# Supplementary material for: Venom trade-off shapes interspecific interactions, physiology, and reproduction
Source: Sci Adv. 2024 Mar 13;10(11):eadk3870. doi: 10.1126/sciadv.adk3870 (PMC10936874; doi:10.1126/sciadv.adk3870)
Supplement: Supplementary file 2 — Tables S1 to S19 [file sciadv.adk3870_tables_s1_to_s19.zip]

Archive with 1 entries (1 files):
- Tables_S1 to S19.xlsx
