# Supplementary material for: Venom trade-off shapes interspecific interactions, physiology, and reproduction
Source: Sci Adv. 2024 Mar 13;10(11):eadk3870. doi: 10.1126/sciadv.adk3870 (PMC10936874; doi:10.1126/sciadv.adk3870)
Supplement: Supplementary file 2 — Tables S1 to S19 [file sciadv.adk3870_tables_s1_to_s19.zip › Tables_S1 to S19.xlsx]

## Sheet: Table S1
A			MD_1	MD_2	MD_3	NC-ctr-1	NC-ctr-2	NC-ctr-3	FL-ctr-1	FL-ctr-2	FL-ctr-3
Endogenous	Nv1	Yehu_Nv1.1	352268	397713	423485	136677	200420	223440	116.04	902.86	46.14
Housekeeping	HKG4	Yehu_HKG4.1	11321.4	11075.9	11648.9	6326.74	6689.67	6440.49	7637.26	6777.67	6797.33
		Relative abundance	31.1154	35.9081	36.3543	21.6031	29.9597	34.693	0.0151939	0.133211	0.00678796
B
Relative abundance	MD	NC	FL
rep1	31.1154	21.6031	0.0151939
rep2	35.9081	29.9597	0.133211
rep3	36.3543	34.693	0.00678796
ANOVA
Source	DF	Sum of Square	Mean Square	F Statistic	P-value
Groups (between groups)	2	2040.15	1020.08	58.4329	0.0001165
Error (within groups)	6	104.743	17.4572
Total	8	2144.9	268.112
Tukey HSD / Tukey Kramer
Pair	Difference	SE	Q	Lower CI	Upper CI	Critical Mean	p-value
MD vs NC	5.7073	2.4123	2.3659	-4.76	16.1747	10.4673	0.2894
MD vs FL	34.4075	2.4123	14.2635	23.9402	44.8749	10.4673	0.0001359
NC vs FL	28.7002	2.4123	11.8976	18.2329	39.1675	10.4673	0.0003773

## Sheet: Table S2
shrimp
NC	FL
0.196	0.21
0.206	0.2333
0.173	0.218
0.176	0.214
	0.016536

## Sheet: Table S3
fish
NC	FL
0.163333	0.141463
0.181111	0.153333
0.182222	0.153261
0.189062	0.124051
	0.00659368

## Sheet: Table S4
A			B			C			D
dCT			ddCT			FC			KD
CTRL	KD		CTRL	KD		CTRL	KD
7.98598	4.23714		-0.566053	3.18278		1.48047	0.110125		0.913912
6.99014	3.05077		0.429789	4.36916		0.742371	0.0483896
7.28366	4.09437		0.136265	3.32556		0.909872	0.0997489
7.41992	3.79409
t.test	0.00383187

## Sheet: Table S5
Significantly different by volcano plot	P-value	Ratio of LFQ intenseties KD/CTR	Protein IDs	Majority protein IDs	Fasta headers	LFQ intensity Ctr 1	LFQ intensity Ctr 2	LFQ intensity Ctr 3	LFQ intensity Ctr 4	LFQ intensity Ctr 5	LFQ intensity KD 1	LFQ intensity KD 2	LFQ intensity KD 3	LFQ intensity KD 4	LFQ intensity KD 5
+	1.4668e-05	0.355395	NVE10594	NVE10594	NVE10594	24.7429	24.7188	24.8211	25.1187	25.4478	23.3149	23.4174	23.3811	23.4973	23.7762
+	1.77474e-05	0.0835895	NVE22344	NVE22344	NVE22344	25.4454	26.8924	25.8292	26.9392	25.7854	22.3028	23.2215	21.8267	22.989	22.6489
+	2.7985e-05	2.94994	NVE13616	NVE13616	NVE13616	22.505	21.7635	22.709	21.8726	22.0958	23.6662	23.817	23.7548	23.7822	23.729
+	0.00017142	1.75822	NVE20813	NVE20813	NVE20813	27.2587	27.2256	27.7071	27.5315	27.3287	28.2628	27.9843	28.1142	28.2835	28.4775
+	0.000174024	1.98623	NVE9964	NVE9964	NVE9964	26.2728	26.2927	26.3533	26.6029	26.7732	27.7038	27.3933	27.0551	27.6426	27.4503
+	0.000373105	0.115846	NVE15738	NVE15738	NVE15738	25.3992	25.2072	24.9247	26.663	27.0077	22.1163	22.6952	22.6602	22.2272	23.9544
+	0.00213658	0.108343	NVE1541	NVE1541	NVE1541	25.589	25.746	26.0837	26.1256	25.9867	21.2026	22.2278	25.3032	21.7815	22.9841
+	0.00246078	5.70478	NVE7169	NVE7169	NVE7169	22.8809	24.7722	24.1898	24.6432	23.3173	26.7427	24.7616	27.1174	27.1825	26.56
+	0.00269597	0.126014	Nv1	Nv1	Nv1	30.9116	30.281	27.8028	29.919	29.5566	26.5189	25.3937	26.1177	27.6923	27.8066
	4.13547e-06	1.21073	NVE13136	NVE13136	NVE13136	26.0151	26.1513	26.0894	26.1098	26.1047	26.3498	26.3575	26.3573	26.3708	26.4142
	1.11007e-05	1.36155	NVE242	NVE242	NVE242	25.6269	25.7397	25.646	25.5009	25.7355	26.1499	26.0685	26.0694	26.1007	26.0869
	1.34968e-05	0.693819	NVE15723;NVE1761	NVE15723	NVE15723	26.2692	26.3561	26.2972	26.4137	26.4864	25.9355	25.7022	25.8333	25.8165	25.8983
	0.000109946	0.74046	NVE16915	NVE16915	NVE16915	26.2513	26.2321	26.2755	26.2717	26.2991	26.07	25.782	25.7698	25.7319	25.8085
	0.000130967	0.633656	NVE26082	NVE26082	NVE26082	24.856	24.4418	24.6271	24.6456	24.6538	23.983	23.7802	24.0065	24.2183	23.9452
	0.000166606	0.765162	NVE13945	NVE13945	NVE13945	28.3779	28.4898	28.6175	28.3373	28.412	27.9921	28.003	28.1523	28.1113	28.045
	0.000313857	0.654324	NVE15133	NVE15133	NVE15133	28.8055	28.8228	29.0326	28.6491	29.1853	28.3339	28.3237	28.2651	28.1482	28.3647
	0.000348929	0.888263	NVE19078	NVE19078	NVE19078	24.9114	24.9505	24.9736	24.9817	24.8672	24.7314	24.7574	24.7255	24.8319	24.7835
	0.000368464	0.867748	NVE17919	NVE17919	NVE17919	26.8866	26.7595	26.8121	26.9631	26.8569	26.6352	26.6619	26.642	26.6561	26.6598
	0.000384111	1.31507	NVE24100	NVE24100	NVE24100	27.5876	27.5498	27.7087	27.4015	27.4514	28.0852	27.8637	27.9424	27.9233	27.86
	0.000402595	1.57329	NVE16598;NVE16595	NVE16598	NVE16598	24.0211	23.8832	24.1224	23.604	23.9709	24.5211	24.7198	24.7062	24.5879	24.3354
	0.000451268	0.717923	NVE24856;NVE12284;NVE4147;NVE22776;NVE19285	NVE24856;NVE12284;NVE4147;NVE22776	NVE24856;NVE12284;NVE4147;NVE22776	25.1447	24.9896	24.8988	24.9145	24.9479	24.6231	24.2591	24.6358	24.5628	24.4243
	0.000490805	0.761616	NVE8379	NVE8379	NVE8379	24.6574	24.6844	24.6528	24.8105	24.8432	24.4854	24.1998	24.4581	24.2818	24.2589
	0.000538861	0.814862	NVE21549	NVE21549	NVE21549	28.0119	27.8419	28.0076	28.115	28.0288	27.7682	27.627	27.6562	27.7749	27.7019
	0.000582864	1.23727	NVE6409;NVE16770	NVE6409	NVE6409	25.2121	25.3421	25.1592	25.1915	25.1428	25.4873	25.4102	25.66	25.5631	25.463
	0.000595568	0.869952	NVE8196;NVE8195	NVE8196	NVE8196	27.0379	26.9394	27.0439	27.0283	27.0854	26.8771	26.7542	26.7794	26.9005	26.8187
	0.000627615	1.19264	NVE16390;NVE20710	NVE16390	NVE16390	23.7078	23.5132	23.5352	23.4697	23.5273	23.8763	23.8123	23.8214	23.7721	23.7418
	0.000693307	1.57819	NVE20613	NVE20613	NVE20613	23.2758	23.6829	23.7896	23.7971	23.6952	24.3941	24.5179	24.184	24.0829	24.3531
	0.000749139	0.86559	NVE4823;NVE3224	NVE4823	NVE4823	28.4938	28.3498	28.3467	28.4251	28.4875	28.1758	28.1672	28.2095	28.2985	28.2107
	0.000818364	0.826203	NVE5664	NVE5664	NVE5664	24.9064	24.8601	24.9849	24.9956	25.0757	24.5812	24.8134	24.6907	24.6992	24.6611
	0.000866945	0.605304	NVE14855	NVE14855	NVE14855	26.3554	26.5147	26.9752	27.0264	26.848	25.9953	26.013	26.0003	25.8956	26.1942
	0.000915031	0.723107	NVE42	NVE42	NVE42	25.4482	25.2409	25.1466	25.1629	25.0484	24.7817	24.5849	24.613	24.9114	24.8175
	0.000920167	1.23018	NVE14610	NVE14610	NVE14610	24.2555	24.3355	24.2005	24.249	24.243	24.6336	24.4142	24.4445	24.5917	24.6939
	0.00101293	0.810476	NVE26084	NVE26084	NVE26084	24.3683	24.3427	24.5339	24.4328	24.3722	24.212	23.9305	24.0941	24.1889	24.1084
	0.00104643	1.26279	NVE22300	NVE22300	NVE22300	24.1409	24.1368	24.1772	23.856	24.0897	24.5381	24.3246	24.4211	24.4001	24.3998
	0.00105578	0.738095	NVE11652	NVE11652	NVE11652	24.3244	24.3319	24.1816	24.5633	24.571	24.0102	23.9098	23.8169	24.0801	23.9646
	0.00113274	0.68499	NVE2223	NVE2223	NVE2223	28.2559	28.4498	28.0797	28.3995	27.9092	27.502	27.7334	27.755	27.6607	27.7139
	0.00130104	2.19266	NVE15136	NVE15136	NVE15136	23.5342	23.1924	23.9593	24.4016	23.863	25.3332	24.6123	24.8849	24.8989	24.8844
	0.00144279	0.811308	NVE13175	NVE13175	NVE13175	26.8488	26.8482	26.7788	26.7144	26.8646	26.4719	26.3055	26.6278	26.5776	26.5635
	0.00147123	0.672339	NVE7823;NVE1757	NVE7823;NVE1757	NVE7823;NVE1757	31.1742	31.2614	31.373	31.6884	31.742	30.8717	30.792	30.7809	30.985	30.9458
	0.00154269	0.782619	NVE10342;NVE4626	NVE10342;NVE4626	NVE10342;NVE4626	25.5731	25.6039	25.3219	25.5247	25.7075	25.203	25.1191	25.0868	25.2504	25.3037
	0.00155623	1.38268	NVE21864	NVE21864	NVE21864	26.4906	26.5653	26.1061	26.2487	26.4983	26.8902	26.947	26.7093	26.7637	26.9361
	0.00158591	0.795007	NVE3113	NVE3113	NVE3113	28.936	28.8299	28.8116	28.8205	28.7675	28.416	28.505	28.3084	28.6657	28.6157
	0.00169273	1.17489	NVE10573	NVE10573	NVE10573	26.6792	26.8283	26.7161	26.7077	26.6732	26.9775	27.0806	26.9669	26.8251	26.9171
	0.00172061	1.40302	NVE24542	NVE24542	NVE24542	22.7419	23.013	23.0968	22.7926	22.9529	23.6717	23.3596	23.5112	23.2187	23.2785
	0.00175622	0.72803	NVE6375	NVE6375	NVE6375	24.7357	24.9628	25.2545	25.1449	25.0803	24.4829	24.6173	24.6545	24.6776	24.4563
	0.00178056	0.521269	NVE24871;NVE9773	NVE24871	NVE24871	25.8674	25.2327	25.3977	25.5295	25.9353	25.0175	24.755	24.2324	24.9058	24.3523
	0.00183398	1.74867	NVE20337	NVE20337	NVE20337	25.4222	25.9511	26.2975	26.0763	26.1062	27.1149	26.8011	26.7902	26.6043	26.5741
	0.00187554	0.868622	NVE15896;NVE4637	NVE15896	NVE15896	29.0294	28.8686	28.886	28.9985	28.9136	28.7251	28.741	28.6348	28.8322	28.747
	0.00187718	1.22858	NVE18111	NVE18111	NVE18111	24.1511	24.3523	24.3439	24.4149	24.2592	24.5609	24.5772	24.4839	24.7668	24.6176
	0.00200849	0.808646	NVE12558;NVE3232	NVE12558	NVE12558	27.5559	27.3679	27.5238	27.4162	27.7341	27.2127	27.2016	27.3051	27.1757	27.1706
	0.00222747	0.663425	NVE10672;NVE12577;NVE12579	NVE10672;NVE12577;NVE12579	NVE10672;NVE12577;NVE12579	24.8579	25.0068	25.3087	25.1235	24.7416	24.3552	24.2914	24.7468	24.4478	24.2373
	0.00224608	0.780456	NVE13911	NVE13911	NVE13911	25.4693	25.5105	25.4088	25.2959	25.3625	24.8184	25.0378	25.224	25.002	25.1768
	0.00228985	0.765379	NVE15734	NVE15734	NVE15734	27.6779	27.8802	27.8859	27.8549	27.6773	27.6785	27.3833	27.2446	27.3266	27.4145
	0.00238556	0.845714	NVE10243	NVE10243	NVE10243	25.0664	24.8245	24.8618	24.9236	24.7453	24.6845	24.6564	24.6206	24.6342	24.6172
	0.00243032	1.59245	NVE5194;NVE16979	NVE5194	NVE5194	23.1061	23.112	22.7888	23.5608	23.3893	23.702	24.1546	23.8846	23.7675	23.8046
	0.00256312	1.32872	NVE16451	NVE16451	NVE16451	22.4279	22.7458	22.8631	22.5062	22.7192	23.1799	23.0947	22.9325	23.151	22.9543
	0.0026194	1.22666	NVE10787	NVE10787	NVE10787	23.7994	23.7921	23.5229	23.7343	23.6636	24.0277	23.9929	24.0803	23.8243	24.0607
	0.00278697	0.796391	NVE5570	NVE5570	NVE5570	25.9129	25.9918	25.8231	26.02	25.7636	25.7368	25.632	25.6291	25.4191	25.4521
	0.00286828	1.22053	NVE20611	NVE20611	NVE20611	22.8597	22.6096	22.6297	22.4909	22.5269	22.9499	22.8672	22.8729	22.8899	22.9744
	0.00299102	1.8961	NVE8262;NVE7454;NVE9308;NVE7460;NVE19262;NVE23064;NVE13286;NVE22199;NVE16936;NVE669;NVE7459	NVE8262;NVE7454;NVE9308;NVE7460	NVE8262;NVE7454;NVE9308;NVE7460	27.161	27.2996	27.0413	26.3639	26.6679	28.0497	27.4425	28.1455	27.9395	27.5717
	0.00308273	1.20697	NVE16429	NVE16429	NVE16429	25.9688	26.0598	25.8923	25.8022	25.7696	26.0505	26.2018	26.1201	26.2271	26.2501
	0.00308345	0.327801	NVE17996;NVE11273;NVE11272;NVE11275	NVE17996;NVE11273;NVE11272	NVE17996;NVE11273;NVE11272	23.0206	23.1745	22.7606	23.4257	23.667	21.5644	22.2236	21.0112	22.5329	20.6707
	0.00314611	1.12634	NVE10441	NVE10441	NVE10441	26.0002	25.9401	25.8732	25.8319	25.8394	26.1649	26.0578	26.0709	26.0178	26.0315
	0.00328607	1.56338	NVE24673	NVE24673	NVE24673	27.2672	26.7486	27.1757	27.1951	26.9677	28.1432	27.3787	27.6389	27.7579	27.659
	0.00330723	0.715676	NVE20401	NVE20401	NVE20401	27.0007	27.3169	27.4502	27.6199	27.2176	26.9264	26.6602	26.8908	26.9318	26.7831
	0.00331217	0.871268	NVE3076	NVE3076	NVE3076	27.6473	27.584	27.6502	27.5345	27.7117	27.3469	27.3468	27.414	27.5199	27.506
	0.00347949	0.261573	NVE3315	NVE3315	NVE3315	24.4293	24.1684	24.3844	24.6758	22.367	22.0418	21.9747	22.0947	22.8176	21.4224
	0.00385744	1.65307	NVE23870	NVE23870	NVE23870	22.334	23.1477	22.9173	22.915	22.7889	23.3795	23.6014	23.9691	23.2671	23.5115
	0.0038667	0.157125	NVE6194	NVE6194	NVE6194	24.0093	25.6806	26.942	25.0569	25.7053	21.8051	22.0405	22.3913	23.6759	24.1314
	0.00391805	0.404693	NVE15238	NVE15238	NVE15238	27.3385	26.4252	27.0323	27.2777	27.55	26.3241	25.648	25.7827	26.395	24.9485
	0.00393621	1.87787	NVE9058	NVE9058	NVE9058	22.0261	23.2314	22.1937	22.3959	22.0801	23.1868	23.4658	23.3188	23.3264	23.175
	0.00398562	1.14265	NVE21620	NVE21620	NVE21620	24.5153	24.5815	24.446	24.4373	24.4455	24.6756	24.6316	24.8272	24.603	24.6501
	0.0039871	0.839191	NVE20975	NVE20975	NVE20975	26.6564	26.3821	26.4665	26.4561	26.5156	26.2292	26.171	26.1271	26.3517	26.333
	0.00404997	1.21588	NVE12211;NVE837	NVE12211	NVE12211	24.4628	24.5327	24.5972	24.2593	24.36	24.7862	24.8142	24.6226	24.7442	24.6549
	0.00415558	0.417054	NVE1871	NVE1871	NVE1871	23.3813	23.4586	22.9506	23.3932	23.7899	23.2551	21.7949	22.0991	21.6771	21.839
	0.00416084	1.60253	NVE8266	NVE8266	NVE8266	30.5462	30.7723	30.8935	30.0562	30.4909	31.3975	31.1562	31.4055	31.2973	30.9045
	0.00430991	1.36375	NVE161	NVE161	NVE161	25.2799	25.227	25.0186	24.8572	24.9614	25.2433	25.4793	25.5065	25.6402	25.7128
	0.00435471	0.910155	NVE20597	NVE20597	NVE20597	27.8526	27.764	27.7872	27.7889	27.7912	27.6326	27.5646	27.6501	27.7211	27.7363
	0.00454051	1.40891	NVE18355	NVE18355	NVE18355	23.9662	24.1753	24.1458	24.0409	23.8318	24.4461	24.3919	24.2855	24.5864	24.9231
	0.00458966	0.475635	NVE9104	NVE9104	NVE9104	28.5951	28.2035	28.6599	28.7838	28.8447	27.9681	27.9564	26.6403	27.7983	27.3636
	0.00461613	1.32456	NVE4867	NVE4867	NVE4867	24.0755	24.4906	24.1497	24.3817	24.2471	24.8883	24.7083	24.6981	24.6368	24.4407
	0.00468377	0.69223	NVE8330	NVE8330	NVE8330	27.0944	27.1326	26.9978	27.2918	27.5336	26.7954	26.3044	26.7279	26.6843	26.8847
	0.00470982	0.791194	NVE15974	NVE15974	NVE15974	26.2367	25.8803	25.9384	26.1098	25.967	25.7484	25.5098	25.6194	25.7108	25.8544
	0.00474953	0.551279	NVE2449	NVE2449	NVE2449	28.602	28.2887	28.1561	28.3595	29.1098	27.8801	27.3787	27.2704	28.0386	27.6527
	0.0047833	0.640315	NVE23472	NVE23472	NVE23472	23.9811	24.0976	24.1755	24.2572	23.6548	23.3762	23.2326	23.1056	23.8668	23.3692
	0.00480408	0.464598	NVE14333;NVE14335;NVE20882;NVE8058;NVE19246	NVE14333	NVE14333	28.4584	27.6864	28.1348	28.0609	27.3074	26.6182	26.8755	26.1739	27.4073	27.0432
	0.00480632	0.852959	NVE5080;NVE9352	NVE5080	NVE5080	26.2857	26.2161	26.3402	26.2505	26.3422	26.0046	25.9216	26.2485	26.0746	26.038
	0.00494646	1.1714	NVE5259	NVE5259	NVE5259	27.3439	27.4584	27.4551	27.2885	27.332	27.7216	27.5085	27.5719	27.7157	27.5013
	0.00496253	1.43728	NVE22469	NVE22469	NVE22469	25.313	25.1326	24.7914	24.8792	24.7203	25.6047	25.3686	25.2404	25.6472	25.5922
	0.00513231	0.69825	NVE19778	NVE19778	NVE19778	27.3891	27.549	27.6768	27.6842	27.3204	27.1245	27.3997	26.8783	26.807	26.8192
	0.00514263	0.470101	NVE12857;NVE23739;NVE4320	NVE12857	NVE12857	27.6054	26.8634	27.3131	27.489	27.8241	26.8582	26.4585	25.935	26.757	25.6415
	0.00515955	0.384441	NVE13094	NVE13094	NVE13094	23.1211	24.1468	23.6525	24.1053	24.1088	22.123	21.4133	22.7535	22.9106	23.0384
	0.00579568	0.594102	NVE24872	NVE24872	NVE24872	27.2321	26.5223	26.4365	26.7575	26.9078	26.4899	25.7926	25.6805	26.1519	25.9853
	0.00579903	1.21906	NVE711;NVE5761	NVE711	NVE711	23.478	23.7624	23.511	23.5776	23.5297	24.0646	23.8028	23.7722	23.8996	23.7484
	0.00583988	0.879867	NVE23312	NVE23312	NVE23312	25.3028	25.3477	25.5061	25.3507	25.4527	25.2933	25.1902	25.2494	25.2033	25.1006
	0.00597036	0.886121	NVE3847	NVE3847	NVE3847	25.1338	24.9955	24.9753	25.0857	25.0972	24.9147	24.7415	24.9097	24.9357	24.9137
	0.00603791	0.481169	NVE19791	NVE19791	NVE19791	29.8352	28.7748	29.2505	29.4169	29.8416	28.8516	28.3758	28.0321	28.7776	27.8048
	0.00613303	1.22727	NVE10049;NVE16696	NVE10049	NVE10049	27.4947	27.4612	27.3953	27.3342	27.2038	27.6851	27.4465	27.7572	27.6761	27.8017
	0.00616972	0.847462	NVE22444;NVE23258	NVE22444	NVE22444	26.5912	26.6927	26.6103	26.6005	26.7242	26.214	26.3789	26.3841	26.4828	26.5652
	0.00625082	0.827187	NVE23439	NVE23439	NVE23439	24.6171	24.4856	24.6079	24.571	24.5577	24.3947	24.0805	24.1747	24.4485	24.3724
	0.00628824	0.202822	NVE15643	NVE15643	NVE15643	25.0439	25.4513	25.5051	25.6145	25.76	24.5464	22.2155	22.4776	21.8568	24.7699
	0.00633146	0.814632	NVE23692;NVE15993;NVE23695;NVE23691;NVE23694;NVE23690;NVE23696;NVE23693;NVE23689;NVE7183	NVE23692	NVE23692	29.3825	29.133	29.1327	29.1096	29.0313	28.8266	28.709	29.0065	28.9663	28.8019
	0.0064457	1.18587	NVE20941	NVE20941	NVE20941	25.9611	26.1091	25.9742	25.8861	25.9151	26.2596	26.1354	26.0736	26.211	26.3958
	0.0064478	0.724722	NVE15701	NVE15701	NVE15701	25.6072	25.1679	25.1677	25.233	24.8326	24.8493	24.7393	24.6618	24.7106	24.7249
	0.00661526	1.15609	NVE9154	NVE9154	NVE9154	27.243	27.4425	27.1874	27.3036	27.1227	27.4402	27.513	27.4163	27.5002	27.4758
	0.00662279	4.58046	NVE7149;NVE21566;NVE11467;NVE15093	NVE7149;NVE21566;NVE11467;NVE15093	NVE7149;NVE21566;NVE11467;NVE15093	22.1961	21.0861	23.8801	21.4968	23.7839	24.505	24.524	25.367	24.6808	24.3436
	0.00663017	0.246471	NVE2628	NVE2628	NVE2628	25.4807	24.486	23.6252	22.6426	23.0324	22.6079	21.3081	21.912	21.6649	21.6714
	0.00664802	1.1217	NVE25208	NVE25208	NVE25208	25.2153	25.1878	25.0242	25.0514	25.0823	25.3013	25.3181	25.2542	25.3264	25.1894
	0.00682209	0.884261	NVE45	NVE45	NVE45	26.6134	26.5908	26.5053	26.5364	26.5614	26.5497	26.3141	26.2921	26.3838	26.3804
	0.00689979	1.2512	NVE14118	NVE14118	NVE14118	26.0241	26.4592	26.3002	26.2313	26.2098	26.4782	26.7615	26.6017	26.4475	26.5521
	0.00693887	1.50987	NVE20336;NVE20338	NVE20336	NVE20336	25.3124	25.3708	26.1089	25.5699	25.6307	26.5032	26.0085	26.2403	26.1204	26.0925
	0.00715647	0.766306	NVE14816	NVE14816	NVE14816	22.4892	22.6918	22.986	22.816	22.6548	22.0996	22.3692	22.3155	22.4807	22.4528
	0.00726266	1.19356	NVE9459	NVE9459	NVE9459	24.1602	24.3347	24.1285	24.2368	23.9832	24.4546	24.3216	24.3806	24.3981	24.5648
	0.00729187	0.324529	NVE7365	NVE7365	NVE7365	24.18	23.7069	23.1606	23.3806	23.4221	21.2558	22.507	21.7887	23.2442	20.9367
	0.00743022	1.23007	NVE14220	NVE14220	NVE14220	23.3931	23.7702	23.7438	23.6943	23.7483	24.1384	23.9188	23.865	23.9576	23.9636
	0.00744178	1.29328	NVE6605	NVE6605	NVE6605	29.249	28.9043	29.0133	29.1283	29.2703	29.7059	29.3295	29.2893	29.5202	29.5755
	0.00747582	0.844083	NVE2017	NVE2017	NVE2017	27.8404	27.6493	27.6113	27.4998	27.7118	27.3324	27.3369	27.4129	27.5406	27.4671
	0.00751035	0.885409	NVE19027	NVE19027	NVE19027	29.6761	29.6763	29.778	29.6883	29.9063	29.5613	29.5032	29.5923	29.6328	29.5573
	0.00764473	0.80952	NVE15801	NVE15801	NVE15801	26.5291	26.3366	26.466	26.4217	26.7441	26.1649	26.0195	26.3301	26.1992	26.2595
	0.00768367	0.864562	NVE18497	NVE18497	NVE18497	23.6382	23.4008	23.4044	23.518	23.5827	23.3872	23.2129	23.2196	23.3629	23.3117
	0.00778144	1.14629	NVE10827	NVE10827	NVE10827	24.4154	24.6025	24.5019	24.5972	24.5925	24.6113	24.6841	24.7814	24.7602	24.8572
	0.00779982	1.20485	NVE14082;NVE10997;NVE14081	NVE14082;NVE10997	NVE14082;NVE10997	24.9893	24.825	24.9666	24.7983	24.6766	25.2	25.056	25.1099	25.2575	24.9767
	0.00795064	1.40458	NVE13907	NVE13907	NVE13907	24.0001	24.4602	24.6101	24.5881	24.374	24.7795	24.7343	24.7977	24.9747	25.1971
	0.00815846	0.874016	NVE19183	NVE19183	NVE19183	29.6	29.7046	29.8595	29.7552	29.8112	29.4819	29.4966	29.5189	29.6237	29.6381
	0.00818636	1.62236	NVE8783;NVE8784	NVE8783	NVE8783	27.529	27.8238	28.2826	28.5217	27.8354	28.9619	28.4301	28.5715	28.7227	28.7967
	0.00827642	1.1167	NVE9150	NVE9150	NVE9150	25.3387	25.4533	25.2301	25.263	25.3701	25.5532	25.5003	25.4146	25.4737	25.5097
	0.00860273	0.264108	NVE9625;NVE19903	NVE9625;NVE19903	NVE9625;NVE19903	24.7184	24.5877	24.5488	25.4221	25.5998	23.8193	21.6425	24.0061	21.9926	23.8123
	0.00868565	0.80756	NVE2579	NVE2579	NVE2579	26.6598	26.6326	26.674	26.9423	26.5175	26.5012	26.3664	26.1742	26.4469	26.3957
	0.00917384	1.3645	NVE16879	NVE16879	NVE16879	24.5563	24.0832	24.1109	24.3722	23.9207	24.7972	24.525	24.7444	24.4679	24.7507
	0.0091839	1.29754	NVE7647	NVE7647	NVE7647	22.5115	22.7242	22.6855	22.6315	22.8548	23.0526	23.2433	22.9772	22.7487	23.2646
	0.00936583	1.79796	NVE15180	NVE15180	NVE15180	21.7043	22.1362	23.1707	22.084	22.0339	23.0374	23.1283	23.0059	23.0869	23.1023
	0.00954561	0.835681	NVE4716;NVE6299	NVE4716	NVE4716	26.7827	26.4723	26.5015	26.5172	26.5677	26.3614	26.1052	26.3198	26.3897	26.3705
	0.00976978	1.27481	NVE3351	NVE3351	NVE3351	26.9212	27.0047	26.8974	27.09	26.6023	27.4463	27.3306	27.1212	27.2539	27.115
	0.00992249	0.811442	NVE11360	NVE11360	NVE11360	24.9233	24.7109	24.9095	24.9958	24.9663	24.5113	24.3833	24.777	24.572	24.755
	0.00992331	1.22131	NVE110	NVE110	NVE110	22.1554	22.3539	22.4104	22.3999	22.1821	22.6591	22.7997	22.4178	22.5701	22.4971
	0.00995424	0.451884	NVE21289	NVE21289	NVE21289	27.0118	26.7173	26.9652	27.7283	27.278	26.627	26.3746	25.6462	26.3134	25.0095
	0.010143	0.538747	NVE1612;NVE6431	NVE1612	NVE1612	25.0034	24.0006	24.5058	24.8282	25.403	23.7724	23.4927	24.1067	24.1582	23.7494
	0.0101641	0.762148	NVE9189;NVE14787	NVE9189	NVE9189	25.3064	25.5653	25.5381	25.6247	25.7627	24.9951	25.0592	25.5049	25.0777	25.2011
	0.0102478	0.873232	NVE6675;NVE11995	NVE6675	NVE6675	25.0327	24.9739	24.929	25.0513	24.93	24.8841	24.7834	24.5869	24.8358	24.8488
	0.0103779	0.522945	NVE20045	NVE20045	NVE20045	23.2808	23.2154	22.7761	22.5608	22.0333	21.415	21.5746	21.8206	22.0575	22.3224
	0.0109616	1.11294	NVE1567	NVE1567	NVE1567	27.1149	26.9987	27.02	26.9779	27.0314	27.3201	27.1445	27.1907	27.0708	27.1887
	0.0109666	0.435157	NVE23802	NVE23802	NVE23802	24.3788	22.7591	23.7014	23.9196	24.3967	22.7305	22.6667	22.0441	23.3069	22.4054
	0.0110596	0.826683	NVE15945;NVE15943;NVE19283;NVE14362	NVE15945;NVE15943;NVE19283;NVE14362	NVE15945;NVE15943;NVE19283;NVE14362	26.1737	26.2442	26.0326	26.1185	26.0796	25.9614	25.8944	25.5583	25.9262	25.9354
	0.011175	0.838226	NVE18506	NVE18506	NVE18506	28.593	28.2321	28.4398	28.3658	28.4846	28.0983	28.023	28.2643	28.2799	28.177
	0.0112379	1.36253	NVE4448	NVE4448	NVE4448	27.9811	27.7867	27.3305	27.461	27.3825	28.1539	28.0771	27.9022	28.1155	27.9246
	0.0114397	1.17778	NVE4730;NVE4731	NVE4730	NVE4730	25.3772	25.5287	25.7027	25.4071	25.4226	25.7416	25.8029	25.8179	25.6281	25.6282
	0.0116919	1.35477	NVE7213	NVE7213	NVE7213	24.0637	24.487	24.2735	24.3586	23.9728	24.9283	24.3793	24.5346	24.7197	24.7837
	0.011927	0.806495	NVE26034	NVE26034	NVE26034	30.2814	30.2892	30.4144	30.5987	30.6867	30.1014	29.9671	30.1935	30.2177	30.2395
	0.0124558	1.16228	NVE21987	NVE21987	NVE21987	25.2692	25.0674	25.0217	24.8797	24.9736	25.3275	25.2102	25.2467	25.2721	25.2399
	0.0126337	0.869675	NVE2078	NVE2078	NVE2078	25.491	25.2502	25.4726	25.3775	25.2651	25.1798	25.0854	25.0848	25.2776	25.2215
	0.0126939	2.71276	NVE15134;NVE15135	NVE15134;NVE15135	NVE15134;NVE15135	26.0769	26.243	24.0607	26.1924	25.5724	26.5956	26.8309	27.4184	27.5914	26.9079
	0.0129402	0.805523	NVE11482;NVE8806	NVE11482;NVE8806	NVE11482;NVE8806	27.6811	27.7907	27.6024	27.66	28.09	27.3359	27.3899	27.6036	27.4837	27.4511
	0.0132458	1.55062	NVE23853	NVE23853	NVE23853	23.0344	22.9781	22.9501	22.9252	22.3812	23.4385	23.3048	23.6744	23.0382	23.9774
	0.013439	1.18536	NVE4736	NVE4736	NVE4736	27.378	27.4709	27.3604	27.2364	27.2249	27.6831	27.6267	27.4726	27.7195	27.3953
	0.0135742	0.791605	NVE18541	NVE18541	NVE18541	25.9829	25.8088	26.0385	26.0304	26.2709	25.6725	25.4021	25.7255	25.8178	25.8279
	0.0136856	2.67764	NVE8459	NVE8459	NVE8459	24.4079	22.6902	25.0796	24.6546	25.009	25.5117	25.5488	26.092	25.9834	25.8102
	0.0138671	0.567385	NVE18920	NVE18920	NVE18920	27.1108	26.4983	26.7008	26.9904	27.3393	26.4167	26.3272	26.0485	26.4561	25.3032
	0.0138944	1.14899	NVE22474	NVE22474	NVE22474	23.5225	23.4183	23.2326	23.228	23.4227	23.5339	23.5175	23.5146	23.6205	23.6394
	0.0141841	1.15589	NVE11688;NVE19468	NVE11688	NVE11688	24.6158	24.8279	24.7618	24.721	24.6713	24.8774	24.9883	24.9101	25.1015	24.7655
	0.0142142	1.26817	NVE22658	NVE22658	NVE22658	23.6357	23.4545	23.3213	23.2727	23.0306	23.61	23.632	23.6204	23.8476	23.7185
	0.0142742	0.876691	NVE18387	NVE18387	NVE18387	26.4692	26.3281	26.4582	26.3987	26.4289	26.2361	26.0145	26.3271	26.2993	26.2567
	0.01515	1.91736	NVE24997	NVE24997	NVE24997	27.0119	26.1422	25.5701	26.533	26.1972	27.4306	26.6134	27.7756	27.2191	27.1113
	0.0153471	0.717892	NVE23473	NVE23473	NVE23473	23.9123	24.0646	24.0417	24.4464	23.9153	23.6559	23.3709	23.3896	24.0362	23.5369
	0.0160213	0.795249	NVE20548	NVE20548	NVE20548	24.1022	24.0347	23.5723	23.9128	23.8954	23.6668	23.5907	23.3423	23.6227	23.6424
	0.0161581	1.10034	NVE9857	NVE9857	NVE9857	28.1688	28.2514	28.0796	28.0527	28.1505	28.2841	28.3279	28.1705	28.2814	28.3289
	0.0161854	1.21094	NVE3751	NVE3751	NVE3751	23.8542	23.942	23.8288	23.7716	23.6208	24.1102	24.2792	24.025	23.8344	24.1493
	0.0165541	0.344483	NVE5553	NVE5553	NVE5553	24.5178	23.4019	24.043	24.5878	22.1391	21.7528	22.1912	21.7448	23.0214	22.292
	0.0166697	0.265142	NVE22570	NVE22570	NVE22570	25.434	24.7792	24.5949	25.084	24.6673	23.744	21.7371	22.4154	25.0444	22.0427
	0.0166824	1.50021	NVE7037	NVE7037	NVE7037	23.5591	23.5882	23.4847	23.3254	23.3687	24.5361	23.8236	23.4641	24.3021	24.1259
	0.0167555	2.49268	NVE23023;NVE17926	NVE23023	NVE23023	20.942	21.4801	22.6696	23.1632	21.1885	23.0557	23.1812	23.2866	23.204	23.3045
	0.0168677	1.44207	NVE5224;NVE24005;NVE8848;NVE8841;NVE5232;NVE5227;NVE3927;NVE3901;NVE24664;NVE24647;NVE24629;NVE11854;NVE24018;NVE24051;NVE23185;NVE22187;NVE21465;NVE21355;NVE21352;NVE18634;NVE18410;NVE18408;NVE14832;NVE14708;NVE14105;NVE18842;NVE23956;NVE24359;NVE3380;NVE19302	NVE5224;NVE24005;NVE8848;NVE8841;NVE5232;NVE5227;NVE3927;NVE3901;NVE24664;NVE24647;NVE24629;NVE11854;NVE24018;NVE24051;NVE23185;NVE22187;NVE21465;NVE21355;NVE21352;NVE18634;NVE18410;NVE18408;NVE14832;NVE14708;NVE14105;NVE18842;NVE23956;NVE24359;NVE3380;NVE19302	NVE5224;NVE24005;NVE8848;NVE8841;NVE5232;NVE5227;NVE3927;NVE3901;NVE24664;NVE24647;NVE24629;NVE11854;NVE24018;NVE24051;NVE23185;NVE22187;NVE21465;NVE21355;NVE21352;NVE18634;NVE18410;NVE18408;NVE14832;NVE14708;NVE14105;NVE18842;NVE23956;NVE24359;NVE3380;NVE	30.3913	31.0621	31.2696	30.6962	31.0512	31.2051	31.7052	31.3718	31.4349	31.394
	0.0169141	1.14234	NVE6703;NVE23916	NVE6703	NVE6703	23.5815	23.5403	23.7114	23.5359	23.3832	23.8685	23.7625	23.6681	23.7384	23.6747
	0.016942	0.771418	NVE10147	NVE10147	NVE10147	29.7317	29.7613	29.8146	29.9126	30.2679	29.4577	29.2802	29.5257	29.7471	29.6051
	0.0178574	0.836924	NVE19936	NVE19936	NVE19936	25.4891	25.4799	25.4645	25.5279	25.5261	25.409	25.0984	25.4797	25.1602	25.056
	0.0180675	0.821698	NVE4315	NVE4315	NVE4315	30.8777	30.6646	30.7879	31.0646	31.0895	30.7405	30.4497	30.5534	30.6523	30.6717
	0.0183056	0.791285	NVE11357	NVE11357	NVE11357	26.1291	26.0139	26.5747	26.1029	26.1442	25.7894	25.7282	25.7747	25.9436	26.0403
	0.0185192	1.32792	NVE22488;NVE22489	NVE22488;NVE22489	NVE22488;NVE22489	24.7937	24.4172	24.6737	24.0638	24.3805	24.7861	24.9933	25	24.8819	24.7135
	0.0185557	0.814706	NVE3700	NVE3700	NVE3700	26.7907	26.6266	26.7312	26.382	26.7349	26.443	26.1058	26.4601	26.3104	26.4679
	0.018742	0.611362	NVE5412	NVE5412	NVE5412	25.1177	25.054	25.6067	25.0467	25.7032	24.7835	23.9606	24.3631	25.0552	24.8164
	0.0188958	0.242333	NVE19035;NVE19031;NVE19033	NVE19035;NVE19031;NVE19033	NVE19035;NVE19031;NVE19033	24.1197	24.8788	24.447	25.2626	24.4078	21.7404	21.645	25.2002	22.3812	21.9244
	0.0190446	3.49363	NVE20487	NVE20487	NVE20487	21.7135	21.8267	22.1436	22.1195	23.0371	24.9593	24.245	23.8715	24.9412	21.8469
	0.0191535	0.270642	NVE15431	NVE15431	NVE15431	24.4916	24.9714	25.4103	24.9269	24.7308	24.8395	24.0862	22.534	22.2068	21.4369
	0.0193216	0.655721	NVE25336	NVE25336	NVE25336	26.0853	25.6985	26.0687	25.9945	25.2541	25.0957	24.9338	24.9648	25.6222	25.4404
	0.0194144	1.24823	NVE24881	NVE24881	NVE24881	24.3846	24.2745	24.0872	24.3155	23.9285	24.7179	24.4346	24.3118	24.5001	24.6255
	0.0194467	0.79065	NVE1287	NVE1287	NVE1287	24.9626	25.1003	24.722	24.9049	25.2225	24.4623	24.5517	24.9289	24.6073	24.6676
	0.0200163	0.838681	NVE26100	NVE26100	NVE26100	23.8237	23.7872	24.2148	23.9134	24.1305	23.7966	23.668	23.6877	23.7112	23.737
	0.020035	0.600273	NVE6655;NVE19475;NVE17170	NVE6655	NVE6655	26.7161	26.5754	26.4009	25.4424	26.297	25.1187	25.8815	25.5979	25.5656	25.5866
	0.0205322	1.25388	NVE3944;NVE7259;NVE7260	NVE3944;NVE7259	NVE3944;NVE7259	23.2953	23.6025	23.3301	23.5882	23.3964	23.9659	23.6636	23.4946	23.9866	23.7338
	0.0207128	2.46818	NVE8982;NVE8979	NVE8982;NVE8979	NVE8982;NVE8979	21.614	23.7662	22.1646	23.6528	21.9476	24.1557	23.8701	23.857	23.8778	23.9019
	0.0208534	1.18237	NVE12627;NVE1508	NVE12627	NVE12627	24.7031	24.6464	24.4362	24.3987	24.3766	24.7824	24.93	24.6308	24.708	24.7181
	0.0211805	1.31767	NVE19214;NVE15099	NVE19214	NVE19214	25.8097	26.3683	26.4297	26.1078	26.3894	26.379	26.7575	26.7844	26.5334	26.6406
	0.0213043	1.08823	NVE2230	NVE2230	NVE2230	24.7529	24.8927	24.6928	24.8674	24.8321	24.9573	24.8601	24.9189	24.9862	24.9254
	0.021308	1.43253	NVE1832	NVE1832	NVE1832	22.9434	21.9319	22.4914	22.7397	22.7327	23.0218	23.0572	22.9573	23.2489	23.1467
	0.0215521	0.918068	NVE24121	NVE24121	NVE24121	25.6318	25.6179	25.5551	25.6646	25.6595	25.5531	25.4966	25.3615	25.5871	25.5138
	0.021713	1.49404	NVE5196	NVE5196	NVE5196	27.0992	27.6645	27.7839	27.5156	27.574	27.9487	28.0609	28.762	27.8538	27.908
	0.0217204	1.61942	NVE4533	NVE4533	NVE4533	21.9662	22.4808	22.7432	21.9562	22.4445	22.6979	22.9314	23.3088	22.5551	23.5751
	0.0218633	1.70918	NVE7654;NVE7653	NVE7654;NVE7653	NVE7654;NVE7653	22.9706	23.135	23.6505	23.6564	24.0469	24.3821	24.9099	24.0552	23.7664	24.2125
	0.0220251	1.73993	NVE4779	NVE4779	NVE4779	28.2265	29.2597	29.7359	29.6705	29.2112	30.1705	30.2571	29.9313	29.8897	29.8503
	0.022115	1.21509	NVE12654	NVE12654	NVE12654	23.4643	23.6018	23.5953	23.5052	23.6425	23.9487	24.0885	23.749	23.5385	23.8898
	0.0222721	0.912754	NVE6160	NVE6160	NVE6160	28.9483	28.8793	28.8933	28.9434	29.0784	28.79	28.7627	28.7603	28.8511	28.9201
	0.0225632	1.13826	NVE20311	NVE20311	NVE20311	24.9356	24.9256	24.764	24.8147	24.8907	25.1739	24.95	24.8987	25.1826	25.0597
	0.0228037	1.1992	NVE16668	NVE16668	NVE16668	23.3162	23.4229	23.5439	23.341	23.3321	23.4372	23.581	23.7696	23.909	23.5696
	0.0228461	1.20429	NVE20883;NVE20372	NVE20883	NVE20883	24.8938	24.9619	24.9673	24.9461	25.3762	25.2458	25.2135	25.2976	25.2959	25.4334
	0.0229511	0.915468	NVE19956	NVE19956	NVE19956	29.2306	29.1467	29.1618	29.2736	29.233	29.0575	28.9858	29.0418	29.1084	29.2151
	0.0233564	1.20017	NVE22414	NVE22414	NVE22414	25.9376	26.2039	26.2057	26.2901	26.4588	26.48	26.5774	26.4579	26.3407	26.5563
	0.0234217	1.08276	NVE19140	NVE19140	NVE19140	27.4948	27.4169	27.3123	27.4109	27.3145	27.4251	27.5205	27.5606	27.5158	27.5011
	0.0235208	1.44545	NVE4476;NVE7887	NVE4476;NVE7887	NVE4476;NVE7887	25.3252	26.2437	25.7295	25.8934	25.3331	26.3088	26.4339	26.078	26.3241	26.0377
	0.0239113	1.14603	NVE12051	NVE12051	NVE12051	29.9724	30.1096	30.1803	30.0532	29.8783	30.2534	30.4006	30.2317	30.1672	30.1242
	0.0240003	0.87135	NVE11190	NVE11190	NVE11190	24.8273	24.6791	24.786	24.7498	24.8459	24.7854	24.3844	24.5247	24.613	24.5873
	0.0240573	1.09598	NVE6398	NVE6398	NVE6398	25.9477	25.8177	25.9438	25.8173	25.9115	26.1339	25.9862	25.9488	25.9482	26.0821
	0.0242795	1.34482	NVE22408;NVE23141	NVE22408	NVE22408	23.1692	22.8531	22.7889	22.3574	23.0566	23.2905	23.1405	23.1082	23.3811	23.4419
	0.02457	1.11357	NVE26106	NVE26106	NVE26106	25.9901	26.0855	26.1299	26.1288	25.9719	26.2562	26.3414	26.0988	26.2562	26.1295
	0.0245926	0.866771	NVE16307	NVE16307	NVE16307	27.1598	26.9821	27.0963	27.23	27.1653	26.9378	26.7362	27.094	26.9947	26.8394
	0.0246096	1.1978	NVE3077;NVE581	NVE3077	NVE3077	24.7469	25.1369	25.2612	25.2123	25.1934	25.4125	25.3173	25.3609	25.3752	25.3867
	0.0248269	0.289155	NVE5238;NVE25051	NVE5238	NVE5238	24.1114	23.9044	24.4713	24.1591	23.9478	24.1847	20.8775	21.5513	23.518	21.5122
	0.0249545	0.924382	NVE14945	NVE14945	NVE14945	27.814	27.8185	27.7027	27.6651	27.868	27.675	27.6261	27.6211	27.6871	27.6918
	0.0249698	2.17393	NVE23732	NVE23732	NVE23732	23.0365	22.9663	23.6233	22.2771	23.9674	24.5333	24.2432	23.9658	25.2129	23.5169
	0.0252969	0.170194	NVE9896	NVE9896	NVE9896	26.0501	25.7813	25.7899	25.8717	26.4134	25.8412	21.8678	22.3241	21.6067	25.493
	0.0255963	2.78109	NVE1759	NVE1759	NVE1759	21.7137	24.1442	21.8337	23.9936	23.682	24.3542	24.539	24.6503	24.6838	24.5182
	0.025761	2.71587	NVE3878	NVE3878	NVE3878	21.995	21.3904	21.7679	22.9784	21.9447	24.1739	24.2166	24.2028	22.1689	22.5212
	0.0258031	1.4244	NVE1204	NVE1204	NVE1204	23.6518	23.0906	23.673	23.1419	23.6109	24.2454	23.68	23.5699	24.0799	24.1448
	0.0260308	2.03387	NVE19029	NVE19029	NVE19029	22.6713	22.0927	23.9654	22.7875	23.6282	23.6148	24.3938	24.4013	24.1084	23.7479
	0.0261266	1.3498	NVE11453	NVE11453	NVE11453	23.6475	23.9428	23.655	24.0851	24.1963	24.1178	24.7561	24.1608	24.2909	24.3647
	0.0266399	0.866378	NVE18293	NVE18293	NVE18293	26.8602	26.8542	27.0293	26.8003	26.8774	26.6711	26.4933	26.8609	26.7791	26.5823
	0.0269789	1.14849	NVE2923	NVE2923	NVE2923	25.2563	25.3344	25.2711	25.3021	24.9965	25.3751	25.5794	25.4731	25.3448	25.3868
	0.0271285	1.23892	NVE7522	NVE7522	NVE7522	30.7645	30.7885	31.0517	31.2037	31.2572	31.1264	31.3569	31.4301	31.341	31.3565
	0.027443	2.13383	NVE12774;NVE12771	NVE12774	NVE12774	22.4268	21.9617	22.4062	21.0651	20.7009	22.8944	22.5842	22.5549	23.5505	22.4439
	0.0275243	0.888402	NVE10414	NVE10414	NVE10414	24.604	24.6993	24.591	24.3653	24.5714	24.4791	24.2816	24.4079	24.4139	24.3951
	0.0275349	0.800349	NVE4336;NVE24961	NVE4336;NVE24961	NVE4336;NVE24961	26.5321	26.8653	26.8722	26.8357	27.1324	26.2917	26.5153	26.4975	26.5918	26.7349
	0.0277654	1.39172	NVE13805	NVE13805	NVE13805	23.5919	24.1009	23.3621	23.4345	23.4509	23.8062	24.4119	23.7976	24.1642	24.1448
	0.0278034	1.3192	NVE15350;NVE5039	NVE15350;NVE5039	NVE15350;NVE5039	22.2673	22.9207	22.9875	22.7785	22.5807	22.9749	23.318	23.121	23.1982	22.9209
	0.0278466	0.718324	NVE6477	NVE6477	NVE6477	23.6515	23.1536	22.7128	23.0104	22.8635	22.6773	22.693	22.3047	22.713	22.6175
	0.0279587	0.922834	NVE709	NVE709	NVE709	25.6954	25.7972	25.8219	25.9316	25.905	25.7025	25.6971	25.693	25.7417	25.7378
	0.028082	1.48	NVE2446	NVE2446	NVE2446	23.4686	24.3465	24.1755	23.4656	24.2989	24.3419	24.5317	24.4018	24.5662	24.7417
	0.0285699	0.805512	NVE537;NVE13065	NVE537;NVE13065	NVE537;NVE13065	23.9644	23.7203	23.796	23.6356	23.9923	23.3629	23.2978	23.5536	23.8419	23.4922
	0.028937	0.364751	NVE4433	NVE4433	NVE4433	24.9639	24.546	23.9991	24.5846	24.4576	23.9954	22.3358	21.3538	24.049	23.542
	0.0289692	1.23628	NVE10031;NVE496;NVE10033	NVE10031	NVE10031	25.5785	25.8755	25.9714	25.8193	26.2436	26.2434	26.3061	26.2316	26.0711	26.1661
	0.0289991	1.20018	NVE10987	NVE10987	NVE10987	23.9626	24.1711	24.1242	23.6763	23.9695	24.1578	24.3493	24.1101	24.3434	24.2593
	0.0290942	0.478581	NVE9601	NVE9601	NVE9601	23.7452	23.6989	24.7115	23.9608	24.1882	22.0284	23.5841	23.6673	22.239	23.47
	0.029149	0.854572	NVE11673	NVE11673	NVE11673	24.9701	24.9628	25.0161	25.0882	25.2509	24.7957	24.7986	24.7424	24.7256	25.0922
	0.0291496	0.823693	NVE22695	NVE22695	NVE22695	26.545	26.3554	26.2099	26.57	26.1698	26.2968	26.0609	25.8918	26.1389	26.0626
	0.0293861	1.30355	NVE25028	NVE25028	NVE25028	23.1046	22.7017	22.5617	22.6936	22.6787	23.3171	22.8288	23.3111	23.3041	22.8915
	0.0300459	1.19035	NVE22395	NVE22395	NVE22395	24.5677	24.6289	24.6483	24.6303	24.381	24.6529	25.129	24.7277	24.8222	24.7814
	0.0301366	0.261789	NVE5903	NVE5903	NVE5903	24.6901	24.9174	24.759	23.0069	25.2148	22.9645	21.8964	21.2696	24.8313	21.9589
	0.0302452	1.1512	NVE19755	NVE19755	NVE19755	24.4893	24.8239	24.6942	24.7153	24.7918	24.7782	25.0626	24.947	24.816	24.9265
	0.0309575	1.36327	NVE17882	NVE17882	NVE17882	22.2338	22.8898	22.8075	22.7255	22.9262	22.8045	23.0167	23.3017	23.4751	23.2202
	0.031406	0.830675	NVE3350;NVE15624	NVE3350	NVE3350	24.1345	24.1312	24.103	24.126	23.8159	24.0186	23.5139	23.8161	23.8608	23.7631
	0.0315077	1.13485	NVE13129	NVE13129	NVE13129	25.0744	25.2425	25.158	25.1681	25.0732	25.2756	25.4163	25.1027	25.3956	25.4385
	0.031524	1.20677	NVE15418	NVE15418	NVE15418	24.9987	24.7638	24.967	25.2894	24.7982	25.2609	25.096	25.2476	25.1905	25.3779
	0.0317304	0.686924	NVE20909	NVE20909	NVE20909	24.6285	25.2534	24.4176	25.1355	25.419	24.6135	24.4878	24.1802	24.2912	24.5724
	0.0321012	1.25081	NVE23575	NVE23575	NVE23575	23.8526	24.0274	24.1732	23.7451	24.2468	24.3071	24.1128	24.589	24.42	24.2305
	0.0321941	0.460658	NVE1821;NVE2871	NVE1821;NVE2871	NVE1821;NVE2871	22.3735	23.4556	23.6646	23.4823	23.7732	21.5082	21.7818	23.5315	22.0116	22.3251
	0.0325595	1.18649	NVE22449	NVE22449	NVE22449	22.7236	23.1733	23.0205	22.7949	22.9495	23.0776	23.2118	23.3178	23.0415	23.2467
	0.0325962	1.67392	NVE15668	NVE15668	NVE15668	27.8263	28.7177	28.8661	27.673	28.4033	29.2514	29.2707	29.2936	28.9519	28.4349
	0.0328047	1.17893	NVE13749;NVE17508	NVE13749	NVE13749	26.6591	27.1505	27.1404	27.0284	27.0815	27.2007	27.2751	27.284	27.2317	27.2559
	0.0329876	1.32506	NVE23965	NVE23965	NVE23965	25.5935	26.3597	26.2041	26.1025	26.058	26.4282	26.7321	26.6133	26.3598	26.2147
	0.0329956	0.734036	NVE16820	NVE16820	NVE16820	30.4117	30.4011	29.7027	30.1982	30.5965	29.9657	29.9328	29.9323	29.5615	29.6876
	0.033032	0.856626	NVE1302	NVE1302	NVE1302	27.4034	27.2704	27.4713	27.3862	27.0908	27.2472	27.0792	27.2119	26.9867	26.981
	0.0331239	1.13164	NVE8025	NVE8025	NVE8025	22.7562	22.8611	22.7854	22.9691	23.0947	23.0822	22.9825	23.1401	23.023	23.1307
	0.03322	1.18175	NVE2678;NVE9708	NVE2678	NVE2678	23.6759	23.8494	23.6384	23.4799	23.5237	23.9897	23.6728	23.7529	24.0069	23.9497
	0.0334052	1.67054	NVE16146	NVE16146	NVE16146	22.0736	22.8637	23.1639	23.3676	23.7512	23.635	23.8983	23.6384	23.8668	23.8832
	0.033627	0.840935	NVE12542	NVE12542	NVE12542	23.2613	22.9187	23.2785	22.9488	23.073	22.9369	22.649	22.9857	22.7618	22.8974
	0.0339153	1.11895	NVE25565;NVE5239;NVE6608;NVE19766;NVE6609;NVE17360;CON__ENSEMBL:ENSBTAP00000025008;NVE6606	NVE25565;NVE5239;NVE6608;NVE19766;NVE6609	NVE25565;NVE5239;NVE6608;NVE19766;NVE6609	29.9943	30.2694	30.1756	30.2398	30.2313	30.3506	30.3963	30.4518	30.2179	30.3045
	0.0343106	1.96057	NVE21757	NVE21757	NVE21757	21.6195	22.8827	23.5007	21.7894	21.8755	23.5466	23.2825	23.5058	22.9531	23.2361
	0.0343642	0.886557	NVE4717	NVE4717	NVE4717	26.4441	26.4821	26.3732	26.4423	26.5878	26.35	26.315	26.4625	26.2114	26.122
	0.0345198	0.824137	NVE18317	NVE18317	NVE18317	26.3591	26.1887	26.0921	26.1214	26.2034	25.7636	25.7622	25.7739	26.003	26.2668
	0.0345603	1.30348	NVE8974;NVE5982;NVE11992	NVE8974	NVE8974	23.0409	23.5919	23.6787	23.538	23.2305	23.8676	24.115	23.7351	23.6119	23.6624
	0.0345882	1.20753	NVE11592;NVE11691	NVE11592	NVE11592	23.3485	23.209	23.578	23.0046	23.2823	23.5475	23.3876	23.6253	23.699	23.5234
	0.0348646	1.17332	NVE8416	NVE8416	NVE8416	23.5539	23.3213	23.506	23.4815	23.4073	23.6552	23.6173	23.8523	23.8681	23.4301
	0.0349182	0.249731	NVE22422	NVE22422	NVE22422	26.9935	27.2676	27.3246	26.5216	26.8393	25.4741	26.4989	22.1612	24.6367	26.1679
	0.0351576	1.15002	NVE25009	NVE25009	NVE25009	27.325	27.1094	27.275	27.2927	27.4406	27.5484	27.2541	27.5314	27.5596	27.5574
	0.0352209	1.26182	NVE7257	NVE7257	NVE7257	23.863	24.2623	24.2364	24.3677	24.5046	24.4068	24.7544	24.7581	24.405	24.5872
	0.0355173	0.854961	NVE18079	NVE18079	NVE18079	23.6167	24.0058	23.9756	24.1163	24.044	23.6971	23.6846	23.6968	23.7947	23.7549
	0.0355293	1.29644	NVE20217;NVE20371;NVE17744;NVE590	NVE20217	NVE20217	26.6794	26.7179	27.1708	26.8637	27.1588	27.0568	27.2109	27.6728	27.3305	27.1923
	0.0355338	1.20422	NVE9101	NVE9101	NVE9101	23.8446	23.5177	24.0132	23.682	23.9562	23.9793	23.9417	24.0972	24.2559	24.0802
	0.0358345	0.52429	NVE22548	NVE22548	NVE22548	23.2382	22.0635	23.4207	23.2536	23.343	22.6698	22.7488	21.5007	22.2296	21.5123
	0.0361788	1.16104	NVE3695	NVE3695	NVE3695	24.9815	24.6247	24.8919	24.7116	24.6922	25.0982	24.8006	25.0336	24.9697	25.0769
	0.0363144	0.86372	NVE10791	NVE10791	NVE10791	22.9972	22.7858	22.9723	23.0858	23.1567	22.8737	22.6728	22.633	22.9065	22.8549
	0.0364777	0.890634	NVE6453	NVE6453	NVE6453	25.1027	24.891	24.8431	25.0157	24.982	24.6696	24.8135	24.7175	24.8607	24.9376
	0.0369081	1.1538	NVE23786	NVE23786	NVE23786	25.209	25.6205	25.5064	25.4264	25.5258	25.508	25.7	25.7674	25.7137	25.631
	0.0374373	6.74486	NVE20065;NVE24437;NVE2361;NVE2362	NVE20065;NVE24437;NVE2361;NVE2362	NVE20065;NVE24437;NVE2361;NVE2362	22.7612	22.3276	21.7659	19.9694	22.7837	22.3456	22.2372	26.3885	26.2812	26.1244
	0.0378479	1.13841	NVE15913	NVE15913	NVE15913	24.5177	24.633	24.5647	24.5992	24.4067	24.6067	24.8791	24.8843	24.5882	24.698
	0.037973	0.858301	NVE24795	NVE24795	NVE24795	25.3217	25.3546	25.3385	25.2849	25.2424	25.1134	25.0476	24.7853	25.1954	25.2982
	0.0380931	1.18774	NVE20946	NVE20946	NVE20946	23.5884	23.2718	23.2617	23.4788	23.5132	23.9183	23.6922	23.4538	23.6083	23.6825
	0.0383543	1.5657	NVE12442;NVE12439	NVE12442	NVE12442	23.6841	23.1915	23.8559	23.4198	23.5582	24.1114	24.2509	23.966	25.022	23.5933
	0.0384907	0.423015	NVE25931	NVE25931	NVE25931	24.3903	23.6352	24.1019	24.071	24.2469	23.8643	21.2512	22.2368	23.2891	23.598
	0.0386853	1.35094	NVE21762	NVE21762	NVE21762	22.8841	22.7659	22.5351	22.3247	22.4041	22.8341	23.1407	22.5708	23.1771	23.3612
	0.0389766	2.94104	NVE24307	NVE24307	NVE24307	22.9455	24.7041	24.6819	22.4091	21.5315	24.7536	24.8645	24.9696	24.6736	24.7923
	0.0391619	0.85123	NVE23541	NVE23541	NVE23541	24.12	23.9311	24.2148	24.2088	24.2639	24.0372	23.7165	23.7586	23.9977	24.0668
	0.0391644	0.918541	NVE23181	NVE23181	NVE23181	28.9933	28.8737	29.0575	29.1288	29.1119	28.9246	28.8863	28.9751	28.8744	28.8919
	0.0394261	0.803008	NVE11829	NVE11829	NVE11829	25.9581	26.1881	26.2884	26.26	26.5428	25.7285	25.9435	26.2393	25.7941	25.9493
	0.0395014	0.86112	NVE5875;REV__NVE17104	NVE5875	NVE5875	29.4907	29.4355	29.3867	29.2305	29.5192	29.2118	28.9646	29.3451	29.3404	29.1222
	0.0396561	1.29335	NVE10665	NVE10665	NVE10665	26.8434	27.6045	27.3942	27.6334	27.155	27.6706	27.7634	27.7386	27.5925	27.7209
	0.0396727	0.754581	NVE7730	NVE7730	NVE7730	27.9135	27.5673	27.7342	27.887	27.7442	27.3601	27.5236	26.8089	27.7334	27.3889
	0.0399377	1.13583	NVE13447	NVE13447	NVE13447	27.4593	27.5995	27.4043	27.7233	27.3438	27.7539	27.7285	27.589	27.7197	27.6579
	0.040064	1.36502	NVE13799	NVE13799	NVE13799	27.1588	27.305	27.413	27.966	27.071	28.1892	27.6857	27.6809	27.848	27.7546
	0.0407055	0.355154	NVE10051	NVE10051	NVE10051	24.7927	25.3832	26.5182	26.4639	26.7955	24.7235	23.7695	26.2713	23.7758	23.946
	0.04071	1.37157	NVE19868	NVE19868	NVE19868	21.7621	22.5882	22.1486	22.3527	22.4418	23.0573	22.4354	22.4538	22.754	22.8719
	0.0408502	1.39577	NVE4768;NVE14009	NVE4768;NVE14009	NVE4768;NVE14009	23.5613	23.4459	23.6622	23.2314	23.5751	23.8009	24.5964	24.1667	23.7486	23.5686
	0.0409528	1.11094	NVE16854	NVE16854	NVE16854	23.294	23.547	23.5371	23.3918	23.4368	23.4902	23.7253	23.6183	23.5265	23.6054
	0.041091	0.802957	NVE934	NVE934	NVE934	24.449	24.4963	24.1001	24.0406	24.2467	24.2562	23.7075	24.0254	23.9345	23.8263
	0.0412459	1.40453	NVE11926	NVE11926	NVE11926	25.8894	25.1637	25.8928	25.5807	26.1462	25.9415	26.1398	26.6101	26.1457	26.2861
	0.0416652	1.71646	NVE2090	NVE2090	NVE2090	23.8961	25.1499	24.9447	24.2515	24.532	24.6889	25.1565	25.1925	25.5894	26.0441
	0.0419443	1.20844	NVE3566	NVE3566	NVE3566	24.8912	24.4807	24.525	24.3498	24.4787	24.972	24.8171	24.5878	24.7921	24.9221
	0.0420361	1.55766	NVE7536	NVE7536	NVE7536	21.3708	21.8316	22.5323	21.4727	22.5699	22.6272	22.8164	22.6445	22.4504	22.4357
	0.0423629	0.869891	NVE16131	NVE16131	NVE16131	26.1945	26.063	26.178	26.1427	26.1198	25.6837	25.8521	26.0527	26.1443	25.9597
	0.0425349	0.74672	NVE15036;NVE13357	NVE15036	NVE15036	27.4916	27.5584	27.8384	27.7419	28.1047	26.877	27.5445	27.203	27.3468	27.657
	0.0432032	0.831275	NVE20429;NVE15261	NVE20429;NVE15261	NVE20429;NVE15261	23.8606	23.4192	23.2853	23.4964	23.5298	23.3602	23.2039	23.1109	23.4098	23.1735
	0.0432602	3.01462	NVE17707	NVE17707	NVE17707	25.4727	24.7828	26.8488	26.8198	27.0968	27.7188	26.8269	29.5586	27.0172	27.8593
	0.0434544	1.44431	NVE8479;NVE8480	NVE8479;NVE8480	NVE8479;NVE8480	24.131	25.0219	25.2754	24.809	25.1223	25.2324	25.671	25.5309	25.155	25.4221
	0.0437426	0.917895	NVE26017	NVE26017	NVE26017	25.0569	25.0339	24.9054	24.9245	24.9309	24.8853	24.9116	24.7734	24.9377	24.7257
	0.0438444	1.11578	NVE19737	NVE19737	NVE19737	25.8428	25.8878	25.9108	25.6679	25.9637	25.932	26.0686	26.1518	25.975	25.9359
	0.0440734	1.13796	NVE3929	NVE3929	NVE3929	26.6792	26.9961	26.9376	26.9429	27.0234	26.9364	27.0932	27.0974	27.2311	27.1535
	0.0442717	1.23926	NVE22002	NVE22002	NVE22002	24.9481	24.8481	25.19	24.5191	24.7419	25.1466	25.1836	24.9182	25.219	25.3271
	0.044432	0.844058	NVE14164	NVE14164	NVE14164	25.7975	25.6654	25.8265	25.9816	26.2426	25.6094	25.6124	25.6337	25.7613	25.6739
	0.0447336	0.837116	NVE23531	NVE23531	NVE23531	24.89	25.0618	25.3196	24.6755	25.0272	24.7911	24.7227	24.7501	24.6663	24.7612
	0.0453574	1.38539	NVE11748	NVE11748	NVE11748	22.2039	22.945	22.9128	22.4578	23.1747	23.3188	23.392	22.8768	23.2738	23.1841
	0.0455385	1.10538	NVE20602;NVE10132	NVE20602	NVE20602	23.8869	23.9261	23.9036	23.8998	24.091	23.9524	24.1096	24.0496	24.0714	24.2471
	0.0456138	0.890382	NVE11675	NVE11675	NVE11675	24.7842	24.9554	24.9447	24.939	25.1336	24.9084	24.7224	24.656	24.7911	24.8413
	0.0456546	0.65668	NVE25485	NVE25485	NVE25485	24.4492	23.6655	24.4483	23.9504	24.782	23.5387	23.8332	23.5595	24.1497	23.1805
	0.0458084	1.1333	NVE1535	NVE1535	NVE1535	25.158	25.3268	25.1942	25.1997	24.9147	25.3327	25.4337	25.3916	25.2215	25.3166
	0.046623	3.34906	NVE2633	NVE2633	NVE2633	21.2025	23.3209	24.2329	23.5873	23.6487	24.6533	23.9982	26.9995	24.398	24.6619
	0.0468878	1.1184	NVE504	NVE504	NVE504	24.856	24.9223	24.8076	24.9145	24.808	25.2516	24.9037	24.9089	25.063	24.9883
	0.046919	0.89849	NVE21499	NVE21499	NVE21499	25.1183	25.2895	25.3498	25.4222	25.2182	25.1652	25.0022	25.1047	25.11	25.2439
	0.0473238	1.11581	NVE21851	NVE21851	NVE21851	26.051	26.1782	25.8724	25.9168	26.1186	26.1468	26.1125	26.1987	26.3104	26.159
	0.0477579	2.15942	NVE25000	NVE25000	NVE25000	23.88	23.4512	21.4785	23.5018	23.6603	24.4281	23.7472	24.9256	24.1745	24.2495
	0.0478202	0.907781	NVE3445;NVE5576	NVE3445	NVE3445	29.0052	28.8622	28.9014	28.8852	29.1298	28.7557	28.7541	28.8317	28.8089	28.9356
	0.0484886	0.881098	NVE18248	NVE18248	NVE18248	25.2179	25	25.036	25.1838	25.1896	24.7694	25.1339	24.9752	24.8322	25.0034
	0.0485038	0.947289	NVE24914	NVE24914	NVE24914	27.333	27.2911	27.1523	27.2188	27.2442	27.2157	27.1401	27.1538	27.1593	27.1799
	0.0487665	0.916949	NVE456	NVE456	NVE456	25.7373	25.7809	25.8461	25.9558	25.9408	25.7376	25.7093	25.6204	25.7468	25.8215
	0.049041	1.1891	NVE9829	NVE9829	NVE9829	22.6942	22.9199	23.0378	22.8596	23.0431	23.071	23.2433	23.4476	22.9408	23.1013
	0.049111	0.925724	NVE18045	NVE18045	NVE18045	26.0181	25.9564	25.9499	25.8135	25.9854	25.9299	25.8429	25.7746	25.7474	25.8717
	0.0494994	0.376555	NVE25553	NVE25553	NVE25553	24.7294	24.1504	24.059	22.3611	21.822	22.0284	21.948	21.6962	21.5241	22.8797
	0.0495436	1.61114	NVE12594	NVE12594	NVE12594	22.3953	23.1116	22.3804	22.8119	22.985	23.0188	24.2108	23.8689	22.987	23.0392
	0.0496589	1.13557	NVE6122	NVE6122	NVE6122	22.6285	22.8624	22.8344	22.7436	23.0335	23.1045	22.8678	23.0145	22.9577	23.0749
	0.0497066	1.42367	NVE12397;NVE12398	NVE12397	NVE12397	23.1807	24.2821	24.1458	24.2501	24.0466	24.6008	24.5406	24.69	24.2117	24.4103
	0.0499289	1.60505	NVE14076	NVE14076	NVE14076	21.7004	23.0178	23.0502	22.6752	22.3628	23.2734	23.2357	22.8251	23.0857	23.7997
	0.050124	2.03332	NVE13609;NVE2882	NVE13609	NVE13609	25.8002	24.1814	23.3592	23.8397	24.3626	26.0123	25.2056	25.1648	25.1713	25.1082
	0.0503845	0.83565	NVE20127	NVE20127	NVE20127	23.8455	24.0628	24.0171	23.8765	24.1544	23.5925	23.452	24.0107	23.8251	23.7809
	0.0504411	1.24908	NVE23016	NVE23016	NVE23016	25.0594	25.2811	25.0604	25.09	25.0463	25.6256	25.1543	25.8459	25.3018	25.2139
	0.0505501	1.25486	NVE12596	NVE12596	NVE12596	23.6178	23.6886	23.5844	23.594	23.7155	24.1556	23.9167	23.4866	24.3181	23.9609
	0.0506388	0.88122	NVE11364	NVE11364	NVE11364	26.9482	27.0748	26.9403	27.0966	26.877	26.8846	26.7509	26.5701	26.9555	26.8637
	0.0506975	1.14728	NVE172	NVE172	NVE172	25.3662	25.6251	25.5799	25.6213	25.7039	25.6773	25.7545	25.9163	25.9343	25.6051
	0.051076	2.47642	NVE11462;NVE11461	NVE11462;NVE11461	NVE11462;NVE11461	24.2105	21.874	23.8446	21.5249	22.9971	24.2805	24.1548	23.421	24.749	24.387
	0.0515138	0.808117	NVE25435	NVE25435	NVE25435	23.0251	23.0066	22.9273	22.9848	23.0618	23.0517	22.4621	22.3321	22.8857	22.7372
	0.0516412	3.7182	NVE22852	NVE22852	NVE22852	22.1268	25.4783	26.3459	22.8761	25.3047	26.0186	26.5732	26.7667	26.2961	25.9502
	0.0517691	0.738621	NVE25301	NVE25301	NVE25301	25.8011	25.7827	25.092	25.6817	25.2894	25.3657	25.0978	24.6148	25.1884	25.1946
	0.0519743	0.946379	NVE14193;NVE14635	NVE14193	NVE14193	25.5476	25.5643	25.432	25.5555	25.4569	25.46	25.3478	25.4426	25.4567	25.4516
	0.0521013	1.91625	NVE15059	NVE15059	NVE15059	21.9531	21.783	20.9925	22.0773	21.6364	23.1171	23.5676	22.0456	21.5512	22.8523
	0.0522384	1.31999	NVE11971	NVE11971	NVE11971	24.8767	25.2174	25.8051	25.2645	25.1379	25.6887	25.383	25.9414	25.6575	25.6336
	0.0526186	0.653537	NVE1774	NVE1774	NVE1774	24.2355	23.4357	22.9856	24.0176	22.9244	23.0142	22.8975	22.7981	22.7943	23.0262
	0.0528794	0.842079	NVE1740	NVE1740	NVE1740	25.2597	24.7581	24.7575	24.8439	25.0683	24.5795	24.5699	24.7714	24.7513	24.7756
	0.0529553	1.13441	NVE24608	NVE24608	NVE24608	23.5397	23.2959	23.4241	23.5086	23.314	23.5622	23.8064	23.6461	23.555	23.4221
	0.0532416	2.01192	NVE14731;NVE25848	NVE14731	NVE14731	23.8814	21.8463	21.653	22.4269	23.4153	23.8916	23.5037	23.4144	23.837	23.6189
	0.0537021	1.16775	NVE22037	NVE22037	NVE22037	23.8781	23.9495	24.2177	23.7694	23.9597	24.2669	23.9966	24.0507	24.3379	24.241
	0.0553835	1.33524	NVE25138	NVE25138	NVE25138	28.8185	29.5754	29.2974	28.8018	29.355	29.6681	29.9354	29.544	29.4772	29.3088
	0.0556915	0.913456	NVE20604	NVE20604	NVE20604	27.4879	27.3019	27.4126	27.3497	27.486	27.3316	27.1005	27.3021	27.2977	27.3533
	0.055877	1.20521	NVE12260	NVE12260	NVE12260	25.0635	24.6407	24.5931	24.352	24.7557	24.95	24.8593	25.0038	25.0365	24.9018
	0.0560375	0.922575	NVE3937;NVE520;NVE19674;NVE11781	NVE3937	NVE3937	26.1682	26.0271	26.2359	26.1899	26.1563	26.0905	26.0686	25.887	26.0938	26.0562
	0.0561237	0.500543	NVE14881	NVE14881	NVE14881	23.8771	23.5567	23.5541	22.3668	23.4704	22.0786	21.6108	21.8055	22.72	23.618
	0.0562973	0.855201	NVE6983;NVE8486	NVE6983;NVE8486	NVE6983;NVE8486	26.4503	26.1407	25.9356	26.1884	26.1961	26.09	25.8333	25.8342	25.9235	26.1018
	0.0567818	1.34686	NVE15752	NVE15752	NVE15752	26.1791	25.4409	25.7878	25.6293	25.4738	26.1854	26.0183	25.6684	26.4884	26.2985
	0.0568153	1.16424	NVE23951;NVE25355	NVE23951	NVE23951	23.9975	23.7149	23.6585	23.9505	23.6043	24.175	23.8715	23.9457	23.9202	24.1103
	0.0570558	1.08726	NVE6007	NVE6007	NVE6007	25.6468	25.4845	25.4	25.5647	25.5584	25.7658	25.5478	25.6343	25.6433	25.6667
	0.0571286	1.65781	NVE19366	NVE19366	NVE19366	27.1333	27.4134	28.207	28.378	28.3192	28.471	28.6982	29.292	28.6116	28.0245
	0.0572111	1.25635	NVE25677;NVE8160	NVE25677	NVE25677	23.7738	23.5564	23.0763	23.4244	23.4459	23.8338	23.7732	24.0874	23.489	23.7396
	0.0576185	1.22066	NVE531	NVE531	NVE531	23.6073	23.5201	23.3941	23.0175	23.1193	23.5483	23.4933	23.5627	23.8504	23.642
	0.0576516	0.894803	NVE23052	NVE23052	NVE23052	30.0343	30.0177	30.0578	30.0828	30.3607	29.969	29.8542	29.8859	30.0049	30.0375
	0.0578941	0.842012	NVE19369	NVE19369	NVE19369	25.5067	25.3763	25.0513	25.3971	25.301	25.2596	25.0839	24.7703	25.1424	25.1357
	0.0591588	0.710223	NVE24319	NVE24319	NVE24319	25.7697	26.0526	26.0915	26.4809	26.1787	24.8846	25.9992	25.8516	25.6713	25.6984
	0.0592691	0.805398	NVE5784	NVE5784	NVE5784	24.1581	23.9166	24.1578	24.4253	24.1821	24.1047	23.9927	23.5631	24.0366	23.5818
	0.0593946	0.9103	NVE7035;NVE16665	NVE7035	NVE7035	27.4311	27.2752	27.4127	27.3251	27.4752	27.3085	27.0536	27.2575	27.3196	27.3023
	0.0595126	1.22591	NVE18702	NVE18702	NVE18702	24.9189	24.7337	24.2556	24.742	24.4052	24.7223	25.0025	24.8672	25.0409	24.8916
	0.0611085	1.41835	NVE6275	NVE6275	NVE6275	21.9417	21.9078	22.0167	22.3065	21.6598	22.5719	22.0056	22.1923	22.3761	23.2077
	0.0614868	1.16202	NVE14916	NVE14916	NVE14916	24.2497	24.4299	24.5468	24.0483	24.3183	24.6767	24.6322	24.4769	24.5064	24.3842
	0.0619116	0.78945	NVE3738	NVE3738	NVE3738	24.4925	24.6745	23.896	24.177	24.539	24.0712	24.0498	23.8541	23.8693	24.2291
	0.0623373	0.530834	NVE23468	NVE23468	NVE23468	23.5045	23.4344	23.5179	22.0434	22.2978	22.0423	21.8283	23.0791	21.6996	21.5802
	0.0624949	0.547089	NVE21085	NVE21085	NVE21085	23.4174	23.8103	23.7737	23.7956	23.7708	23.6626	22.0191	23.8884	22.0563	22.5907
	0.0633721	1.12482	NVE22554	NVE22554	NVE22554	25.7837	25.5671	25.4082	25.5996	25.6325	25.8825	25.6053	25.7915	25.706	25.8543
	0.0637842	2.96385	NVE23717;NVE24755;NVE23718	NVE23717	NVE23717	23.7428	24.6064	25.6906	25.3375	25.2133	27.5762	26.7598	23.9733	26.8877	27.2309
	0.0639607	1.16816	NVE7417;NVE19629	NVE7417;NVE19629	NVE7417;NVE19629	24.0684	24.0177	24.0889	24.0794	24.0367	24.2931	24.1584	24.0249	24.2895	24.6464
	0.0642599	1.38123	NVE21584	NVE21584	NVE21584	24.0691	23.7934	24.1526	23.9165	24.0884	24.2595	23.7828	24.5486	24.8863	24.8727
	0.0645809	1.08638	NVE25076	NVE25076	NVE25076	25.8525	25.9803	25.9312	25.8018	26.0533	25.9404	26.1357	26.0042	26.0825	26.0539
	0.0646668	2.3614	NVE4270	NVE4270	NVE4270	25.0924	24.3081	22.8038	23.9553	21.8658	24.7022	24.8016	24.5659	25.058	25.0958
	0.0652888	1.13029	NVE25126;NVE19426	NVE25126	NVE25126	27.5797	27.4536	27.3678	27.5333	27.4173	27.805	27.6525	27.3754	27.6632	27.7389
	0.0654748	0.838969	NVE10325	NVE10325	NVE10325	24.8364	25.0918	25.022	24.9957	24.9675	24.6126	24.4197	24.6459	24.9949	24.9738
	0.0657903	0.924509	NVE7034	NVE7034	NVE7034	27.6054	27.3988	27.5088	27.4712	27.6449	27.4529	27.3054	27.3983	27.4532	27.453
	0.0660411	1.11196	NVE2702;NVE2699;NVE14884;NVE15488;NVE1705	NVE2702;NVE2699;NVE14884;NVE15488;NVE1705	NVE2702;NVE2699;NVE14884;NVE15488;NVE1705	30.3078	30.5421	30.146	30.3249	30.2663	30.4357	30.3956	30.4611	30.4713	30.5889
	0.0660783	1.3304	NVE8417	NVE8417	NVE8417	22.2679	23.1129	23.0201	22.8327	23.1011	23.3961	23.3162	23.5264	23.2939	22.8614
	0.0665541	1.44599	NVE2161	NVE2161	NVE2161	25.5859	26.8427	26.8643	26.6508	26.5045	26.8019	27.304	27.0718	27.0421	26.8886
	0.0665909	1.19072	NVE23413	NVE23413	NVE23413	22.4074	22.5172	22.3207	22.4968	22.2297	22.5908	23.0422	22.6416	22.5375	22.419
	0.0668487	1.24804	NVE5385;NVE20693	NVE5385;NVE20693	NVE5385;NVE20693	27.1966	27.9707	27.8388	27.8608	27.7227	28.0059	28.2557	28.1015	27.9158	27.9089
	0.0669852	0.949949	NVE366	NVE366	NVE366	27.8918	27.865	27.9274	27.9854	28.0488	27.8619	27.8705	27.8332	27.8816	27.9009
	0.066994	0.282786	NVE12592;NVE6970	NVE12592	NVE12592	22.0947	25.9882	26.1036	25.6105	25.197	22.4651	23.9776	22.7043	22.2938	24.4421
	0.0671491	1.62495	NVE12683;NVE17017	NVE12683;NVE17017	NVE12683;NVE17017	22.635	23.0237	23.0782	21.3941	23.1055	23.1765	23.3983	23.5413	23.3795	23.2428
	0.0672127	0.581077	NVE20564	NVE20564	NVE20564	23.0945	22.0081	22.1863	23.1922	23.3456	21.5692	21.8567	21.5415	22.8862	22.0571
	0.0674163	0.885915	NVE3064	NVE3064	NVE3064	25.8375	26.0522	25.7781	25.8286	25.638	25.5953	25.8056	25.5533	25.7279	25.5787
	0.0674493	1.25934	NVE17861	NVE17861	NVE17861	26.7321	26.6599	26.1099	26.2505	26.3257	26.9984	26.5969	26.9919	26.6169	26.5372
	0.0676401	0.473394	NVE14558	NVE14558	NVE14558	22.7104	23.8511	23.9428	24.06	24.1008	22.8363	21.7527	24.1893	21.8358	22.6565
	0.0678342	0.848302	NVE1220	NVE1220	NVE1220	27.3158	27.252	27.42	27.4358	27.7766	27.1045	27.071	27.1181	27.3103	27.4095
	0.06785	0.877585	NVE14552	NVE14552	NVE14552	30.4149	30.2002	30.3565	30.5308	30.698	30.2749	30.1327	30.3032	30.2499	30.2978
	0.068497	3.43655	NVE20226;NVE1687;NVE1688	NVE20226;NVE1687;NVE1688	NVE20226;NVE1687;NVE1688	23.1481	22.376	22.3204	21.2327	21.7511	24.0846	25.3191	23.7786	21.1051	25.4458
	0.0686236	1.1395	NVE20088	NVE20088	NVE20088	25.2995	25.5074	25.7236	25.4546	25.6396	25.5804	25.6664	25.8457	25.6555	25.8188
	0.0690636	0.875553	NVE24725	NVE24725	NVE24725	25.0812	25.0122	25.248	25.3945	25.3872	25.1211	24.8602	25.0127	25.0547	25.1158
	0.0691635	0.917295	NVE26076	NVE26076	NVE26076	24.7528	24.7301	24.7844	24.6954	24.8989	24.6245	24.5102	24.5938	24.7752	24.7351
	0.0695592	1.10652	NVE25480	NVE25480	NVE25480	25.8946	25.9996	25.7317	25.7869	25.6837	25.9871	26.0551	25.8544	26.0396	25.8905
	0.0696915	1.10278	NVE22316	NVE22316	NVE22316	24.3244	24.1272	24.1689	24.0872	24.2849	24.4296	24.2386	24.3761	24.2058	24.4482
	0.0699352	1.04399	NVE20120	NVE20120	NVE20120	25.5465	25.6282	25.6198	25.6378	25.5453	25.7125	25.6198	25.6819	25.5958	25.6783
	0.0704711	1.26112	NVE6578	NVE6578	NVE6578	25.1472	24.8316	24.9586	24.8979	24.6986	25.1359	25.7458	25.3144	24.8975	25.1138
	0.0705117	1.06996	NVE22297;NVE18581	NVE22297	NVE22297	23.9732	23.8846	23.9766	23.9545	24.0662	24.0769	23.9826	23.987	24.1567	24.1397
	0.0706968	0.513982	NVE12950	NVE12950	NVE12950	23.2241	21.6724	23.6781	23.3692	22.4854	22.4208	21.8699	21.8332	22.5648	20.9394
	0.070815	1.12381	NVE9284	NVE9284	NVE9284	27.1634	27.4335	27.5237	27.2383	27.4885	27.4727	27.6581	27.5813	27.4464	27.5308
	0.0708465	0.466531	NVE12374	NVE12374	NVE12374	23.0821	24.571	25.0047	25.017	25.1382	24.6739	23.1458	23.0204	22.6083	23.865
	0.0712628	1.12496	NVE21775	NVE21775	NVE21775	26.5235	26.3774	26.3594	26.2306	26.3607	26.7152	26.4148	26.3996	26.6859	26.4854
	0.0721221	1.72912	NVE7406;NVE7412;NVE19445	NVE7406	NVE7406	22.8332	24.4241	24.3948	22.9728	23.995	24.1528	24.8431	24.9716	24.2845	24.3181
	0.0724193	0.88822	NVE11159	NVE11159	NVE11159	26.1884	26.0503	25.9101	26.2455	26.0727	26.0728	25.79	25.7842	25.9491	26.0157
	0.0726393	1.21243	NVE24023;NVE8851;NVE5229;NVE24632;NVE24044;NVE23182	NVE24023;NVE8851;NVE5229;NVE24632;NVE24044;NVE23182	NVE24023;NVE8851;NVE5229;NVE24632;NVE24044;NVE23182	31.0629	31.4308	31.4086	31.5514	31.1906	31.5411	31.9581	31.693	31.4458	31.3958
	0.0729745	1.21566	NVE13173	NVE13173	NVE13173	25.3786	25.0092	24.9933	25.0818	25.0484	25.5587	25.0281	25.2398	25.4022	25.6912
	0.0731592	1.09587	NVE6174	NVE6174	NVE6174	23.8899	23.856	23.8604	23.7522	23.9763	23.97	23.9513	23.9286	24.2093	23.936
	0.0733791	1.19506	NVE23006	NVE23006	NVE23006	25.7208	25.5206	25.6087	25.2649	25.6126	25.8685	25.5499	26.138	25.7039	25.7526
	0.0738337	1.09506	NVE7493	NVE7493	NVE7493	29.9672	29.8226	29.8624	29.9319	30.0724	29.989	29.9185	30.167	30.1097	30.1272
	0.0742456	0.823032	NVE16291;NVE23244	NVE16291;NVE23244	NVE16291;NVE23244	26.2429	25.9405	25.8984	26.3769	25.8278	25.9497	25.7773	25.4664	25.9197	25.7687
	0.0743985	1.21804	NVE19130;NVE5572	NVE19130	NVE19130	26.3429	26.8941	26.9558	26.7367	27.091	27.0304	27.0228	27.2712	26.9835	27.1355
	0.0745389	1.10671	NVE23354	NVE23354	NVE23354	22.4895	22.468	22.4836	22.603	22.3673	22.7466	22.7569	22.4224	22.6012	22.6155
	0.0745641	0.902155	NVE12565;NVE12562;NVE19678;NVE2356	NVE12565	NVE12565	27.2289	26.9547	27.1348	27.027	27.2567	26.9606	26.8073	27.0165	27.054	27.0208
	0.0746238	0.887994	NVE1270;NVE8845	NVE1270	NVE1270	26.0844	25.9344	26.0829	26.113	26.3092	26.0645	25.8044	25.932	25.802	26.064
	0.074925	1.0888	NVE2019	NVE2019	NVE2019	24.2064	24.2153	24.3859	24.2836	24.1675	24.3476	24.4098	24.2445	24.3454	24.5252
	0.0752488	0.888123	NVE11431	NVE11431	NVE11431	28.5776	28.3933	28.5487	28.589	28.786	28.308	28.2454	28.474	28.4733	28.538
	0.0753355	0.895731	NVE1269	NVE1269	NVE1269	23.6132	23.5046	23.6964	23.6921	23.85	23.5261	23.6129	23.6109	23.3218	23.4902
	0.0753627	1.11483	NVE21451	NVE21451	NVE21451	24.2882	24.2785	24.2636	24.2805	24.3754	24.7196	24.3662	24.2767	24.4434	24.4644
	0.0760724	1.13088	NVE25966	NVE25966	NVE25966	27.373	27.4603	27.2743	27.4005	27.035	27.6139	27.5735	27.3921	27.4235	27.4273
	0.0764186	1.57235	NVE22145	NVE22145	NVE22145	24.8227	24.9138	24.0105	23.8458	23.8238	25.0936	25.5355	24.231	24.9927	24.8284
	0.0764942	1.2032	NVE19751	NVE19751	NVE19751	22.5265	22.0494	22.3414	22.1205	22.4968	22.6713	22.4174	22.3352	22.8298	22.6153
	0.0770901	0.880127	NVE20034	NVE20034	NVE20034	25.3498	25.329	25.1857	25.2666	25.2516	25.2869	24.7752	25.1876	25.1061	25.1058
	0.0772325	1.40955	NVE19118	NVE19118	NVE19118	24.6154	23.9573	23.7987	24.2898	24.3588	24.672	24.8009	25.3764	24.4133	24.2336
	0.0773237	0.882985	NVE18533;NVE18532	NVE18533;NVE18532	NVE18533;NVE18532	24.0715	23.8544	23.6401	23.7096	23.6135	23.6282	23.6094	23.5939	23.6592	23.5007
	0.0776484	0.430745	NVE9277	NVE9277	NVE9277	24.6183	24.6177	24.4444	24.7238	24.5782	24.4736	24.2187	24.3765	21.8452	21.9929
	0.0778231	0.350851	NVE12827	NVE12827	NVE12827	22.8385	25.5746	26.4876	25.5368	26.0204	23.7763	24.3602	22.5368	23.4274	24.8018
	0.077833	0.862504	NVE25665	NVE25665	NVE25665	26.7459	26.5201	26.3545	26.6036	26.3491	26.4985	26.257	26.0528	26.3732	26.3245
	0.0778522	3.09635	NVE24510	NVE24510	NVE24510	21.6893	21.4987	22.2286	23.1463	21.7322	21.6645	24.6325	25.2943	22.0979	24.7586
	0.0781453	3.99105	NVE25008	NVE25008	NVE25008	26.0313	25.7054	26.1798	25.2275	21.7216	26.1679	27.5038	28.8547	26.2616	26.0615
	0.0782055	0.918657	NVE17645	NVE17645	NVE17645	26.9908	26.7317	26.7615	26.8429	26.6828	26.6693	26.7154	26.6105	26.7659	26.6367
	0.078414	0.886251	NVE25473	NVE25473	NVE25473	24.6316	24.2531	24.3301	24.3878	24.3479	24.3038	24.0956	24.0551	24.3137	24.3113
	0.0784148	0.630412	NVE1487	NVE1487	NVE1487	22.8495	22.4555	22.3758	22.6137	22.5382	22.7086	22.1099	20.9034	21.4701	22.3126
	0.0786355	0.86657	NVE6054	NVE6054	NVE6054	26.394	26.1647	25.9603	26.1128	26.0939	26.1938	25.9782	25.7434	25.8773	25.8999
	0.0789235	0.720557	NVE9968	NVE9968	NVE9968	23.4566	23.2096	23.2068	23.2407	23.1371	23.1993	21.9801	22.5556	23.1174	23.0344
	0.0790042	5.13846	NVE15236	NVE15236	NVE15236	22.2435	24.7406	27.0712	21.2753	25.9062	27.9504	26.7767	26.3487	25.2602	26.7075
	0.079335	0.875428	NVE20895;NVE11996	NVE20895	NVE20895	26.3996	26.1943	26.09	26.3706	26.4916	26.1788	25.8981	26.1235	26.1135	26.2725
	0.0800261	1.16438	NVE8159	NVE8159	NVE8159	25.7252	25.44	25.4771	25.419	25.3925	25.874	25.5548	25.4453	25.9206	25.7569
	0.0803135	1.90426	NVE10207	NVE10207	NVE10207	22.0945	23.8143	22.3771	21.8147	23.7267	23.9282	22.9461	23.7779	23.7286	24.0927
	0.0804782	1.11397	NVE5298;NVE6016	NVE5298	NVE5298	25.1779	25.2495	24.9782	24.9941	24.8884	25.1428	25.2046	25.1171	25.3259	25.2763
	0.0805217	0.766474	NVE13427	NVE13427	NVE13427	25.1378	24.6926	24.2706	24.7783	24.2826	24.528	24.1425	23.9406	24.384	24.2484
	0.080756	1.47559	NVE4051	NVE4051	NVE4051	22.6477	22.6534	21.6081	22.7192	22.7176	22.3756	23.4255	23.2791	23.0342	23.0381
	0.0815075	1.69769	NVE16228	NVE16228	NVE16228	22.2293	23.6807	23.7231	23.6735	23.6254	23.7225	24.1185	24.9442	23.5411	24.4235
	0.0816685	1.08949	NVE1227	NVE1227	NVE1227	22.684	22.7998	22.6249	22.5779	22.6553	22.9259	22.7803	22.6235	22.8458	22.7846
	0.0817193	1.13725	NVE8137	NVE8137	NVE8137	26.2422	26.4821	26.6786	26.4359	26.6327	26.5486	26.71	26.8532	26.6064	26.681
	0.0820127	1.82832	NVE570	NVE570	NVE570	22.0892	21.234	23.1873	23.1011	22.9069	23.0936	23.0942	24.2896	23.2508	23.1428
	0.0827471	1.09196	NVE3498	NVE3498	NVE3498	21.5903	21.7708	21.7715	21.5792	21.5732	21.7729	21.9145	21.8225	21.6448	21.7648
	0.0830578	0.80286	NVE9431	NVE9431	NVE9431	26.051	25.9535	25.8038	26.1889	26.1623	25.7152	25.5618	25.2707	25.9361	26.0918
	0.0832117	1.33687	NVE20076	NVE20076	NVE20076	27.2959	26.939	26.7539	27.1223	27.3971	27.8711	27.4543	27.9104	27.4248	26.9418
	0.0832613	0.904352	NVE19363	NVE19363	NVE19363	27.0223	27.062	26.9958	26.929	27.2055	26.9486	26.7136	26.8967	26.8666	27.0639
	0.0835186	1.09763	NVE21456;NVE4836;NVE6648	NVE21456;NVE4836;NVE6648	NVE21456;NVE4836;NVE6648	23.4854	23.4762	23.5256	23.5529	23.4416	23.8792	23.5216	23.6377	23.5736	23.5417
	0.0837808	1.85719	NVE9984;NVE24457	NVE9984	NVE9984	22.2662	21.6889	23.0356	22.5576	22.6911	23.3221	24.2478	24.1903	22.5562	22.3886
	0.0848686	1.13949	NVE7110	NVE7110	NVE7110	23.9578	24.3386	24.1828	24.0129	23.8849	24.1272	24.3844	24.3312	24.1683	24.308
	0.0848972	0.745137	NVE25337	NVE25337	NVE25337	23.3593	23.023	23.5689	23.1668	22.7875	22.5797	22.5313	22.3638	23.2473	23.0614
	0.0852219	1.09503	NVE32	NVE32	NVE32	23.7697	23.8172	23.6657	23.9153	23.9676	24.0545	23.9795	23.8446	23.8874	24.0244
	0.0857095	1.16002	NVE9609	NVE9609	NVE9609	24.0222	23.7694	24.0794	24.1338	24.1538	24.1758	23.9888	24.4892	24.2221	24.3535
	0.0862392	1.17169	NVE1135	NVE1135	NVE1135	23.1982	23.1153	22.9511	23.0231	23.0944	23.4068	23.2448	23.5303	22.9092	23.434
	0.0862711	1.12874	NVE1647	NVE1647	NVE1647	26.676	26.603	26.6402	26.2092	26.5378	26.7157	26.7695	26.7581	26.6954	26.601
	0.0866007	1.85837	NVE22534	NVE22534	NVE22534	22.606	21.9296	23.8498	24.2075	24.0637	24.3255	24.1726	24.082	24.4853	24.0613
	0.086729	1.37773	NVE2966	NVE2966	NVE2966	28.1319	27.559	28.3494	27.5119	27.342	28.1495	27.778	28.479	28.274	28.5251
	0.0871074	1.09137	NVE22378	NVE22378	NVE22378	25.6747	25.5429	25.4726	25.3589	25.6258	25.7037	25.7121	25.5707	25.5946	25.7244
	0.0874001	1.15985	NVE9754	NVE9754	NVE9754	25.5663	25.9105	25.8651	25.6529	25.7596	25.7984	25.7437	26.2233	25.9684	26.0905
	0.0896744	1.14037	NVE13914	NVE13914	NVE13914	24.0802	24.2599	24.0014	24.3664	24.2793	24.3429	24.1617	24.5129	24.5649	24.3523
	0.0897721	1.10599	NVE15792	NVE15792	NVE15792	25.6225	25.6514	25.4008	25.4354	25.3641	25.6753	25.7444	25.4734	25.6919	25.6158
	0.090008	0.897164	NVE11306	NVE11306	NVE11306	25.5565	25.342	25.3101	25.5498	25.2909	25.2894	25.0978	25.1481	25.3788	25.3524
	0.0907782	0.680448	NVE24904;NVE24901	NVE24904	NVE24904	28.5452	27.9401	27.2712	27.6171	28.2658	27.0829	27.2561	26.9365	27.7444	27.8421
	0.090875	1.40565	NVE13531;NVE21343	NVE13531	NVE13531	22.9829	23.7042	23.0337	22.9142	23.1025	23.1855	23.9039	23.1031	23.8057	24.1955
	0.09143	0.848701	NVE5384	NVE5384	NVE5384	25.76	25.4773	25.4342	25.9474	25.3964	25.5597	25.3675	25.4212	25.2038	25.2798
	0.0916437	0.913431	NVE24810;NVE7388;NVE5737	NVE24810	NVE24810	29.643	29.6836	29.7203	29.878	29.8768	29.5842	29.5365	29.8104	29.6082	29.6094
	0.0925531	0.81677	NVE14853	NVE14853	NVE14853	23.0895	23.0258	22.7569	22.7851	22.8336	22.7944	22.6159	22.7621	22.7865	22.072
	0.0925645	0.648475	NVE16942;NVE16943;NVE11584	NVE16942	NVE16942	23.1916	23.4654	23.1784	23.3688	22.6282	23.4882	21.9937	22.9405	21.9898	22.2957
	0.0930071	0.780567	NVE3217	NVE3217	NVE3217	25.2384	24.9024	24.8971	25.052	25.6608	24.4144	24.624	24.9983	24.8475	25.0795
	0.0935478	0.842191	NVE18989	NVE18989	NVE18989	28.1982	27.8798	27.5831	28.0406	27.6589	27.8481	27.4798	27.563	27.6005	27.6301
	0.0943192	0.367586	NVE7065	NVE7065	NVE7065	25.6653	26.1543	25.2285	25.3562	25.065	25.2142	24.9947	25.5242	22.2655	22.2514
	0.0944604	0.899568	NVE22582;NVE16684	NVE22582	NVE22582	24.4579	24.7571	24.8676	24.6737	24.6121	24.4286	24.4133	24.6162	24.5714	24.5754
	0.0948697	1.96401	NVE26219	NVE26219	NVE26219	22.3819	22.4453	24.4389	24.4202	24.6346	24.5038	24.6315	24.7639	24.5719	24.7188
	0.0949285	1.12947	NVE7269	NVE7269	NVE7269	26.893	27.1678	27.1205	27.1431	26.835	27.2903	27.4006	27.0958	27.1766	27.0742
	0.0953591	1.23422	NVE11204	NVE11204	NVE11204	27.3158	27.0623	27.1986	27.0029	27.2102	27.6322	27.0981	27.4473	27.9329	27.1974
	0.0955696	0.62106	NVE19119	NVE19119	NVE19119	23.6736	23.6673	23.6218	23.6536	23.6897	23.4147	23.2154	23.3504	23.3639	21.5256
	0.0955717	1.31059	NVE21917	NVE21917	NVE21917	22.4218	21.7641	22.317	21.5396	22.4535	22.6884	22.2019	22.6143	22.5499	22.3925
	0.0964137	1.19195	NVE12868	NVE12868	NVE12868	24.5064	25.0485	25.0641	25.049	24.9199	25.064	25.4048	25.3354	25	25.0504
	0.0964637	1.65186	NVE16771;NVE20916	NVE16771;NVE20916	NVE16771;NVE20916	22.0814	23.4581	22.8099	23.4409	21.6067	23.5778	23.697	23.1614	23.4411	23.1401
	0.0964888	4.33887	NVE6998	NVE6998	NVE6998	22.5041	25.9913	25.8377	25.9455	20.821	25.9004	25.9178	27.6065	26.1431	26.1183
	0.0970931	1.33846	NVE9969	NVE9969	NVE9969	22.2305	22.5388	22.8203	22.3932	22.806	22.8104	22.6043	23.6906	22.7395	23.0468
	0.0973779	1.34663	NVE555;NVE5242	NVE555	NVE555	21.8596	22.6936	22.0755	23.0252	22.5605	22.9859	22.8143	22.5652	22.9157	23.08
	0.0975047	1.21728	NVE4109	NVE4109	NVE4109	25.823	25.9514	26.0031	25.7613	25.9978	25.9125	26.6036	26.4674	26.0089	25.9625
	0.0982451	0.871834	NVE24281	NVE24281	NVE24281	26.0613	26.1888	25.8505	25.8973	25.9974	25.4767	25.7993	25.8516	25.9915	25.8869
	0.0988931	1.2045	NVE866	NVE866	NVE866	22.9386	22.9328	22.8645	22.9108	23.0219	23.6592	23.3861	23.0887	22.9918	22.8849
	0.0989193	1.18607	NVE18924;NVE10081	NVE18924	NVE18924	23.0644	23.3703	22.8969	22.9958	22.7703	23.5953	23.2488	23.2112	23.1322	23.1413
	0.0989438	0.77821	NVE4683	NVE4683	NVE4683	24.96	24.1758	23.9416	24.3117	23.9185	23.9682	24.0092	23.899	23.785	23.8375
	0.099111	0.879268	NVE477	NVE477	NVE477	29.4785	29.5937	29.6247	29.5003	29.9254	29.3356	29.2738	29.4557	29.5663	29.563
	0.0992045	0.620823	NVE20024	NVE20024	NVE20024	24.4142	25.4543	24.4041	25.7357	24.0304	24.2055	24.2224	24.1726	23.515	24.4843
	0.0993891	0.843497	NVE19282	NVE19282	NVE19282	26.5383	26.5383	26.4783	26.5067	26.4744	26.4878	25.7575	26.3812	26.4157	26.266
	0.0994411	0.822946	NVE12492;NVE12614	NVE12492	NVE12492	23.8068	23.4952	23.3457	23.8546	23.8793	23.4591	23.19	23.1114	23.663	23.5525
	0.0996619	0.925219	NVE5217	NVE5217	NVE5217	25.3823	25.6	25.6105	25.7237	25.5589	25.459	25.4019	25.5465	25.4653	25.442
	0.0997323	0.498675	NVE6335	NVE6335	NVE6335	24.7101	24.69	24.6094	24.675	24.8841	24.5667	24.5198	24.6107	22.7983	22.0538
	0.0997648	0.911306	NVE8732	NVE8732	NVE8732	24.8552	24.624	24.6682	24.6126	24.8439	24.4089	24.5781	24.6021	24.6728	24.6721
	0.0998737	1.21966	NVE7681	NVE7681	NVE7681	24.3362	24.521	24.2939	23.7213	23.8729	24.4326	24.4259	24.3717	24.556	24.3915
	0.0998759	1.07996	NVE18993	NVE18993	NVE18993	24.0667	23.928	23.8634	24.0087	23.9174	24.1959	24.1292	24.0056	24.0855	23.9231
	0.100464	1.15679	NVE20599	NVE20599	NVE20599	23.4947	23.1935	23.1896	23.3483	23.1973	23.654	23.4672	23.3489	23.7622	23.2415
	0.100468	1.17901	NVE9147	NVE9147	NVE9147	25.0642	24.4035	24.9793	24.8701	24.7621	24.9243	25.1311	25.2158	25.0612	24.9347
	0.100623	0.904028	NVE5940	NVE5940	NVE5940	24.1801	23.9694	23.9299	24.1449	24.0857	24.066	23.9151	23.8798	23.7095	24.0118
	0.101232	0.941242	NVE21893	NVE21893	NVE21893	26.7505	26.5953	26.654	26.5886	26.6349	26.6058	26.4347	26.5976	26.6374	26.5111
	0.101745	1.71931	NVE20067	NVE20067	NVE20067	22.1811	24.2967	24.2374	23.7153	23.7794	24.021	24.8687	24.7781	24.035	24.4162
	0.101831	1.5341	NVE24604;NVE23060	NVE24604	NVE24604	23.309	21.8162	23.1622	23.3727	22.1609	23.3685	23.4349	23.651	23.3302	23.1234
	0.102568	0.890867	NVE9619	NVE9619	NVE9619	24.8614	24.8641	24.975	25.2642	25.0068	24.818	24.946	24.6414	24.9102	24.8224
	0.10292	1.22947	NVE19830	NVE19830	NVE19830	23.9291	24.7971	24.6472	24.5379	24.5208	24.5978	24.9459	24.9092	24.7896	24.6797
	0.102928	1.11421	NVE482	NVE482	NVE482	26.1009	26.0836	26.0287	26.0166	26.2568	26.2683	26.0652	26.1938	26.2272	26.5122
	0.102967	0.880452	NVE21861	NVE21861	NVE21861	24.0669	24.1543	24.0956	23.8067	24.1629	23.9732	23.5808	23.9998	23.9224	23.8917
	0.103188	1.31219	NVE530	NVE530	NVE530	23.1138	22.8682	22.7731	23.3496	22.5513	23.7608	23.5174	23.2349	23.3178	22.7849
	0.103501	1.1727	NVE160;NVE19915	NVE160	NVE160	24.7663	24.6282	24.3058	24.1088	24.2536	24.6032	24.6066	24.6261	24.6373	24.7387
	0.103635	0.916911	NVE1879	NVE1879	NVE1879	26.6937	26.4451	26.3113	26.4033	26.4338	26.3013	26.2533	26.3449	26.3816	26.3802
	0.103765	0.852094	NVE5400	NVE5400	NVE5400	31.3703	31.4145	31.5592	31.5204	31.8244	31.1571	31.1017	31.1895	31.5255	31.5605
	0.104545	0.846708	NVE25207	NVE25207	NVE25207	23.7189	23.4233	23.3799	23.6338	23.6336	23.7698	23.2128	23.1735	23.2099	23.2232
	0.104798	0.914782	NVE3475	NVE3475	NVE3475	25.417	25.1437	25.2209	25.0169	25.2711	25.1499	25.0534	25.1118	25.0184	25.0936
	0.104906	0.906558	NVE22272	NVE22272	NVE22272	25.0661	24.8394	24.9257	24.9156	24.9404	24.8429	24.8854	24.5342	24.8014	24.9157
	0.105021	1.09185	NVE9777	NVE9777	NVE9777	24.769	24.7597	24.8454	24.8511	24.6613	25.0605	24.9152	24.7044	24.8596	24.9807
	0.105094	0.415399	NVE25543	NVE25543	NVE25543	25.1968	24.6491	25.1156	25.1903	25.0539	22.237	24.7612	21.9628	25.0441	24.8634
	0.105331	0.932247	NVE14186;NVE20368	NVE14186	NVE14186	27.5661	27.4084	27.41	27.3771	27.4072	27.3544	27.2067	27.2618	27.4533	27.3866
	0.105717	1.10774	NVE18923	NVE18923	NVE18923	24.1837	24.2914	24.1568	24.2171	24.2083	24.6128	24.2329	24.2025	24.2851	24.4621
	0.105874	0.899852	NVE10278	NVE10278	NVE10278	25.4577	25.3335	25.3079	25.1375	25.161	25.2421	24.9843	24.9887	25.2506	25.1708
	0.105875	0.859849	NVE6269;NVE22349;NVE3489	NVE6269	NVE6269	26.7165	26.3011	26.3844	26.6759	26.7217	26.4656	26.0614	26.281	26.4169	26.4854
	0.106559	1.11218	NVE8028	NVE8028	NVE8028	24.375	24.6048	24.3335	24.4333	24.3184	24.7439	24.3582	24.4879	24.5936	24.6483
	0.106673	0.83618	NVE14167	NVE14167	NVE14167	22.7235	22.3372	22.5491	22.8017	22.8003	22.1856	22.1821	22.6457	22.2461	22.6616
	0.106984	1.19987	NVE14766	NVE14766	NVE14766	25.2521	24.8883	24.5445	24.6374	24.6138	25.2931	25.0032	25.0068	24.9157	25.0317
	0.107153	0.853662	NVE14934;NVE3161	NVE14934;NVE3161	NVE14934;NVE3161	29.0645	28.9039	28.9445	29.0164	29.4551	28.8429	28.5682	28.8979	28.8861	29.048
	0.107473	1.94713	NVE24486	NVE24486	NVE24486	22.5333	21.6103	21.4841	21.845	21.6723	22.7934	21.9989	24.628	22.7043	21.8272
	0.107786	1.13103	NVE1158	NVE1158	NVE1158	26.7566	27.1835	27.0925	27.0814	26.8252	27.1474	27.3228	27.2387	27.0873	27.0312
	0.108419	1.08126	NVE23889	NVE23889	NVE23889	25.1336	24.9693	25.1656	24.9535	25.1652	25.145	25.2952	25.2219	25.0611	25.2277
	0.108732	0.386534	NVE23876;NVE21800	NVE23876;NVE21800	NVE23876;NVE21800	25.0847	21.0401	24.3118	22.2619	24.3013	22.067	21.7005	21.9512	22.3019	22.1226
	0.109814	0.800481	NVE24190	NVE24190	NVE24190	24.1859	24.1234	23.8983	24.1081	23.9161	24.1343	23.8143	23.5637	23.1624	23.9515
	0.111008	0.783173	NVE23036	NVE23036	NVE23036	23.9088	23.6593	24.2538	24.1692	23.7167	23.3399	23.2415	23.8985	24.0278	23.4372
	0.11111	1.2829	NVE13579	NVE13579	NVE13579	22.972	23.1402	23.6478	23.0972	23.4756	23.6799	23.5504	24.1893	23.434	23.2761
	0.111195	1.13293	NVE7954	NVE7954	NVE7954	24.3576	24.3983	24.2489	24.4348	24.2359	24.2466	24.7427	24.6813	24.3775	24.5277
	0.111472	1.19676	NVE20151	NVE20151	NVE20151	24.9235	25.2498	25.1464	24.6859	25.0741	25.536	25.5308	25.1328	25.0465	25.1291
	0.111517	2.09089	NVE4964;NVE23777	NVE4964	NVE4964	24.4135	24.7627	25.3011	25.0485	22.4861	25.2669	25.0187	26.7196	25.3365	24.9908
	0.11166	1.12906	NVE11117	NVE11117	NVE11117	25.5561	25.9722	26.0037	25.7686	25.905	25.991	26.1155	26.1606	25.8709	25.9431
	0.111863	0.890349	NVE15799	NVE15799	NVE15799	24.4396	24.6425	24.7527	24.5487	24.8503	24.6015	24.5331	24.2547	24.5295	24.4772
	0.11303	0.910878	NVE21256	NVE21256	NVE21256	25.0134	25.0064	24.8464	24.9049	24.8918	24.6805	24.7109	24.7422	25.0591	24.7968
	0.113198	0.903789	NVE9105	NVE9105	NVE9105	25.6146	25.65	26.037	25.8527	25.8356	25.6162	25.631	25.7112	25.7295	25.5724
	0.113273	0.92569	NVE8185	NVE8185	NVE8185	27.0698	26.8675	26.8723	27.0019	27.0322	26.8707	26.682	26.9558	26.8668	26.9114
	0.113405	1.60709	NVE25681;NVE13263	NVE25681	NVE25681	22.0223	22.1127	21.5092	21.8675	23.0358	21.6382	23.0329	23.03	23.1114	23.1572
	0.113483	0.761338	NVE6217;NVE6588;NVE6589	NVE6217;NVE6588;NVE6589	NVE6217;NVE6588;NVE6589	24.6112	25.6263	25.3609	25.5782	25.2639	25.084	25.0235	24.3966	25.0056	24.9639
	0.113512	1.582	NVE21550	NVE21550	NVE21550	23.1608	23.4385	22.0264	21.874	23.5371	23.2673	23.3731	23.4506	23.3653	23.8892
	0.113768	1.85348	NVE23932;NVE23929;NVE23930	NVE23932;NVE23929;NVE23930	NVE23932;NVE23929;NVE23930	22.8105	21.1431	22.2162	21.7404	23.9689	23.6552	22.9577	22.9905	23.2855	23.4414
	0.113899	0.858542	NVE24656	NVE24656	NVE24656	24.2713	23.9462	23.9116	23.9639	23.8263	23.7348	23.6464	23.49	23.8874	24.0606
	0.114963	0.884585	NVE2580	NVE2580	NVE2580	25.1183	24.9868	25.0855	25.0618	25.2923	24.6804	24.9036	25.133	24.8281	25.115
	0.115181	0.92389	NVE10075	NVE10075	NVE10075	27.4906	27.3266	27.1907	27.4247	27.3336	27.2098	27.1154	27.2236	27.2961	27.3503
	0.115377	0.449225	NVE12375;NVE4629	NVE12375;NVE4629	NVE12375;NVE4629	24.8874	25.4292	25.9569	25.5841	25.4396	25.7423	23.8129	24.7635	22.1111	25.095
	0.115626	1.11708	NVE18722;NVE15255	NVE18722	NVE18722	26.9354	27.1539	27.4054	27.2282	27.3167	27.2503	27.3848	27.5092	27.3623	27.3316
	0.116008	1.77193	NVE25123	NVE25123	NVE25123	22.807	22.3468	23.8937	21.5853	23.8675	23.277	23.8254	24.0099	23.5076	24.007
	0.116642	1.16394	NVE3748	NVE3748	NVE3748	23.9832	24.124	24.4421	23.9172	24.448	24.5177	24.2628	24.4919	24.2802	24.4569
	0.117005	0.926549	NVE20764	NVE20764	NVE20764	25.0244	24.8501	24.8442	25.1066	25.0602	24.8616	24.8674	24.7623	24.8924	24.9515
	0.117121	0.922794	NVE18385;NVE23069	NVE18385	NVE18385	27.2647	27.1137	27.0896	27.2583	27.3847	27.1759	26.9616	27.1297	27.1495	27.1148
	0.117153	0.925048	NVE25082	NVE25082	NVE25082	29.4589	29.3668	29.4556	29.3043	29.5776	29.2704	29.2531	29.2249	29.4147	29.4381
	0.117323	1.09111	NVE18735	NVE18735	NVE18735	25.2353	24.9015	24.9415	24.9443	24.8888	25.0568	25.1897	25.1554	25.1232	25.0153
	0.117633	1.09454	NVE11120	NVE11120	NVE11120	24.958	25.2193	24.9609	24.9503	25.2253	25.2167	25.1051	25.1122	25.2553	25.2761
	0.117666	1.59186	NVE1792	NVE1792	NVE1792	22.204	24.0931	24.2492	23.8579	23.8918	24.278	24.6763	24.2465	24.3423	24.1064
	0.117745	0.62488	NVE25571	NVE25571	NVE25571	22.5646	21.9414	23.3209	23.7402	23.8461	22.3089	22.8206	22.5683	22.0475	22.2761
	0.118431	1.09682	NVE12651	NVE12651	NVE12651	25.5534	25.5361	25.4362	25.4378	25.364	25.5087	25.6391	25.4094	25.6252	25.8116
	0.119052	2.25381	NVE24015;NVE23183;NVE3902;NVE5230;NVE24049;NVE24045;NVE24020;NVE24046;NVE18670;NVE23383;NVE14706;NVE18284;NVE14995;NVE9327;NVE11853;NVE17266;NVE9468;NVE12410;NVE8101	NVE24015;NVE23183;NVE3902;NVE5230;NVE24049;NVE24045;NVE24020;NVE24046;NVE18670;NVE23383;NVE14706;NVE18284;NVE14995;NVE9327;NVE11853;NVE17266;NVE9468;NVE12410	NVE24015;NVE23183;NVE3902;NVE5230;NVE24049;NVE24045;NVE24020;NVE24046;NVE18670;NVE23383;NVE14706;NVE18284;NVE14995;NVE9327;NVE11853;NVE17266;NVE9468;NVE12410	27.4395	28.3898	29.4769	27.9214	27.7737	28.6081	30.9157	30.6033	28.2679	28.4682
	0.119144	0.934834	NVE20476	NVE20476	NVE20476	24.359	24.214	24.2709	24.2308	24.2853	24.1922	24.0109	24.1244	24.2831	24.2633
	0.119413	0.873656	NVE25489	NVE25489	NVE25489	24.5458	24.112	24.1563	24.2332	24.071	24.2754	24.0033	23.834	23.9612	24.0701
	0.119494	1.28939	NVE22463	NVE22463	NVE22463	25.1307	24.8896	24.4808	24.387	23.9837	24.9097	25.0999	24.7126	24.9895	24.9936
	0.119507	1.16656	NVE8639	NVE8639	NVE8639	24.622	24.3349	24.3582	24.3115	24.0756	24.8826	24.6086	24.3122	24.4855	24.5244
	0.12005	0.580924	NVE20968	NVE20968	NVE20968	23.8761	23.0102	23.5405	23.5	23.7288	22.3317	23.5843	21.5175	22.4766	23.8275
	0.120227	0.56162	NVE1363	NVE1363	NVE1363	25.0112	24.7547	24.7182	25.2137	24.9294	25.1346	24.1701	24.2437	24.5766	22.3404
	0.12093	1.09101	NVE8049	NVE8049	NVE8049	25.5799	25.3923	25.3113	25.3642	25.2277	25.4437	25.6319	25.5509	25.4935	25.3836
	0.121302	1.08357	NVE15210;NVE1870	NVE15210	NVE15210	25.9471	26.3131	26.1982	26.0312	26.1033	26.2699	26.2271	26.2628	26.2513	26.1608
	0.121481	0.883094	NVE2016	NVE2016	NVE2016	29.5159	29.4007	29.4033	29.5062	29.7111	29.0786	29.1635	29.4854	29.4143	29.4987
	0.122974	1.71224	NVE16944	NVE16944	NVE16944	22.2805	23.9833	23.9429	23.8545	21.9475	23.9682	24.0691	24.075	23.952	23.8238
	0.123037	1.09094	NVE17950	NVE17950	NVE17950	24.4145	24.3191	24.4629	24.4127	24.5037	24.407	24.4715	24.7801	24.6018	24.4804
	0.123456	1.32704	NVE20097	NVE20097	NVE20097	22.7222	23.7901	23.6276	24.128	23.6632	24.124	23.8915	23.9202	24.0433	23.9933
	0.124074	1.22647	NVE22759	NVE22759	NVE22759	22.4076	22.8533	22.7749	22.7747	22.8008	23.3924	23.1891	22.5598	23.1661	22.7765
	0.124275	0.930463	NVE19195;NVE9203	NVE19195	NVE19195	24.6454	24.9218	24.9039	24.7548	24.8582	24.6111	24.808	24.7298	24.7058	24.7095
	0.124284	1.07061	NVE22930;NVE3191	NVE22930;NVE3191	NVE22930;NVE3191	25.0936	24.9443	24.7957	24.8544	24.8912	24.9751	24.9947	24.9576	25.1086	25.0353
	0.124291	1.2247	NVE22309	NVE22309	NVE22309	23.8173	23.5989	23.3764	23.1444	23.3042	23.8096	23.9821	23.266	23.8458	23.7999
	0.124551	1.1566	NVE8523	NVE8523	NVE8523	23.8298	23.9336	23.623	23.736	23.4505	24.0099	23.911	23.8742	24.1868	23.6405
	0.124779	1.08787	NVE10708	NVE10708	NVE10708	23.7043	23.5219	23.536	23.5613	23.5925	23.8913	23.5793	23.551	23.7312	23.7707
	0.124925	2.63689	NVE189	NVE189	NVE189	23.8549	23.4732	21.995	23.5912	21.5947	25.8283	23.9392	25.592	24.0547	22.0889
	0.125016	1.08669	NVE8466;NVE24447;NVE1701;NVE1700	NVE8466;NVE24447	NVE8466;NVE24447	26.6857	26.5249	26.4985	26.6047	26.4604	26.7783	26.6077	26.5181	26.8309	26.6388
	0.125817	0.690295	NVE5223	NVE5223	NVE5223	26.5559	26.508	25.6785	26.9536	25.8006	25.8508	25.8517	25.0052	25.9511	26.1641
	0.125882	1.66138	NVE25233	NVE25233	NVE25233	22.1138	22.7138	22.0273	22.4558	21.8059	22.3141	23.2833	23.9269	23.4864	21.7678
	0.125934	0.883122	NVE12849	NVE12849	NVE12849	24.0365	23.9821	23.5666	23.7274	23.8206	23.679	23.5998	23.4364	23.7853	23.7361
	0.126107	1.07975	NVE24389	NVE24389	NVE24389	22.6577	22.9704	22.886	22.8409	22.9425	22.9076	23.0957	22.9867	22.9301	22.931
	0.126502	1.14419	NVE4011	NVE4011	NVE4011	22.3346	22.8378	22.71	22.6982	22.6178	22.6587	23.0458	22.9874	22.7127	22.7653
	0.126637	0.423987	NVE24906	NVE24906	NVE24906	27.7368	26.8859	24.1065	26.373	27.9097	25.2086	25.9071	25.7675	25.4137	24.5255
	0.126688	0.742348	NVE21969	NVE21969	NVE21969	24.9751	24.7548	24.9487	25.2318	24.9218	25.0472	24.5815	24.52	24.8781	23.6564
	0.126757	0.584556	NVE18855	NVE18855	NVE18855	24.4031	24.2551	24.3459	23.8639	24.0528	24.1714	22.1043	24.0953	22.574	24.1029
	0.127529	1.56288	NVE11328	NVE11328	NVE11328	22.1245	22.8111	21.6631	21.2485	23.0629	23.1396	23.0767	22.9858	22.6965	22.2326
	0.128021	0.946953	NVE6960	NVE6960	NVE6960	25.564	25.497	25.4424	25.5356	25.617	25.3832	25.376	25.5343	25.4299	25.5393
	0.128197	1.22328	NVE23673;NVE19689	NVE23673	NVE23673	23.6737	23.6034	23.5807	23.5265	23.3853	23.8068	24.137	24.2026	23.2757	23.8013
	0.128282	1.0929	NVE10151	NVE10151	NVE10151	27.1449	27.3612	27.1326	27.2473	26.9915	27.3227	27.4451	27.2714	27.304	27.1751
	0.128426	0.869755	NVE6308	NVE6308	NVE6308	23.4817	23.7353	23.403	23.6819	23.2493	23.1931	23.1903	23.2643	23.6113	23.2856
	0.129703	0.916791	NVE12085	NVE12085	NVE12085	25.5713	25.4726	25.5042	25.2817	25.5428	25.2827	25.1959	25.3621	25.3872	25.5181
	0.129884	0.767068	NVE6630	NVE6630	NVE6630	24.7107	24.5007	24.5902	23.8979	24.5071	23.8428	24.1395	23.8987	23.7028	24.7099
	0.130622	0.910725	NVE15088	NVE15088	NVE15088	26.4414	26.5024	26.5565	26.3121	26.7809	26.4051	26.3223	26.3444	26.4121	26.435
	0.13068	2.02629	NVE14760	NVE14760	NVE14760	22.1508	23.9406	24.091	23.9108	21.0955	23.9228	24.0495	24.136	23.9304	24.244
	0.132223	0.812412	NVE14422	NVE14422	NVE14422	24.5501	24.1048	24.5031	24.1119	24.8098	24.0201	24.3028	23.9957	24.4556	23.807
	0.132232	0.87215	NVE6376	NVE6376	NVE6376	25.3317	24.9849	25.0878	25.2729	25.3579	24.9007	24.7081	25.0618	25.2139	25.1639
	0.132435	0.893774	NVE20755	NVE20755	NVE20755	25.8205	25.7569	25.4893	25.766	25.6647	25.827	25.5333	25.4258	25.3877	25.5137
	0.132975	1.35915	NVE20507	NVE20507	NVE20507	25.1006	24.4898	25.0882	25.1381	24.7748	25.1384	24.7001	25.4417	25.3939	26.1309
	0.13311	1.70047	NVE21789	NVE21789	NVE21789	23.5926	23.7127	23.6325	22.3212	21.4228	23.7442	23.628	23.6828	23.7581	23.6984
	0.133531	1.485	NVE1074	NVE1074	NVE1074	21.6868	23.1486	23.3968	22.2272	23.0711	22.9975	23.4676	23.605	23.0887	23.2241
	0.133702	2.97612	NVE4012	NVE4012	NVE4012	21.8756	24.9592	21.2542	24.5991	22.4748	24.8179	25.4795	25.7426	22.4386	24.5515
	0.133706	0.945328	NVE818;REV__NVE26007	NVE818	NVE818	26.6058	26.5285	26.6137	26.4585	26.5892	26.5427	26.4669	26.3318	26.5327	26.5162
	0.134013	1.05035	NVE1264	NVE1264	NVE1264	25.087	25.2179	25.1717	25.187	25.0981	25.3078	25.1438	25.1475	25.2847	25.2321
	0.134123	1.1549	NVE20959	NVE20959	NVE20959	22.1862	22.6595	22.501	22.4186	22.8324	22.8833	22.6956	22.8298	22.5427	22.6851
	0.134138	1.47393	NVE5126	NVE5126	NVE5126	23.9837	23.3131	22.0289	23.5493	23.5181	23.743	24.0429	23.7224	23.8415	23.8416
	0.134646	2.37396	NVE12437	NVE12437	NVE12437	22.7644	22.4593	21.2544	22.3456	21.2286	24.5954	24.1408	21.7283	24.3303	21.4939
	0.135019	1.31184	NVE2942	NVE2942	NVE2942	28.3038	27.7159	27.84	27.9459	27.1689	28.6183	28.01	27.7619	28.3598	28.1826
	0.135175	0.589421	NVE4820	NVE4820	NVE4820	24.425	24.3131	24.3684	24.3529	24.2554	24.4521	24.3185	24.1483	22.1765	22.8063
	0.135824	1.51533	NVE453	NVE453	NVE453	21.7527	23.0265	21.813	22.4987	23.0779	22.1607	23.2241	23.4242	23.2094	23.1488
	0.136498	0.457405	NVE11490	NVE11490	NVE11490	24.7003	24.2278	22.6138	24.4479	23.8026	22.6576	24.1113	21.867	21.3441	24.17
	0.13682	1.07214	NVE563	NVE563	NVE563	25.8536	25.8412	25.8705	25.8765	26.0675	26.0871	25.9473	25.946	25.9039	26.1277
	0.136849	1.2218	NVE11827	NVE11827	NVE11827	22.8439	23.482	23.379	23.3645	23.0345	23.7487	23.4782	23.0452	23.5568	23.72
	0.138145	1.15207	NVE4675	NVE4675	NVE4675	25.3876	25.3508	25.0315	25.195	25.4728	25.7525	25.3089	25.2326	25.5817	25.5832
	0.139088	0.464746	NVE6400;NVE1888	NVE6400	NVE6400	21.6093	24.4532	24.1617	22.9202	23.9448	22.6228	21.8768	23.8369	21.4582	21.7671
	0.139182	1.07261	NVE14274	NVE14274	NVE14274	25.3033	25.1781	25.1531	25.0812	25.2849	25.2517	25.1644	25.3942	25.2888	25.407
	0.139677	0.739553	NVE22347;NVE14036	NVE22347;NVE14036	NVE22347;NVE14036	22.8956	22.8062	22.4176	22.6097	22.83	22.7484	22.4946	22.2204	22.5848	21.3346
	0.139794	1.44061	NVE7503	NVE7503	NVE7503	21.6424	22.5718	22.4513	21.0774	22.7485	22.5801	22.483	22.717	22.735	22.6098
	0.139882	1.2355	NVE22761	NVE22761	NVE22761	23.4712	23.2588	22.9857	23.2027	23.4294	23.7146	23.9584	22.9989	23.4556	23.7459
	0.139983	1.08301	NVE21216	NVE21216	NVE21216	27.9537	28.3252	28.0753	28.1211	28.0816	28.137	28.2885	28.3278	28.1683	28.2105
	0.140462	0.834233	NVE11674	NVE11674	NVE11674	25.0409	24.4357	24.3878	24.6053	24.8605	24.6788	24.1491	24.2068	24.5312	24.4569
	0.140972	1.06064	NVE17752	NVE17752	NVE17752	27.1439	27.3267	27.1141	27.2138	27.1533	27.3339	27.3688	27.227	27.2768	27.1701
	0.141016	1.28175	NVE16872	NVE16872	NVE16872	26.0749	26.3004	26.5995	26.2113	26.2264	26.6248	26.58	25.9359	27.0735	26.9888
	0.141252	1.16295	NVE10865	NVE10865	NVE10865	25.8526	26.4784	26.3299	26.2238	26.4362	26.2718	26.4425	26.4903	26.4795	26.7257
	0.141298	0.897448	NVE7491	NVE7491	NVE7491	24.4735	24.2613	24.2297	24.5618	24.2793	24.3772	24.1723	23.9708	24.3074	24.1974
	0.14155	0.904885	NVE8270;NVE8332;NVE1996	NVE8270	NVE8270	30.6454	30.4637	30.2653	30.4065	30.4956	30.4206	30.1933	30.1296	30.3659	30.4461
	0.142082	2.06524	NVE4313	NVE4313	NVE4313	23.7314	22.7876	22.4229	20.7409	22.1052	23.923	21.7375	23.8842	23.7783	23.6966
	0.14286	0.887163	NVE9354	NVE9354	NVE9354	27.6547	27.9567	27.7533	28.0892	27.8983	27.6672	27.6964	27.9389	27.4733	27.7128
	0.143283	2.33282	NVE1111	NVE1111	NVE1111	21.7475	21.3536	23.7603	20.9364	23.8351	24.0116	21.8627	24.3534	23.8035	23.712
	0.143512	1.12766	NVE17003	NVE17003	NVE17003	24.7887	24.9318	24.8343	25.0967	25.2509	25.0229	24.9942	25.1682	25.2783	25.3054
	0.144176	2.06137	NVE1272	NVE1272	NVE1272	24.2541	24.0986	21.5454	22.9906	22.0421	24.3336	24.1831	22.6647	24.2497	24.7178
	0.144481	1.22118	NVE14208	NVE14208	NVE14208	24.8399	24.5603	24.2568	24.4696	24.0929	25.0409	24.6968	24.3302	24.6556	24.9375
	0.144646	0.927585	NVE3688;NVE26063;NVE26062	NVE3688;NVE26063;NVE26062	NVE3688;NVE26063;NVE26062	24.2963	24.1067	24.1051	24.2315	24.3059	24.0988	23.9997	23.9805	24.2417	24.1826
	0.144748	1.06382	NVE10902	NVE10902	NVE10902	24.839	24.5556	24.6044	24.6702	24.7293	24.774	24.8243	24.7993	24.7673	24.6797
	0.144916	0.449332	NVE20261	NVE20261	NVE20261	25.0115	24.598	24.4873	24.7076	24.7807	24.5773	21.2787	24.717	22.5098	24.7315
	0.145003	1.14094	NVE21967	NVE21967	NVE21967	26.6125	26.3817	26.3608	26.4728	26.1994	26.8801	26.497	26.3305	26.738	26.5328
	0.145022	1.506	NVE14796	NVE14796	NVE14796	26.3406	25.4735	25.0188	25.2826	25.2339	26.8969	26.4041	25.9049	25.9077	25.1894
	0.145727	1.31191	NVE18019	NVE18019	NVE18019	22.8642	22.5931	22.4802	22.6056	21.6774	23.1823	22.7969	22.3566	22.949	22.8942
	0.146357	1.18017	NVE12986	NVE12986	NVE12986	26.2094	26.4207	26.8147	26.3572	26.5489	26.4499	26.7867	27.0785	26.6709	26.56
	0.1474	0.927699	NVE20682	NVE20682	NVE20682	27.0397	26.9507	26.9078	26.9599	26.7575	26.9493	26.8274	26.6439	26.8234	26.8304
	0.148204	0.701457	NVE8056	NVE8056	NVE8056	24.2463	24.2384	24.0459	24.0074	24.0843	22.3923	23.9137	23.6518	23.9415	24.165
	0.148576	0.895068	NVE13905	NVE13905	NVE13905	23.6333	23.9344	23.8656	23.9979	23.7561	23.8188	23.6804	23.6082	23.8504	23.4299
	0.149196	0.898086	NVE21151	NVE21151	NVE21151	28.5495	28.5225	28.4917	28.5889	28.7022	28.1388	28.2946	28.6561	28.4784	28.5115
	0.149743	0.888583	NVE9312	NVE9312	NVE9312	24.1433	24.2879	23.7554	24.0812	24.1984	23.9621	23.7719	24.0449	23.8084	24.0267
	0.15028	1.14749	NVE3065	NVE3065	NVE3065	24.8119	24.6514	24.526	24.6805	24.1424	24.9276	24.7922	24.6242	24.7381	24.7225
	0.150563	1.0532	NVE11243	NVE11243	NVE11243	23.5011	23.277	23.2884	23.3206	23.3153	23.4438	23.3598	23.3594	23.4448	23.4684
	0.150964	0.93102	NVE8142	NVE8142	NVE8142	25.8332	25.741	25.6318	25.7532	25.6641	25.4693	25.5923	25.8009	25.6611	25.584
	0.151632	0.892204	NVE4490	NVE4490	NVE4490	27.6059	28.048	27.9313	27.9669	27.73	27.7565	27.6802	27.9006	27.5506	27.5715
	0.152563	0.893424	NVE3702	NVE3702	NVE3702	25.1464	24.846	24.7279	24.9643	24.6749	24.8882	24.6355	24.5444	24.7613	24.7173
	0.153634	1.32707	NVE6758	NVE6758	NVE6758	24.7037	25.6477	25.8423	26.083	25.6857	26.0307	26.3018	26.0323	26.0178	25.6211
	0.154594	0.816973	NVE15724;NVE22615	NVE15724	NVE15724	25.4137	26.2772	26.4132	26.2323	26.3253	25.8258	25.7169	25.9213	25.894	25.8454
	0.155753	0.882934	NVE6077	NVE6077	NVE6077	25.9713	25.4937	25.5284	25.3949	25.5018	25.5649	25.3892	25.243	25.3372	25.4578
	0.156095	1.055	NVE21131;NVE4466	NVE21131	NVE21131	25.4618	25.6123	25.4252	25.5703	25.4467	25.6632	25.4881	25.6443	25.5671	25.5398
	0.156184	0.885826	NVE25546	NVE25546	NVE25546	23.7965	23.4732	23.3331	23.7737	23.4442	23.4677	23.2973	23.3399	23.5891	23.2522
	0.156551	1.08745	NVE19155;NVE22848	NVE19155;NVE22848	NVE19155;NVE22848	25.637	25.6803	25.6721	25.7183	25.9359	26.0365	25.8213	25.8472	25.8577	25.6857
	0.157208	0.874614	NVE14249	NVE14249	NVE14249	22.4831	22.5888	23.1547	22.8171	22.7334	22.7146	22.6076	22.5139	22.4538	22.5207
	0.159275	0.686152	NVE4331	NVE4331	NVE4331	29.2739	28.6906	27.5978	28.3074	29.2571	27.8988	28.137	27.5967	28.4622	28.3152
	0.159495	1.58086	NVE20263	NVE20263	NVE20263	23.2644	23.2076	23.1745	21.7376	21.305	23.3843	23.2417	22.9809	23.1531	23.2327
	0.159964	1.41193	NVE7138	NVE7138	NVE7138	28.4669	27.9847	28.2765	28.2956	27.1654	28.1263	28.4624	29.3507	28.1453	28.5927
	0.160009	1.06154	NVE2104;NVE2103	NVE2104	NVE2104	26.4099	26.6127	26.615	26.4658	26.5759	26.7421	26.636	26.5299	26.642	26.5601
	0.16008	1.10992	NVE14811;NVE24218	NVE14811	NVE14811	23.4385	23.636	23.2377	23.285	23.3737	23.5107	23.5221	23.5388	23.3661	23.7855
	0.160766	0.875554	NVE6068	NVE6068	NVE6068	27.236	27.0287	26.6633	26.6532	26.9526	26.648	26.6393	26.597	26.8264	26.8643
	0.160902	0.263624	NVE23612	NVE23612	NVE23612	29.3233	26.419	29.3442	29.0144	29.0089	28.932	27.456	22.5625	26.4055	28.1368
	0.161804	0.346599	NVE6579	NVE6579	NVE6579	25.0672	25.2521	24.3836	25.6129	22.0911	24.6114	21.9106	25.0227	21.6227	21.5961
	0.162152	1.51404	NVE25533;NVE25534	NVE25533	NVE25533	24.3589	22.1244	23.7392	23.9032	23.7132	24.4151	24.0315	23.95	24.1276	24.3067
	0.162291	1.15953	NVE15286;NVE6624	NVE15286;NVE6624	NVE15286;NVE6624	26.7641	26.2636	26.1381	26.4112	26.0002	26.6902	26.5525	26.4277	26.5049	26.4696
	0.162598	1.28937	NVE2059	NVE2059	NVE2059	24.7238	24.4551	24.2274	25.1259	24.5123	24.8876	24.5308	25.6442	24.8187	24.9966
	0.162742	2.17885	NVE10054	NVE10054	NVE10054	24.5599	24.5267	24.1912	21.7228	21.2644	24.6206	24.3701	24.0439	24.421	24.4271
	0.163373	1.50256	NVE401	NVE401	NVE401	22.2317	22.8324	21.9988	23.1006	21.3461	23.0175	22.0018	23.1121	23.1247	23.1905
	0.164186	1.2002	NVE18057	NVE18057	NVE18057	25.5709	25.3991	25.8395	25.7606	25.5272	25.8553	26.1084	26.2183	25.8957	25.3361
	0.16464	0.925684	NVE16875	NVE16875	NVE16875	26.4368	26.2534	26.3447	26.4666	26.4201	26.3403	26.0353	26.3904	26.2852	26.3133
	0.164714	0.940251	NVE6954	NVE6954	NVE6954	25.8686	25.804	25.7513	25.7442	25.8886	25.7637	25.5894	25.6485	25.7293	25.8813
	0.164965	0.933185	NVE2811	NVE2811	NVE2811	25.5149	25.3289	25.3996	25.4046	25.4767	25.4714	25.1762	25.2618	25.2733	25.4431
	0.165016	0.88753	NVE5491;NVE16006	NVE5491	NVE5491	26.9032	27.0546	26.7062	26.7487	26.9234	26.5507	26.4959	27.0273	26.6599	26.7416
	0.165145	1.13842	NVE20113	NVE20113	NVE20113	27.2105	27.1002	26.7141	27.3101	26.9029	27.1151	27.3376	27.0952	27.393	27.232
	0.165482	1.09589	NVE291;NVE17260	NVE291;NVE17260	NVE291;NVE17260	23.7724	23.8659	23.8861	23.6606	23.9397	23.8171	23.9398	24.0804	24.1554	23.7925
	0.165778	0.91802	NVE7771	NVE7771	NVE7771	25.1784	25.3977	25.3225	25.3086	25.5702	25.1461	25.2352	25.2603	25.3986	25.1202
	0.166098	1.49273	NVE5391	NVE5391	NVE5391	22.3121	24.1459	24.1235	24.2122	24.1598	24.6121	24.4323	24.1189	24.4219	24.2582
	0.166686	1.07079	NVE12094;NVE6426;NVE25659;NVE6427	NVE12094	NVE12094	29.103	29.0663	28.9766	28.996	28.8493	29.2664	29.1386	29.017	29.0458	29.0168
	0.16683	0.87375	NVE15529	NVE15529	NVE15529	30.3688	29.802	29.6354	29.9627	29.9614	29.6436	29.7575	29.8577	29.8139	29.6841
	0.166912	1.16154	NVE2256	NVE2256	NVE2256	26.4837	27.0846	26.7296	27.0024	26.4007	27.0662	27.0282	26.9199	26.828	26.9389
	0.16702	0.880868	NVE19184	NVE19184	NVE19184	27.5249	27.7454	27.6483	27.7341	28.0389	27.4788	27.4879	27.8919	27.5015	27.4165
	0.167743	1.22061	NVE5296	NVE5296	NVE5296	22.8822	23.0047	22.6985	22.8179	22.6171	23.0497	23.0837	23.7529	22.7738	22.7981
	0.168153	1.26846	NVE9600	NVE9600	NVE9600	22.4188	22.4509	22.669	22.5071	21.5703	22.7662	22.6863	22.2122	22.8928	22.7739
	0.168327	0.896127	NVE19531	NVE19531	NVE19531	25.829	25.6087	25.4617	25.702	25.3957	25.4956	25.454	25.1804	25.5861	25.4898
	0.16877	0.932771	NVE12920	NVE12920	NVE12920	25.1283	25.0945	25.1426	25.2707	25.1618	25.1307	25.0091	24.8815	25.0403	25.2344
	0.169558	0.427933	NVE3564	NVE3564	NVE3564	22.887	24.5686	22.2676	24.7076	24.505	25.0616	21.6922	21.7369	22.3327	21.9897
	0.170031	1.14308	NVE19829	NVE19829	NVE19829	24.6358	24.4013	24.7105	24.5298	24.8656	24.8587	24.6436	25.0846	24.9763	24.5444
	0.171154	1.20053	NVE4287	NVE4287	NVE4287	23.693	24.206	23.7783	23.6504	24.341	23.9553	23.9979	24.3832	24.1718	24.4788
	0.173754	1.80927	NVE13366	NVE13366	NVE13366	22.3761	23.5738	21.6922	23.5731	23.6753	24.1647	24.2605	22.2009	24.1888	24.3527
	0.173856	1.14617	NVE6114	NVE6114	NVE6114	24.9344	25.3363	25.2028	24.7565	25.3794	25.1155	25.29	25.406	25.3919	25.3901
	0.17393	0.623845	NVE3911	NVE3911	NVE3911	22.1458	22.0305	23.1359	22.9251	23.6281	20.8932	22.4117	22.5012	21.8218	22.8339
	0.174498	1.20081	NVE4733;NVE14063	NVE4733	NVE4733	24.1724	23.5218	23.2664	23.7599	23.5532	24.2448	23.9533	23.6913	23.8222	23.8822
	0.175148	1.30347	NVE8437	NVE8437	NVE8437	21.8185	22.6877	22.9638	22.3197	22.5334	22.4482	22.61	23.2988	23.2062	22.6718
	0.175169	1.07391	NVE4853	NVE4853	NVE4853	24.6297	24.6872	24.8469	24.4989	24.767	24.8414	24.6608	24.8645	24.7808	24.7965
	0.175444	0.8556	NVE14462	NVE14462	NVE14462	27.7685	27.7202	27.619	27.7201	28.1166	27.2829	27.3035	27.8816	27.5356	27.816
	0.175946	0.907471	NVE17197	NVE17197	NVE17197	25.9779	25.6096	25.5968	25.8877	25.5495	25.6148	25.5021	25.4942	25.6804	25.6296
	0.176291	1.23333	NVE19066	NVE19066	NVE19066	24.5318	24.6	24.7616	24.4449	24.5012	25.3826	24.3298	25.2473	24.6085	24.7841
	0.176696	0.915175	NVE25615	NVE25615	NVE25615	24.5433	24.2771	24.3375	24.567	24.1752	24.3699	24.2138	24.2455	24.3022	24.1292
	0.177661	1.05166	NVE17337	NVE17337	NVE17337	25.1097	25.1407	25.1301	25.1488	25.2976	25.3108	25.2437	25.1081	25.2314	25.2963
	0.178036	1.26292	NVE10570	NVE10570	NVE10570	23.5938	24.9494	24.3129	24.1618	24.1088	24.583	24.4415	24.3768	24.674	24.7353
	0.178201	1.23376	NVE5746;NVE16038;NVE16037	NVE5746;NVE16038	NVE5746;NVE16038	25.128	24.7479	24.5933	25.1702	24.7592	25.3319	25.338	24.5277	25.5104	25.2057
	0.17825	0.765072	NVE13716	NVE13716	NVE13716	24.0093	23.774	23.7142	23.9506	24.0691	23.9601	23.4689	23.6459	22.5753	23.9354
	0.178587	1.15597	NVE16882;NVE15319;NVE24571	NVE16882;NVE15319	NVE16882;NVE15319	24.8106	24.4081	24.1131	24.3174	24.1853	24.6792	24.3464	24.5131	24.5743	24.7671
	0.178787	0.86574	NVE7285	NVE7285	NVE7285	25.5275	25.2148	24.8341	25.3334	25.2201	25.2488	24.8479	25.1775	24.8362	24.9795
	0.179209	1.08633	NVE13578;NVE11559	NVE13578	NVE13578	26.6806	26.9013	26.751	26.8377	26.5052	26.881	27.0035	26.8136	26.8318	26.7432
	0.17953	1.07082	NVE9282	NVE9282	NVE9282	24.8678	25.2042	25.1888	25.1279	24.9668	25.1681	25.1628	25.2172	25.1533	25.1477
	0.180423	0.582642	NVE4746	NVE4746	NVE4746	22.2366	20.8879	22.113	20.628	22.2883	20.1132	20.112	20.4459	21.8972	21.6888
	0.180727	1.61686	NVE6086	NVE6086	NVE6086	22.2177	22.9288	23.3546	22.3891	23.6708	23.0005	23.5097	24.3941	24.5466	22.5762
	0.181193	0.502054	NVE20202	NVE20202	NVE20202	24.4711	21.5846	22.4324	24.3713	24.2182	23.4439	21.696	22.9484	21.8781	22.1407
	0.181543	0.283812	NVE24907	NVE24907	NVE24907	27.4028	23.5126	22.4863	25.6164	28.0292	22.2419	23.6029	25.805	22.5579	23.7546
	0.181871	0.827163	NVE17918	NVE17918	NVE17918	23.3499	23.7844	24.1145	24.0281	23.8552	23.6688	23.1672	23.929	23.6377	23.3605
	0.182313	0.923118	NVE10214	NVE10214	NVE10214	25.9177	25.7279	25.9024	26.0114	25.9165	25.8832	25.6299	25.6237	25.9277	25.8343
	0.182326	1.07764	NVE20153	NVE20153	NVE20153	25.0575	24.8345	24.7207	24.9722	25.0287	25.0129	24.9566	24.954	25.1527	25.0769
	0.182396	3.06794	NVE24162	NVE24162	NVE24162	23.0157	21.4227	26.0927	26.8476	25.4819	27.3776	25.3478	25.8913	27.0788	25.2515
	0.183823	1.08642	NVE1994	NVE1994	NVE1994	24.154	24.5146	24.1869	24.2973	24.2852	24.5651	24.4293	24.4594	24.2772	24.3048
	0.184129	1.76778	NVE7255	NVE7255	NVE7255	23.8125	21.9575	23.5144	21.5739	21.8596	23.7816	23.6909	23.7014	23.5744	22.0792
	0.184141	2.00024	NVE21533	NVE21533	NVE21533	21.9128	21.5181	21.2806	21.4235	23.5877	21.8038	23.6838	23.9534	21.4529	23.8297
	0.185165	1.12394	NVE25331;NVE18632	NVE25331	NVE25331	26.4571	26.4132	26.5523	26.1169	26.0646	26.3769	26.3351	26.6362	26.6422	26.4566
	0.185497	1.09471	NVE24230;NVE19440;NVE14707;NVE8849;NVE8840;NVE6466;NVE5231;NVE5226;NVE2470;NVE24648;NVE24630;NVE14104;NVE24360;NVE18669;NVE21356;NVE20560;NVE23384;NVE23184;NVE24050;NVE24019;NVE24004;NVE24024;NVE24358;NVE22196;NVE24175;NVE21353;NVE19301;NVE2880;NVE22353;NVE24857;NVE22351;NVE2039;NVE24631	NVE24230;NVE19440;NVE14707;NVE8849;NVE8840;NVE6466;NVE5231;NVE5226;NVE2470;NVE24648;NVE24630;NVE14104;NVE24360;NVE18669;NVE21356;NVE20560;NVE23384;NVE23184;NVE24050;NVE24019;NVE24004;NVE24024;NVE24358;NVE22196;NVE24175;NVE21353;NVE19301;NVE2880;NVE22353;NVE24857	NVE24230;NVE19440;NVE14707;NVE8849;NVE8840;NVE6466;NVE5231;NVE5226;NVE2470;NVE24648;NVE24630;NVE14104;NVE24360;NVE18669;NVE21356;NVE20560;NVE23384;NVE23184;NVE24050;NVE24019;NVE24004;NVE24024;NVE24358;NVE22196;NVE24175;NVE21353;NVE19301;NVE2880;NVE22353;NV	31.2389	31.5446	31.5785	31.6062	31.2718	31.6375	31.6666	31.5051	31.6338	31.4497
	0.186403	1.0461	NVE23430	NVE23430	NVE23430	26.8573	27.0315	27.0573	26.9725	26.9721	27.0235	26.9858	27.0345	27.018	27.1541
	0.186717	0.886285	NVE4478	NVE4478	NVE4478	25.8112	25.7874	25.6887	25.6071	25.9932	25.7085	25.3355	25.3959	25.7114	25.8656
	0.187826	1.16406	NVE23324	NVE23324	NVE23324	24.1553	24.7132	24.9276	24.4919	24.7093	24.7374	24.9926	25.0055	24.7527	24.605
	0.188182	1.16738	NVE22588	NVE22588	NVE22588	24.2383	23.8804	23.8901	23.8629	23.8517	24.0898	24.5769	23.7375	24.1492	24.2862
	0.189168	1.07858	NVE11589;NVE11588	NVE11589;NVE11588	NVE11589;NVE11588	25.4448	25.3801	25.067	25.3013	25.3223	25.5087	25.5084	25.3198	25.3354	25.3889
	0.189405	0.866357	NVE20512	NVE20512	NVE20512	24.4159	24.0571	24.1	24.2278	24.0981	24.1388	23.5687	24.2209	23.7705	24.1651
	0.189657	1.18062	NVE7267;NVE5100	NVE7267;NVE5100	NVE7267;NVE5100	22.747	23.4914	23.5111	23.2708	23.2708	23.3119	23.8609	23.4082	23.4651	23.4428
	0.189714	1.12642	NVE11807	NVE11807	NVE11807	27.9181	27.549	27.665	27.3214	27.5448	27.925	27.7754	27.8989	27.7238	27.5339
	0.189879	1.08481	NVE22693;NVE20842	NVE22693	NVE22693	24.5307	24.4158	24.4857	24.367	24.5382	24.6892	24.3661	24.7442	24.4459	24.6792
	0.190055	1.84769	NVE2331	NVE2331	NVE2331	23.9799	24.3996	22.5317	22.0637	24.5829	23.0948	25.1496	24.3645	24.6318	24.7458
	0.190469	1.04985	NVE459	NVE459	NVE459	27.4707	27.2148	27.3547	27.3359	27.3184	27.4411	27.3041	27.4151	27.4559	27.4293
	0.190543	1.5093	NVE8509	NVE8509	NVE8509	23.4002	22.1474	21.8987	20.8634	21.8324	22.476	22.5038	22.8899	22.4921	22.7497
	0.191239	1.11562	NVE25321	NVE25321	NVE25321	23.7913	23.8303	23.461	23.6299	23.5003	23.9035	23.9255	23.9647	23.6455	23.5628
	0.191365	0.922273	NVE16404	NVE16404	NVE16404	24.38	24.3446	24.3003	24.2085	24.3182	23.9449	24.1847	24.2181	24.1928	24.4275
	0.192372	0.78502	NVE12165	NVE12165	NVE12165	24.871	24.6563	24.4549	25.174	24.7982	24.4667	23.7188	24.3825	25.0503	24.59
	0.192564	1.30186	NVE6316	NVE6316	NVE6316	22.0626	23.1024	23.0336	23.2557	23.4485	23.3155	22.9997	23.2548	23.6176	23.6181
	0.193088	0.766652	NVE11080;NVE23122	NVE11080	NVE11080	23.1409	24.5138	23.3581	23.4333	23.5995	23.1212	23.1133	22.8628	23.5284	23.503
	0.193288	0.751048	NVE8026	NVE8026	NVE8026	24.2099	23.7423	23.898	23.9477	24.022	23.761	23.6851	23.9222	23.9409	22.4457
	0.193397	1.12753	NVE14583;NVE21571	NVE14583	NVE14583	24.6787	24.2528	24.4612	24.3866	24.2315	24.6044	24.6588	24.2186	24.719	24.6758
	0.193551	0.936087	NVE21409	NVE21409	NVE21409	25.9276	25.7373	25.7222	25.8329	25.6401	25.5707	25.7721	25.5626	25.7349	25.7431
	0.193645	0.931388	NVE14303	NVE14303	NVE14303	23.6917	23.5557	23.7377	23.3922	23.5707	23.5392	23.4472	23.3521	23.5205	23.5762
	0.193693	0.88883	NVE21242	NVE21242	NVE21242	28.7916	29.0301	29.223	28.9815	29.3592	28.9804	28.8377	28.9436	29.0881	28.6854
	0.195499	1.23095	NVE9331	NVE9331	NVE9331	25.0001	26.1062	25.7061	25.9124	25.3853	25.9878	26.0869	25.637	26.0437	25.8536
	0.195542	2.39294	NVE3692	NVE3692	NVE3692	25.3543	24.1517	21.968	22.494	21.5845	25.1427	24.5647	24.6807	22.2798	25.1785
	0.195624	1.504	NVE23806	NVE23806	NVE23806	24.4577	24.5165	24.2536	22.452	24.737	24.6981	24.7205	24.5132	24.7287	24.7003
	0.19594	0.815633	NVE18987	NVE18987	NVE18987	24.469	24.9323	24.9077	25.0356	24.8627	24.7061	24.8685	23.8401	24.7717	24.5507
	0.196156	0.91401	NVE14893;NVE14892	NVE14893	NVE14893	23.1248	23.0712	22.9333	22.8157	22.8062	22.5686	22.8678	22.8722	22.8472	22.9468
	0.196366	1.05995	NVE21892	NVE21892	NVE21892	27.1807	26.9945	27.1751	27.0468	27.2218	27.2168	27.0847	27.2163	27.183	27.3382
	0.196666	0.232605	NVE2909	NVE2909	NVE2909	22.2155	22.1798	26.6994	27.0355	27.507	21.7511	22.0982	26.5309	22.1976	22.5392
	0.196752	0.539095	NVE22376	NVE22376	NVE22376	25.2125	25.1951	25.2862	25.5391	25.2691	24.9517	25.0381	24.9271	21.8981	25.2301
	0.197074	0.924331	NVE6963	NVE6963	NVE6963	24.4983	24.4078	24.2793	24.4897	24.7312	24.3633	24.2674	24.3324	24.4357	24.4399
	0.197118	1.41124	NVE14575	NVE14575	NVE14575	22.5901	20.9901	22.7558	22.6419	22.5591	22.9005	22.5381	23.2393	22.6707	22.6734
	0.197208	1.68805	NVE25733;NVE19265	NVE25733;NVE19265	NVE25733;NVE19265	25.0168	23.8345	23.1525	23.8402	23.2333	25.7839	23.4138	24.2692	25.2477	24.1395
	0.197513	0.938849	NVE16112	NVE16112	NVE16112	26.5862	26.33	26.3132	26.5281	26.4758	26.4414	26.4009	26.2718	26.3952	26.2688
	0.197538	5.01657	NVE17911;NVE13667;NVE12291;NVE17965;NVE11146;NVE12285;NVE22775	NVE17911;NVE13667;NVE12291;NVE17965;NVE11146;NVE12285;NVE22775	NVE17911;NVE13667;NVE12291;NVE17965;NVE11146;NVE12285;NVE22775	22.0747	27.3478	27.2594	21.7584	22.5601	26.682	27.9685	28.2596	27.284	22.4397
	0.197611	1.49454	NVE14926	NVE14926	NVE14926	24.4866	26.5489	26.5183	25.9362	26.0179	26.2705	27.0576	26.6461	26.3642	26.0681
	0.197682	1.13635	NVE1165	NVE1165	NVE1165	23.7327	23.3839	23.7096	23.45	23.3611	23.6849	23.5203	24.113	23.6218	23.6194
	0.197958	1.17471	NVE19562	NVE19562	NVE19562	23.9931	23.8837	23.5833	23.9052	23.8097	23.7788	23.7524	23.9758	24.3173	24.5123
	0.19855	1.56724	NVE2701;NVE2697	NVE2701;NVE2697	NVE2701;NVE2697	22.3919	23.5451	24.1197	23.7268	23.4721	23.8545	24.7489	25.1293	23.5404	23.2235
	0.199212	0.917248	NVE12568	NVE12568	NVE12568	25.0577	24.8728	24.707	24.8696	24.647	24.7858	24.7131	24.751	24.5032	24.7778
	0.199358	1.09814	NVE10857	NVE10857	NVE10857	26.876	26.751	26.5528	26.6418	26.5953	26.9449	26.6319	26.6527	27.0163	26.8465
	0.199405	0.950165	NVE20508	NVE20508	NVE20508	28.1216	28.0509	27.9467	28.07	28.1493	28.0222	27.8848	27.9529	27.9868	28.123
	0.199925	1.06662	NVE38	NVE38	NVE38	26.3567	26.2397	26.3038	26.2572	26.5476	26.3946	26.315	26.5185	26.4435	26.4986
	0.200746	0.91309	NVE8143	NVE8143	NVE8143	25.8226	25.6785	25.5495	26.0296	25.722	25.6742	25.4501	25.6405	25.7464	25.6352
	0.200999	0.921878	NVE6525	NVE6525	NVE6525	24.6177	24.4778	24.4256	24.6068	24.6475	24.6064	24.2526	24.59	24.4363	24.3033
	0.201925	0.951456	NVE2870;NVE1820	NVE2870;NVE1820	NVE2870;NVE1820	33.2539	33.1589	33.3161	33.4363	33.3093	33.2312	33.1433	33.2063	33.298	33.2366
	0.202841	1.4275	NVE14346	NVE14346	NVE14346	23.662	23.7267	23.3738	21.8191	23.2863	23.7361	23.4721	23.552	23.5238	24.1513
	0.202853	1.16177	NVE10562	NVE10562	NVE10562	24.6229	24.1243	24.3403	24.2324	24.6017	24.8189	24.4634	24.1942	24.7126	24.814
	0.202912	0.908046	NVE1017;NVE23369;NVE15289	NVE1017	NVE1017	26.2396	25.9662	26.0795	26.1247	26.4754	26.1633	25.8726	25.9995	26.0314	26.1228
	0.202974	1.50139	NVE11350	NVE11350	NVE11350	22.7358	24.7599	24.8195	24.7153	24.9838	24.9595	24.8192	25.1205	25.0979	24.9488
	0.202984	1.13292	NVE24080	NVE24080	NVE24080	25.3474	25.0835	24.8964	24.949	24.9445	25.2761	25.0885	24.929	25.5207	25.3067
	0.203118	0.581349	NVE9155	NVE9155	NVE9155	24.9749	27.5402	26.5533	27.1535	27.0626	26.4861	25.3033	25.7096	25.0398	26.833
	0.203716	1.5273	NVE22669	NVE22669	NVE22669	22.7194	24.2617	24.2467	22.3628	24.3838	24.2183	23.9405	24.309	24.1614	24.4001
	0.20414	3.05219	NVE910-like	NVE910-like	NVE910-like	22.0731	26.7208	28.8929	26.4994	27.2122	27.711	28.5603	27.167	28.4765	27.5328
	0.204171	0.959765	NVE2733	NVE2733	NVE2733	28.1867	28.1894	28.2404	28.0707	28.2387	28.2042	28.0208	28.1287	28.1483	28.1277
	0.204253	1.08495	NVE1674	NVE1674	NVE1674	25.9155	25.8147	25.6147	25.6701	25.5053	25.8804	25.8317	25.6511	25.846	25.8991
	0.204556	0.871983	NVE542;NVE544	NVE542	NVE542	24.1795	23.6996	23.7037	23.976	23.6394	23.854	23.7078	23.3215	23.8123	23.5146
	0.204603	1.3123	NVE21175	NVE21175	NVE21175	22.276	23.2038	23.2918	22.7158	22.9291	22.7652	24.0039	23.4738	23.1816	22.9524
	0.205246	0.908978	NVE11611	NVE11611	NVE11611	25.7957	25.5753	25.3421	25.5284	25.4381	25.6138	25.4113	25.3598	25.3952	25.211
	0.205449	1.12231	NVE414	NVE414	NVE414	24.9733	25.1384	25.0181	25.0063	24.9257	25.1955	25.572	24.93	25.2344	24.9623
	0.206512	1.08212	NVE6322	NVE6322	NVE6322	25.2419	25.2057	25.1959	25.1801	25.1811	25.5446	25.2957	25.0363	25.3772	25.3203
	0.206763	1.11303	NVE21520	NVE21520	NVE21520	22.0981	22.3711	22.3175	22.4603	22.5093	22.3875	22.7882	22.6027	22.4566	22.2938
	0.206931	1.07098	NVE21898	NVE21898	NVE21898	24.1198	24.2192	24.0139	24.2489	24.2514	24.331	24.3566	24.1497	24.3886	24.122
	0.207412	0.854105	NVE14569;NVE14570	NVE14569	NVE14569	24.3051	24.2394	23.9735	24.6534	24.0779	24.3864	23.9955	23.7999	24.1759	23.7541
	0.209666	1.59473	NVE281	NVE281	NVE281	21.938	22.6282	21.3322	22.6254	22.2525	22.4479	22.412	24.5398	22.2509	22.4924
	0.209884	0.836237	NVE4856	NVE4856	NVE4856	24.3369	25.0664	25.0465	24.851	24.5479	24.6096	24.454	24.0548	24.7199	24.7201
	0.210318	0.933243	NVE8192	NVE8192	NVE8192	26.805	26.8339	26.9353	26.9029	27.1086	26.8457	26.6334	26.9175	26.7996	26.8911
	0.210819	1.54181	NVE4682	NVE4682	NVE4682	23.6723	21.9162	23.9519	23.8197	24.6555	24.2745	24.4228	24.2799	24.1264	24.035
	0.21092	0.796997	NVE9444	NVE9444	NVE9444	25.7442	25.3758	25.8405	25.3433	24.971	25.0197	25.0804	24.5594	25.6832	25.2954
	0.211532	0.871765	NVE3062	NVE3062	NVE3062	25.9805	25.7722	25.9	25.6473	25.6888	26.0126	25.4111	25.2465	25.7235	25.605
	0.211603	0.321984	NVE18628	NVE18628	NVE18628	26.8301	26.8848	26.6302	26.689	26.7818	27.1846	27.0087	21.8964	22.4845	27.067
	0.212048	0.84529	NVE12877;NVE14130	NVE12877	NVE12877	30.0208	29.5991	29.3497	29.4639	29.7048	29.3676	29.3703	28.8984	29.6154	29.6741
	0.212073	1.07504	NVE2021	NVE2021	NVE2021	25.2883	25.0859	24.9729	24.95	25.1974	25.1803	25.0546	25.2227	25.2723	25.2866
	0.212315	1.19711	NVE21527;NVE4926	NVE21527	NVE21527	30.387	29.9297	29.6369	29.7411	29.9832	30.169	30.2682	29.6721	30.4939	30.3725
	0.212419	0.940879	NVE3068	NVE3068	NVE3068	26.9869	26.7385	26.8143	26.7882	26.9099	26.8332	26.5958	26.7144	26.8064	26.8485
	0.212698	1.06	NVE10931	NVE10931	NVE10931	26.467	26.4841	26.5813	26.4787	26.5846	26.5953	26.3929	26.718	26.6391	26.6707
	0.212954	1.57322	NVE16306	NVE16306	NVE16306	29.2372	29.1023	28.2257	27.4751	27.1361	29.0017	29.0417	27.9581	29.197	29.2465
	0.213995	1.12093	NVE10220	NVE10220	NVE10220	24.2115	23.6913	23.7253	23.8912	23.9197	24.1461	24.0516	23.767	24.2438	24.0539
	0.214465	0.921695	NVE5853	NVE5853	NVE5853	25.2612	25.3345	25.2084	25.3598	25.3656	25.1025	24.9794	25.302	25.1156	25.4417
	0.214517	0.9311	NVE3206	NVE3206	NVE3206	24.2993	24.2855	24.475	24.3899	24.285	24.4405	24.2217	24.0303	24.3026	24.2248
	0.214524	0.755787	NVE16906	NVE16906	NVE16906	23.9774	24.0461	22.7052	22.92	22.9233	23.0202	22.7274	22.6869	23.0854	23.0324
	0.214672	1.24943	NVE25517	NVE25517	NVE25517	24.1039	24.3662	24.2741	24.4939	24.9958	24.9718	24.1192	25.233	24.7515	24.7647
	0.215084	1.12229	NVE11943;NVE17535;NVE15717	NVE11943;NVE17535	NVE11943;NVE17535	23.3266	23.9351	23.7676	23.5582	23.8998	23.8667	23.8941	23.7018	23.8545	24.0024
	0.215405	1.33866	NVE11481	NVE11481	NVE11481	23.4881	21.9217	23.4095	23.3713	23.3856	23.5326	23.3065	23.4176	23.852	23.5716
	0.216853	1.09432	NVE7603	NVE7603	NVE7603	24.3646	23.9954	24.3367	23.9991	24.0282	24.2423	24.2749	24.4567	24.217	24.1833
	0.216937	1.07488	NVE2981	NVE2981	NVE2981	24.2113	24.1937	24.221	24.3014	24.4154	24.2116	24.4841	24.2952	24.305	24.5678
	0.217427	3.97862	NVE3286	NVE3286	NVE3286	21.4193	26.633	21.7829	22.8224	21.5929	26.9738	26.5906	26.3782	21.5918	22.6775
	0.217655	0.921364	NVE8919	NVE8919	NVE8919	24.8476	24.8393	24.8229	24.9959	24.6975	24.8794	24.9028	24.6046	24.7019	24.5237
	0.218214	1.11457	NVE16484	NVE16484	NVE16484	23.7909	23.6852	24.038	23.4704	23.6929	23.8854	24.1551	23.8073	23.889	23.723
	0.218629	0.898519	NVE9159	NVE9159	NVE9159	26.3889	26.8043	26.2846	26.1536	26.5013	26.2779	26.1544	26.2557	26.3552	26.3177
	0.218684	1.8316	NVE21267	NVE21267	NVE21267	25.0128	25.1622	25.2808	24.968	21.9039	25.1872	25.6298	25.6334	25.0757	25.167
	0.21876	0.955071	NVE21778	NVE21778	NVE21778	24.2778	24.1762	24.2819	24.1499	24.3115	24.145	24.2738	24.214	24.0462	24.1866
	0.219135	1.07183	NVE2097	NVE2097	NVE2097	23.9138	23.9204	23.7464	23.8514	23.8339	24.1752	23.9183	23.775	24.0212	23.8767
	0.219822	0.698398	NVE24899	NVE24899	NVE24899	27.2417	26.6284	26.5003	26.4538	27.673	25.9802	25.5172	26.3081	26.8647	27.2378
	0.219884	0.782918	NVE1226	NVE1226	NVE1226	23.7038	23.9722	24.3019	24.4077	24.1102	22.9199	24.2495	23.625	24.1249	23.8111
	0.220247	1.18394	NVE250	NVE250	NVE250	23.6358	23.3242	22.9139	23.2205	22.7018	23.4347	23.4079	23.0831	23.5572	23.5312
	0.220401	1.08119	NVE10646	NVE10646	NVE10646	24.5825	24.2972	24.5104	24.4122	24.2509	24.5633	24.4142	24.7263	24.4252	24.4874
	0.220589	0.931851	NVE19523	NVE19523	NVE19523	23.78	23.8811	23.8105	23.876	23.8008	23.7798	23.7829	23.4429	23.7609	23.8728
	0.220642	0.883949	NVE25792	NVE25792	NVE25792	26.0212	26.3329	26.4483	26.6676	26.0236	26.2964	26.1064	26.1295	26.0139	26.0578
	0.22077	1.13019	NVE22445;NVE19293	NVE22445	NVE22445	25.649	25.3753	24.9444	25.302	25.1572	25.5731	25.4842	25.2251	25.4601	25.568
	0.220805	2.79435	NVE12918	NVE12918	NVE12918	25.6481	21.6179	22.6208	21.8354	26.4191	25.7616	25.5135	25.5088	25.6069	23.1631
	0.221067	1.06726	NVE22984	NVE22984	NVE22984	27.0135	26.7681	26.8353	26.9095	26.8809	27.0916	26.8206	26.8625	26.9998	27.1024
	0.221772	1.75711	NVE7695	NVE7695	NVE7695	21.0106	21.4439	23.82	23.5312	23.7294	23.5087	23.304	23.4815	23.7347	23.5723
	0.222229	1.07948	NVE16891	NVE16891	NVE16891	24.8107	25.0823	24.7197	24.7384	24.8475	25.1336	24.8848	24.8948	24.9946	24.8425
	0.222414	1.10227	NVE13520	NVE13520	NVE13520	24.2772	24.2263	24.4778	24.1276	24.4091	24.1416	24.4428	24.5023	24.4635	24.6702
	0.222961	1.3871	NVE20632	NVE20632	NVE20632	22.0482	22.473	23.4125	23.8169	23.6127	23.6885	23.3803	23.5293	23.8221	23.3034
	0.223239	1.15513	NVE12947	NVE12947	NVE12947	25.2532	25.416	25.2475	25.1543	25.3238	25.8569	25.5945	24.9768	25.3464	25.6605
	0.224336	1.33675	NVE3101;NVE12766;NVE12773;NVE22789;NVE25023	NVE3101	NVE3101	23.7934	23.3541	24.1573	23.3577	23.2821	24.0266	23.6305	24.6835	24.4831	23.2146
	0.224479	0.921597	NVE5524;NVE9261	NVE5524	NVE5524	24.2675	24.0955	24.2392	23.9441	24.3828	24.1664	23.905	24.0427	24.0668	24.1593
	0.224499	1.11054	NVE21020;NVE5083	NVE21020	NVE21020	23.1968	23.4104	23.0033	23.3066	22.9244	23.2127	23.268	23.5933	23.3012	23.2226
	0.224592	1.03199	NVE24202	NVE24202	NVE24202	30.4561	30.4316	30.3924	30.3302	30.4288	30.4123	30.4028	30.5466	30.4269	30.4777
	0.224725	1.13632	NVE4488	NVE4488	NVE4488	27.277	27.0494	26.9434	26.8491	26.4902	27.1031	27.3008	27.1075	27.0398	26.9798
	0.225074	0.679175	NVE3959	NVE3959	NVE3959	23.8427	22.8666	23.3012	23.1024	23.4609	23.4037	21.6813	23.375	23.3975	21.9255
	0.226103	0.724242	NVE19556	NVE19556	NVE19556	23.4922	21.8584	22.0377	22.3235	22.8743	21.7075	21.576	22.1126	22.2042	22.6585
	0.226988	0.918739	NVE3437	NVE3437	NVE3437	27.3155	26.9527	26.9741	26.9695	26.9886	26.9419	26.6782	26.9995	27.037	26.9326
	0.227205	1.12408	NVE5500	NVE5500	NVE5500	25.1827	24.4912	25.0811	24.7959	25.0059	25.1299	25.1206	24.9552	25.1726	25.0223
	0.227215	0.651386	NVE24763	NVE24763	NVE24763	25.6475	25.0787	25.4665	23.9282	25.1978	23.5846	24.9461	25.6026	23.9697	24.1236
	0.227458	1.12039	NVE6582	NVE6582	NVE6582	22.9694	22.6375	22.4363	22.7086	22.9368	23.0286	22.9362	22.7285	22.7174	23.0978
	0.228085	1.88978	NVE423	NVE423	NVE423	24.9552	21.2681	24.3215	24.6557	24.8666	25.2169	24.6553	25.1436	24.7476	24.8947
	0.229094	1.47866	NVE5882;NVE5883	NVE5882	NVE5882	23.0804	23.4135	23.0865	22.5866	21.6235	23.2446	23.5527	23.8238	22.1975	23.7934
	0.229194	1.06334	NVE23993	NVE23993	NVE23993	27.3	27.6207	27.4229	27.4017	27.3195	27.6116	27.5503	27.4305	27.5044	27.4109
	0.229648	0.937696	NVE9180	NVE9180	NVE9180	26.9199	26.8578	26.9182	26.9961	27.0776	26.8854	26.6454	26.8553	26.9027	27.0168
	0.23036	0.784333	NVE8310	NVE8310	NVE8310	22.9809	23.1979	23.8633	22.6964	23.9892	23.0495	22.9707	22.8441	23.343	22.7681
	0.231245	1.20465	NVE24723	NVE24723	NVE24723	24.6222	24.3304	24.2075	24.2185	23.9183	24.4087	25.207	24.462	24.302	24.2603
	0.231333	1.06697	NVE13119	NVE13119	NVE13119	27.4485	27.6792	27.7956	27.644	27.6555	27.7498	27.5807	27.713	27.8514	27.7955
	0.231421	1.97672	NVE15760	NVE15760	NVE15760	24.6808	25.0333	25.1955	21.2687	25.2006	25.1415	25.194	25.415	25.2502	25.2938
	0.231685	1.09737	NVE25965	NVE25965	NVE25965	25.9241	25.8906	25.6973	25.6937	25.4801	25.9287	25.9452	25.6114	25.9035	25.9673
	0.231751	3.03513	NVE12172	NVE12172	NVE12172	25.604	25.7141	21.7531	21.4191	21.7662	21.87	25.4483	25.5759	25.4941	25.8769
	0.232059	0.907256	NVE14265	NVE14265	NVE14265	26.4439	26.4672	26.2702	26.6832	26.1437	26.3878	26.3972	26.1647	26.2454	26.111
	0.232222	0.968416	NVE12526	NVE12526	NVE12526	24.0291	24.0508	23.9763	24.15	23.9516	23.9751	23.9526	23.9951	24.0046	23.9989
	0.232252	0.627847	NVE18590;NVE18592	NVE18590	NVE18590	22.4937	23.5114	23.5946	23.447	21.8352	23.5679	22.8332	21.748	21.5724	21.8026
	0.232809	0.794632	NVE24835	NVE24835	NVE24835	27.067	27.0591	27.4837	27.1153	27.6391	27.2895	26.7497	27.5264	26.9258	26.2146
	0.232963	1.3238	NVE12405	NVE12405	NVE12405	22.1655	23.6838	23.7155	23.5157	23.7462	24.0243	23.8602	23.6619	23.7597	23.544
	0.23319	1.10915	NVE2645;NVE21374	NVE2645	NVE2645	24.0147	23.5908	23.8198	24.0969	23.6373	24.2115	23.9044	23.9143	23.9678	23.9088
	0.236192	1.44166	NVE5003	NVE5003	NVE5003	24.4452	26.57	26.4945	25.9601	25.8689	26.1745	26.8614	26.5298	26.4531	25.9586
	0.236446	1.09614	NVE3900	NVE3900	NVE3900	22.9273	22.4922	22.6949	22.8296	22.9982	22.8438	22.9106	22.7903	23.0835	22.9761
	0.236625	1.13883	NVE10140	NVE10140	NVE10140	29.6672	29.4142	30.0024	29.4405	29.9792	29.7413	29.7835	30.1617	29.8408	29.9138
	0.237325	1.6394	NVE25962	NVE25962	NVE25962	21.9696	24.7191	24.6568	24.7921	24.7944	24.8495	24.9147	24.6864	25.0063	25.0408
	0.237757	1.55063	NVE3283	NVE3283	NVE3283	21.5465	24.0285	24.2057	24.0312	23.6052	24.0026	24.1909	24.0368	24.1387	24.2125
	0.238322	1.09456	NVE12062;NVE6595	NVE12062	NVE12062	22.5257	22.5755	22.2727	22.4018	22.4921	22.8943	22.5269	22.4764	22.6345	22.3874
	0.238618	1.10356	NVE15970	NVE15970	NVE15970	27.1214	27.1013	26.6355	26.9687	26.6736	27.1669	26.9711	27.0379	27.0949	26.9404
	0.238764	1.43825	NVE1171	NVE1171	NVE1171	22.4655	22.1924	23.6423	23.1162	21.9218	22.2943	23.2792	23.9696	23.1961	23.2205
	0.239499	2.90121	NVE7762	NVE7762	NVE7762	22.5494	25.1936	21.7395	21.5544	21.4612	25.9676	21.5158	21.7514	25.4669	25.4795
	0.239799	0.931409	NVE7545;NVE11478	NVE7545;NVE11478	NVE7545;NVE11478	24.5898	24.5855	24.6364	24.5277	24.6614	24.2109	24.6268	24.6206	24.4648	24.5652
	0.240502	1.56364	NVE12597	NVE12597	NVE12597	23.1052	22.2019	23.3483	21.5344	23.5098	23.6674	23.5849	23.7135	23.9223	22.0361
	0.241273	1.09899	NVE1303	NVE1303	NVE1303	28.9276	29.0014	28.7439	29.0099	28.7667	29.0991	29.2011	28.6728	29.0628	29.0945
	0.241461	0.955477	NVE17059;NVE17061	NVE17059	NVE17059	24.9008	24.9276	24.8122	25.0596	24.9216	24.8597	24.8547	24.7461	24.8766	24.9562
	0.241597	0.570179	NVE24278	NVE24278	NVE24278	24.7829	25.7382	26.3054	25.6077	25.1957	23.9578	24.8136	26.2559	22.9427	25.6073
	0.243739	0.767491	NVE9280	NVE9280	NVE9280	23.9191	24.0786	24.0095	24.1781	23.8268	23.9739	23.8295	22.436	23.9099	23.9538
	0.24443	1.08372	NVE15105	NVE15105	NVE15105	24.4191	24.2229	24.4514	24.6315	24.4663	24.6098	24.301	24.5689	24.671	24.6203
	0.244763	0.863577	NVE13606;NVE9744	NVE13606	NVE13606	25.9887	25.5818	25.3433	25.8709	25.5356	25.783	25.1051	25.2822	25.6395	25.4525
	0.245164	0.954447	NVE15894	NVE15894	NVE15894	27.5296	27.6315	27.7207	27.6424	27.8342	27.5701	27.6153	27.6631	27.6055	27.568
	0.245174	1.07823	NVE11689	NVE11689	NVE11689	24.9651	25.3693	25.022	25.1334	25.0496	25.2708	25.3722	25.1948	25.0741	25.1708
	0.245291	1.19615	NVE16211;NVE23332	NVE16211	NVE16211	27.3064	26.7474	26.3337	26.7976	26.5633	27.3428	27.1683	26.632	26.8018	27.0955
	0.245325	1.43748	NVE16713	NVE16713	NVE16713	21.6828	22.792	23.4464	22.8389	23.2554	23.4936	22.2837	23.2898	23.5844	23.9816
	0.247415	1.0492	NVE3721	NVE3721	NVE3721	24.0669	24.1065	23.9774	23.9584	23.9492	24.0352	24.0508	23.9579	24.137	24.2239
	0.24765	1.61579	NVE15809	NVE15809	NVE15809	21.5849	24.2239	24.3899	23.7764	24.6549	24.3075	24.5163	24.4359	24.3817	24.4497
	0.248727	1.07785	NVE8230	NVE8230	NVE8230	26.09	25.8061	25.8235	26.0134	25.8464	26.0334	25.8723	25.8946	26.0925	26.2275
	0.249016	1.35618	NVE24641;NVE18181	NVE24641;NVE18181	NVE24641;NVE18181	22.3874	21.2531	22.1033	22.4065	21.7132	23.1481	22.5981	21.5391	22.7029	22.073
	0.250698	1.2282	NVE18456	NVE18456	NVE18456	28.8234	29.4761	28.6272	29.1363	28.666	29.5773	29.622	28.6316	29.19	29.1908
	0.250987	1.11874	NVE5899	NVE5899	NVE5899	23.9727	23.4633	23.4645	23.6159	23.5094	24.0277	23.5566	23.6675	23.6603	23.9232
	0.251781	1.24555	NVE8404;NVE24854	NVE8404;NVE24854	NVE8404;NVE24854	26.3366	25.7468	25.8595	25.4985	25.8859	25.3763	26.5341	26.4118	26.0791	26.5101
	0.251849	0.908262	NVE5834	NVE5834	NVE5834	23.9991	23.4098	23.6108	23.4529	23.6054	23.3294	23.4674	23.5197	23.4768	23.5906
	0.25194	1.07922	NVE4852	NVE4852	NVE4852	22.1454	22.4506	22.5191	22.6393	22.285	22.5735	22.4606	22.4995	22.5238	22.532
	0.253986	1.10725	NVE7953;NVE9748;NVE22833;NVE6331	NVE7953	NVE7953	25.0898	24.9809	24.7851	24.8188	24.6534	24.9688	25.3697	24.8577	24.8958	24.971
	0.254072	1.11477	NVE986	NVE986	NVE986	25.0554	25.2196	24.8552	24.9835	24.5608	25.1623	25.1404	24.8424	25.1965	25.1167
	0.254257	1.06777	NVE18721	NVE18721	NVE18721	26.2629	26.3998	26.5646	26.2658	26.5282	26.4098	26.413	26.5124	26.5091	26.6499
	0.254609	1.11613	NVE21844	NVE21844	NVE21844	23.5581	23.0726	23.0529	23.5048	23.1811	23.675	23.3333	23.2536	23.4375	23.4628
	0.254805	0.882459	NVE8669	NVE8669	NVE8669	24.9421	24.7989	24.4868	24.472	24.3687	24.7704	24.3833	24.1729	24.4903	24.3496
	0.255238	0.925122	NVE18022	NVE18022	NVE18022	23.1434	22.9287	22.8083	22.8687	22.9031	22.9333	22.8895	22.5544	22.9348	22.7788
	0.255533	0.768679	NVE2609;NVE12777	NVE2609;NVE12777	NVE2609;NVE12777	24.0879	24.6569	24.3915	25.4678	24.704	24.3481	24.3855	24.667	23.4804	24.5294
	0.255537	1.10309	NVE9854	NVE9854	NVE9854	24.0595	23.6219	23.7375	23.8195	23.4504	23.9794	23.7921	23.7063	23.9423	23.9764
	0.256091	0.90873	NVE20811	NVE20811	NVE20811	24.7279	24.5529	24.2815	24.4185	24.5346	24.4656	24.0541	24.393	24.3551	24.5572
	0.257388	1.53812	NVE12303	NVE12303	NVE12303	22.2071	23.8608	23.8831	21.7728	23.8457	23.0014	23.7895	24.3155	23.7729	23.7958
	0.257834	1.06917	NVE22939;NVE17914	NVE22939;NVE17914	NVE22939;NVE17914	23.2987	23.0759	23.2971	23.1791	23.0962	23.3105	23.0518	23.3537	23.4283	23.2852
	0.259712	0.948404	NVE11271	NVE11271	NVE11271	28.208	27.9527	28.0383	27.9652	28.2369	28.0502	28.0195	27.936	27.9957	28.0175
	0.260034	1.45765	NVE23248;NVE4382	NVE23248	NVE23248	21.9297	23.9994	24.2243	24.0497	24.2745	24.221	24.0587	24.2116	24.4325	24.272
	0.260313	1.08209	NVE25544	NVE25544	NVE25544	24.7707	25.2047	25.2065	24.9533	25.0714	25.1585	25.0355	25.2138	25.287	25.0808
	0.261709	1.69364	NVE24052	NVE24052	NVE24052	23.47	24.3105	22.3172	23.8183	21.3966	24.1493	24.3121	22.4777	24.0405	24.1337
	0.261982	0.821102	NVE18715	NVE18715	NVE18715	23.3262	23.4022	23.3918	23.1619	23.4515	22.1609	23.1286	23.2758	23.3294	23.4171
	0.263051	0.886241	NVE2908	NVE2908	NVE2908	25.8109	25.968	26.313	25.7228	26.2658	25.7683	25.6521	25.7108	26.0676	26.0105
	0.263482	1.04668	NVE24825	NVE24825	NVE24825	24.2274	24.1407	24.0687	24.1444	24.1258	24.1506	24.2017	24.347	24.0655	24.2714
	0.264864	1.049	NVE3285	NVE3285	NVE3285	25.3725	25.3031	25.476	25.3317	25.3442	25.4649	25.4653	25.2418	25.5209	25.4797
	0.264998	0.91962	NVE710	NVE710	NVE710	24.7424	24.7478	24.6494	25.0458	25.0653	24.7741	24.541	24.7747	24.7001	24.8562
	0.265091	0.571644	NVE7620	NVE7620	NVE7620	23.8246	25.9238	22.9491	24.3406	24.3776	23.226	23.5506	22.4852	22.9109	25.209
	0.265214	1.07002	NVE12955	NVE12955	NVE12955	24.1165	24.171	24.2711	24.3907	24.115	24.4773	24.2945	24.0951	24.3602	24.3255
	0.265857	0.84933	NVE7300	NVE7300	NVE7300	23.5372	23.7308	23.2648	22.9823	23.1551	23.0408	22.7744	22.839	23.5523	23.2856
	0.266904	1.1244	NVE16815	NVE16815	NVE16815	23.3206	22.9127	23.5964	23.0174	23.3373	23.2121	23.3539	23.4176	23.6543	23.3923
	0.266992	1.12766	NVE22733	NVE22733	NVE22733	24.3931	24.5409	24.0744	24.2727	23.9973	24.6881	24.6615	24.183	24.2351	24.3773
	0.267077	1.93732	NVE14914	NVE14914	NVE14914	21.7702	25.8669	25.7382	25.8304	25.5311	25.9751	25.8372	25.6549	25.9552	26.0847
	0.267201	1.31847	NVE7750	NVE7750	NVE7750	22.0796	20.8985	21.9766	22.374	22.691	21.9349	22.4621	22.6164	22.7377	22.263
	0.267415	1.31914	NVE11452	NVE11452	NVE11452	21.9528	23.4738	23.5531	22.8246	23.4798	23.6568	23.2626	23.2	23.2643	23.8984
	0.267563	1.05393	NVE288	NVE288	NVE288	24.8831	25.0068	25.0105	24.9386	25.1066	25.1838	25.1084	24.8805	25.1097	25.0421
	0.267566	1.09499	NVE14487	NVE14487	NVE14487	24.3423	23.9399	23.7056	24.0483	23.9666	24.2199	24.0629	24.0394	24.1089	24.2262
	0.26772	1.23148	NVE13575	NVE13575	NVE13575	24.9531	24.5812	25.2935	24.5642	25.6533	25.1989	25.1256	25.5275	25.7319	24.9633
	0.268657	1.10973	NVE4020	NVE4020	NVE4020	23.6413	24.0043	23.9183	23.8265	23.4292	23.8439	24.0361	24.1325	23.7415	23.8166
	0.269037	0.932285	NVE17024;NVE23094;NVE6038	NVE17024	NVE17024	26.7552	26.7689	26.4172	26.7248	26.6207	26.7708	26.4741	26.4948	26.5353	26.506
	0.269252	1.07666	NVE7862	NVE7862	NVE7862	25.7879	25.9668	25.5181	25.7804	25.768	26.0509	25.7295	25.8236	25.8302	25.9198
	0.270107	0.873083	NVE2516	NVE2516	NVE2516	28.7774	28.4075	28.5258	28.4802	28.8777	28.531	27.9444	28.333	28.5022	28.779
	0.270503	0.905952	NVE11476;NVE12255	NVE11476;NVE12255	NVE11476;NVE12255	23.4364	23.9212	23.7856	23.9052	23.4814	23.3857	23.74	23.6381	23.4855	23.5679
	0.270614	1.42395	NVE16097	NVE16097	NVE16097	22.3694	23.4439	24.5866	23.8426	24.1688	23.8437	23.8853	23.837	24.7041	24.6906
	0.271874	1.06402	NVE23043	NVE23043	NVE23043	24.3237	24.1402	24.2484	24.0989	24.2	24.1393	24.18	24.3462	24.2895	24.5039
	0.272587	0.918454	NVE19606	NVE19606	NVE19606	25.0434	24.8807	24.9359	25.102	25.0111	25.241	24.8756	24.7756	24.7696	24.6976
	0.272751	1.98864	NVE85	NVE85	NVE85	23.0254	27.4017	27.174	27.0972	27.1812	27.4464	27.5844	27.3577	27.2764	27.1734
	0.273476	0.924758	NVE1271	NVE1271	NVE1271	24.1456	24.0985	24.3539	24.2985	24.552	24.2976	24.2098	24.1553	23.9902	24.2314
	0.273891	0.917736	NVE6666	NVE6666	NVE6666	29.4567	29.623	29.743	29.9813	29.9448	29.6045	29.7476	29.6404	29.626	29.5109
	0.274129	0.923886	NVE2508	NVE2508	NVE2508	24.5592	24.2957	24.3724	24.2342	24.409	24.515	24.1434	24.2998	24.0444	24.2968
	0.274545	0.927205	NVE2534	NVE2534	NVE2534	26.9173	26.7175	26.9634	26.8719	27.1147	26.7577	26.5828	26.8777	26.838	26.9834
	0.2746	1.05965	NVE274	NVE274	NVE274	25.2219	25.3933	25.1258	25.0044	25.2893	25.3042	25.3792	25.2768	25.2505	25.2419
	0.27501	1.11893	NVE9577	NVE9577	NVE9577	24.0515	24.2302	23.8649	23.8852	24.3591	24.0891	23.9563	24.4471	24.2426	24.4664
	0.275577	1.08368	NVE1679	NVE1679	NVE1679	24.7165	24.5394	24.5367	24.4055	24.4219	24.6984	24.3598	24.5688	24.7387	24.834
	0.276625	1.27624	NVE1997	NVE1997	NVE1997	23.2835	22.5076	22.8442	22.2076	23.008	23.6389	22.6544	23.1247	22.54	23.6525
	0.276906	0.59091	NVE14194	NVE14194	NVE14194	24.3913	23.6981	23.783	23.6976	21.3386	22.2726	22.2693	22.0644	24.135	22.3724
	0.278139	1.05426	NVE24525	NVE24525	NVE24525	26.0374	25.9413	25.8483	25.8099	26.0171	25.9316	25.8774	26.1463	26.0128	26.0669
	0.278611	1.0885	NVE10024	NVE10024	NVE10024	24.7877	24.8767	24.5361	24.8044	24.3162	24.7692	24.7586	24.8011	24.7682	24.8357
	0.27872	0.909668	NVE24620	NVE24620	NVE24620	26.5799	26.2747	26.0181	26.4082	26.1262	26.1749	26.17	25.9195	26.1559	26.3038
	0.278815	1.42225	NVE20160	NVE20160	NVE20160	24.7277	24.3403	25.1227	25.726	24.9173	26.4163	25.6262	25.752	25.4423	24.1381
	0.279309	0.936733	NVE19375	NVE19375	NVE19375	29.1665	28.9624	28.9927	28.9799	29.1383	29.0978	28.7028	28.9346	28.9789	29.0543
	0.280274	0.871381	NVE5715	NVE5715	NVE5715	23.6377	23.6095	24.1065	23.7881	24.0581	23.2909	23.443	24.0917	23.6495	23.7315
	0.280288	1.17575	NVE3221	NVE3221	NVE3221	22.1035	23.2092	22.7784	23.0433	22.8443	22.7912	23.0556	23.227	22.9961	23.0766
	0.280647	0.943737	NVE17095	NVE17095	NVE17095	27.3983	27.1897	27.329	27.4636	27.3684	27.3916	27.1205	27.4034	27.2088	27.2069
	0.280856	1.10073	NVE17813	NVE17813	NVE17813	24.9757	25.4408	25.0059	25.0399	24.849	25.061	25.2056	25.4219	25.2426	25.0724
	0.281088	0.784681	NVE13029	NVE13029	NVE13029	25.4752	25.4653	25.1296	24.9655	25.95	25.2437	25.3697	24.1736	24.8447	25.6048
	0.281555	0.932295	NVE16068;NVE6297	NVE16068;NVE6297	NVE16068;NVE6297	23.1882	23.2894	23.3333	23.4348	23.4763	23.4039	23.2816	22.9778	23.2623	23.2907
	0.281948	1.07728	NVE431;NVE20816	NVE431;NVE20816	NVE431;NVE20816	23.9918	24.2176	24.2276	24.4287	24.2536	24.4138	24.2535	24.3797	24.1315	24.4777
	0.282706	0.905811	NVE12930	NVE12930	NVE12930	26.9655	26.7	26.7432	27.225	27.1528	26.6636	26.7334	27.0308	26.756	26.8893
	0.28301	0.895563	NVE3092;NVE3093	NVE3092;NVE3093	NVE3092;NVE3093	26.9985	26.864	26.8554	26.7676	27.0759	26.7622	26.2777	26.8272	26.8687	27.03
	0.283635	1.96464	NVE18425	NVE18425	NVE18425	21.6573	24.0807	25.4638	25.3689	25.9061	25.3543	25.303	24.3224	26.3793	25.9893
	0.28435	1.11566	NVE21222	NVE21222	NVE21222	26.5705	27.0169	27.097	26.6869	27.2544	27.0153	26.96	27.1358	27.0577	27.2463
	0.284756	1.26995	NVE25254;NVE24326	NVE25254	NVE25254	25.5947	26.3563	26.1798	26.3685	26.4423	26.1857	26.317	27.5433	26.1621	26.4575
	0.285861	0.863512	NVE262;NVE261;NVE17035	NVE262;NVE261	NVE262;NVE261	23.1877	23.1567	23.2276	23.4758	23.2897	22.4059	23.3628	23.3745	23.106	23.0296
	0.287247	0.939947	NVE12992	NVE12992	NVE12992	27.4611	27.3541	27.4572	27.4925	27.6737	27.37	27.1946	27.5072	27.401	27.5191
	0.287433	1.18965	NVE16035	NVE16035	NVE16035	22.4671	23.5144	23.6707	23.2047	23.1574	23.3907	23.667	23.5638	23.247	23.3983
	0.288185	0.768998	NVE15644	NVE15644	NVE15644	22.9953	22.58	22.0597	21.6369	22.0789	21.5512	21.6731	22.7659	21.9946	21.4713
	0.28823	0.923721	NVE2015	NVE2015	NVE2015	29.4637	29.4079	29.4459	29.4482	29.6902	29.1277	29.2545	29.5842	29.3638	29.5533
	0.288308	1.10731	NVE5660	NVE5660	NVE5660	27.4682	26.9264	27.01	27.0864	26.7201	27.1727	27.1042	27.1621	27.3438	27.1635
	0.288574	0.910914	NVE8130;NVE2301	NVE8130	NVE8130	23.4435	23.4064	23.4534	23.5602	23.696	23.3928	23.0042	23.4375	23.6633	23.3888
	0.289733	1.11138	NVE18805	NVE18805	NVE18805	25.4142	26.0468	25.987	25.9933	25.7705	25.9167	26.2385	25.9704	25.9983	25.8496
	0.290578	1.14784	NVE17241	NVE17241	NVE17241	25.0317	24.8282	24.6576	24.0541	24.4994	24.6364	24.8556	24.785	24.9995	24.7891
	0.290608	1.03583	NVE18014	NVE18014	NVE18014	25.7706	25.7757	25.9033	25.8714	25.962	25.8185	25.8989	25.9601	25.9531	25.9065
	0.290928	0.835215	NVE11486	NVE11486	NVE11486	23.5776	23.1562	22.9762	22.9878	22.5916	23.0105	22.6624	22.4791	23.3389	22.4995
	0.29135	0.919435	NVE21973	NVE21973	NVE21973	27.0529	26.7233	26.8656	27.1156	26.6403	26.9188	26.7791	26.7939	26.7262	26.5737
	0.291709	0.878806	NVE13559	NVE13559	NVE13559	25.034	24.7386	24.3959	24.8283	24.7617	24.7542	24.0704	24.7352	24.5495	24.7174
	0.293747	0.923551	NVE24203	NVE24203	NVE24203	26.2534	26.0001	25.8086	26.0671	26.165	25.9144	25.8539	25.9795	25.7871	26.1856
	0.293764	0.521755	NVE18600;NVE14667;NVE1750;NVE14661;NVE14668;NVE3432;NVE18603;NVE21805;NVE17046;NVE14665	NVE18600;NVE14667;NVE1750;NVE14661;NVE14668;NVE3432;NVE18603	NVE18600;NVE14667;NVE1750;NVE14661;NVE14668;NVE3432;NVE18603	25.2983	25.7711	25.7035	25.4651	24.6676	21.3862	24.8249	26.0175	25.5416	24.4426
	0.293824	0.602967	NVE23474	NVE23474	NVE23474	24.6314	24.6203	24.8229	24.8948	24.7618	24.6532	24.677	24.6163	24.7081	21.4273
	0.294312	0.904148	NVE9276	NVE9276	NVE9276	24.014	24.1245	24.4257	24.4571	24.1675	24.0128	23.9739	24.4211	23.8731	24.1809
	0.294775	1.16076	NVE706	NVE706	NVE706	22.9912	22.9851	22.0569	22.7836	22.6682	22.9706	22.9226	23.1938	22.6917	22.7817
	0.295271	0.845109	NVE13747	NVE13747	NVE13747	28.3093	28.9691	29.3148	28.9221	28.7388	28.8623	28.3948	28.1645	28.731	28.8875
	0.295377	1.36893	NVE681	NVE681	NVE681	23.4785	22.9179	23.1889	21.279	22.9505	23.2321	23.0405	23.6635	22.9179	23.2261
	0.296508	1.12681	NVE14526	NVE14526	NVE14526	27.3009	26.7242	27.3357	26.7951	27.3659	27.3157	27.1955	27.4897	27.2499	27.1321
	0.296978	1.25242	NVE26118;NVE18432	NVE26118	NVE26118	21.7835	23.0461	22.9046	23.3314	23.1667	23.3817	22.8093	23.206	23.2196	23.2393
	0.297055	1.14765	NVE18496	NVE18496	NVE18496	24.9847	24.414	24.0803	24.4838	24.3129	24.6776	24.5355	24.3454	24.8533	24.8573
	0.297132	1.10982	NVE15556;NVE24668	NVE15556	NVE15556	24.8493	25.3414	25.3307	25.2618	25.3608	25.1632	25.2464	25.276	25.5837	25.6263
	0.297138	1.5387	NVE1329	NVE1329	NVE1329	22.1139	22.0838	22.237	22.2346	23.865	22.4865	21.6982	23.8453	23.7916	23.821
	0.297361	1.03354	NVE21910;NVE21903	NVE21910	NVE21910	27.3288	27.3682	27.2286	27.2372	27.3118	27.2707	27.2751	27.3604	27.4508	27.3555
	0.297892	1.10862	NVE80;NVE12698	NVE80	NVE80	23.9813	24.2991	23.942	23.8216	23.8488	23.7656	24.3027	24.3171	24.0422	24.2091
	0.29913	1.08324	NVE6504	NVE6504	NVE6504	24.7966	24.8588	24.5999	24.9453	24.5466	25.0494	24.7549	24.7352	25.0253	24.7593
	0.299185	1.32561	NVE10943	NVE10943	NVE10943	22.4989	23.9173	22.7822	23.3572	23.3944	23.8146	23.7141	22.5411	24.0115	23.902
	0.299402	0.939353	NVE13721	NVE13721	NVE13721	24.0973	24.1437	24.1468	24.0217	24.274	24.2324	23.8601	24.1305	23.9078	24.1013
	0.299717	1.24804	NVE1384	NVE1384	NVE1384	23.7941	23.6132	22.3301	23.8343	23.6788	23.7462	23.6447	23.6977	23.9727	23.7876
	0.300512	0.91116	NVE24728	NVE24728	NVE24728	24.6331	24.4142	24.0483	24.2736	23.9752	24.1521	24.1608	24.1577	24.0723	24.1304
	0.300569	0.905919	NVE26071	NVE26071	NVE26071	25.91	25.846	25.649	25.6042	26.0869	25.4325	25.6446	25.537	25.9527	25.8167
	0.300572	0.77322	NVE6172	NVE6172	NVE6172	23.8769	23.9667	23.7423	23.7267	23.4769	23.849	22.1684	23.2684	23.9116	23.7369
	0.301796	0.938469	NVE11147;NVE19892	NVE11147	NVE11147	24.5995	24.3154	24.2384	24.4282	24.2992	24.3887	24.1999	24.4305	24.1592	24.2444
	0.301809	0.955526	NVE4307	NVE4307	NVE4307	26.8365	26.6053	26.7305	26.8658	26.7238	26.8001	26.5739	26.6488	26.698	26.7129
	0.302617	1.47671	NVE20844;NVE20847;NVE20846;NVE20848;NVE7715	NVE20844;NVE20847;NVE20846;NVE20848;NVE7715	NVE20844;NVE20847;NVE20846;NVE20848;NVE7715	27.2164	27.3639	27.2133	27.9827	26.4434	27.0259	27.6468	29.4816	27.824	27.0533
	0.302754	0.874364	NVE21118	NVE21118	NVE21118	23.2542	23.1659	23.092	22.9994	22.911	22.6559	22.5541	22.7159	23.0801	23.4482
	0.302878	0.673842	NVE24161	NVE24161	NVE24161	26.5546	25.8049	25.6437	26.9634	25.6225	25.718	26.6088	24.5636	26.3538	24.4973
	0.303104	1.06962	NVE1540	NVE1540	NVE1540	25.3419	25.1016	24.9705	25.2359	25.0612	25.3519	25.3901	25.199	25.067	25.1885
	0.30328	0.751897	NVE212	NVE212	NVE212	23.1345	23.144	23.6827	23.2624	23.4801	23.0341	23.3998	21.5199	23.4018	23.2912
	0.303321	0.957738	NVE6383	NVE6383	NVE6383	26.7331	26.6517	26.8872	26.7496	26.9176	26.6925	26.6734	26.8242	26.7389	26.6987
	0.303784	1.07186	NVE10602	NVE10602	NVE10602	27.2108	27.1674	27.0068	27.1673	27.1618	27.3925	27.303	26.9522	27.4008	27.1662
	0.30396	1.54634	NVE19609	NVE19609	NVE19609	21.6399	22.8873	20.7574	22.5089	22.5592	22.4333	23.1505	23.93	22.6064	21.3767
	0.30406	1.10332	NVE23963	NVE23963	NVE23963	25.8412	26.3304	26.0333	26.215	25.8596	26.1771	26.4782	26.2546	26.1271	25.9518
	0.304371	1.18963	NVE6865	NVE6865	NVE6865	22.5567	22.4594	22.3968	22.012	22.6999	22.9444	22.6614	23.1478	21.9828	22.6409
	0.305846	1.10751	NVE9429	NVE9429	NVE9429	24.3261	24.284	23.9231	24.2291	24.0275	24.372	24.1648	23.9512	24.5063	24.5319
	0.306216	0.943925	NVE20681	NVE20681	NVE20681	24.4816	24.3403	24.3662	24.2645	24.6394	24.354	24.18	24.3733	24.3803	24.388
	0.307587	1.27997	NVE2275	NVE2275	NVE2275	23.5253	23.6511	23.3861	23.7887	22.3225	23.3923	24.3951	23.2816	23.6095	23.7757
	0.307934	0.856261	NVE25426	NVE25426	NVE25426	26.0178	25.3034	25.0545	25.3165	25.7315	25.445	25.2911	24.8467	25.4788	25.2426
	0.308229	1.05129	NVE4251	NVE4251	NVE4251	26.8179	26.8861	26.8612	26.683	26.9038	27.0386	26.7614	27.008	26.8844	26.8204
	0.308571	1.09688	NVE20418	NVE20418	NVE20418	24.1834	24.1446	23.9293	23.9417	23.9096	23.9725	24.0946	23.904	24.3314	24.4731
	0.309004	0.849908	NVE25529;NVE19927	NVE25529;NVE19927	NVE25529;NVE19927	22.9037	22.7789	22.7195	22.7027	23.1433	22.8582	22.762	22.7401	21.8229	22.8917
	0.309265	1.10398	NVE20717	NVE20717	NVE20717	25.1265	25.5065	25.7697	25.2408	25.6841	25.6089	25.5492	25.7507	25.4927	25.6397
	0.309594	1.07846	NVE14083	NVE14083	NVE14083	24.76	24.835	24.4327	24.4303	24.5584	24.6866	24.6064	24.8764	24.5883	24.8036
	0.30972	1.10421	NVE8067	NVE8067	NVE8067	25.0741	25.5609	25.6516	25.5697	25.5596	25.8083	25.6755	25.7591	25.5247	25.3633
	0.310248	1.09256	NVE6684;NVE6683	NVE6684;NVE6683	NVE6684;NVE6683	23.357	23.0835	22.7738	23.0353	22.8658	23.2013	23.12	23.0796	23.3581	22.9951
	0.310681	1.29339	NVE18979	NVE18979	NVE18979	24.2866	23.8852	23.5898	24.0279	22.3448	24.0821	23.9075	23.8633	24.0445	24.0926
	0.311066	1.32611	NVE5785	NVE5785	NVE5785	26.4546	26.0557	25.875	25.8474	26.1031	25.792	26.9384	27.6526	26.1811	25.8078
	0.312273	1.0735	NVE8540;NVE14989	NVE8540	NVE8540	25.0152	24.6158	24.5583	24.6924	24.8209	24.7061	24.7684	24.8753	24.8781	24.9863
	0.312614	1.06457	NVE173	NVE173	NVE173	24.4617	24.2657	24.3905	24.3005	24.4263	24.6157	24.2995	24.2569	24.5789	24.5451
	0.312867	1.12194	NVE22697	NVE22697	NVE22697	27.1151	27.0045	26.7744	27.0009	26.5643	27.3417	27.2623	26.9299	27.0724	26.6828
	0.314327	1.15144	NVE3928	NVE3928	NVE3928	23.6254	23.7816	23.3574	22.6953	23.4977	23.5753	23.6309	23.6729	23.5159	23.5796
	0.314456	0.905311	NVE2172	NVE2172	NVE2172	26.4915	26.1686	25.9674	26.4525	25.8835	26.1697	26.0299	25.8615	26.0875	26.0973
	0.31461	1.16297	NVE226	NVE226	NVE226	24.2816	24.0405	23.2506	23.7348	23.8974	24.3428	24.112	23.9219	23.7296	24.1877
	0.314915	1.44072	NVE10762	NVE10762	NVE10762	22.3307	24.6759	23.6663	24.6541	24.5034	24.7901	24.0376	23.9763	24.768	24.8924
	0.316162	1.06288	NVE23153	NVE23153	NVE23153	29.774	29.8677	29.781	29.9097	29.8421	29.9453	29.9716	29.7061	29.8202	30.1712
	0.316818	1.04134	NVE24823;NVE24226	NVE24823	NVE24823	24.7329	24.8454	24.7253	24.7519	24.7923	24.8014	24.8338	25.0159	24.7416	24.7471
	0.317196	0.956638	NVE7113	NVE7113	NVE7113	25.8348	25.9354	26.0874	25.876	26.105	25.9757	25.8292	25.924	25.9074	25.8825
	0.317225	0.907927	NVE2138	NVE2138	NVE2138	25.0539	24.9704	24.9872	25.621	25.0482	25.0585	24.953	24.8369	25.0863	25.0493
	0.317574	0.821157	NVE12390;NVE12391	NVE12390	NVE12390	23.7963	23.5975	23.378	23.7237	23.8846	23.7427	23.667	22.3929	23.6021	23.554
	0.317585	0.962908	NVE15614	NVE15614	NVE15614	23.8924	23.8565	23.8169	24.014	23.8134	23.9369	23.8512	23.7939	23.8189	23.7197
	0.318089	1.4008	NVE18428	NVE18428	NVE18428	26.2885	25.482	26.7571	26.8216	27.2071	27.0877	26.8001	25.8074	27.8874	27.4051
	0.318797	1.0768	NVE18012	NVE18012	NVE18012	24.7967	25.1457	24.8923	24.8253	24.5398	24.9408	25.0467	24.9074	24.9298	24.9088
	0.318977	0.651266	NVE3357	NVE3357	NVE3357	24.0408	23.4769	22.2613	22.721	21.9046	23.8816	21.9804	22.2114	21.3151	21.9228
	0.319424	1.03779	NVE3083	NVE3083	NVE3083	26.2848	26.2236	26.1952	26.1267	26.0205	26.2788	26.1707	26.1719	26.2392	26.2578
	0.319425	1.1572	NVE10422	NVE10422	NVE10422	22.5506	22.5494	22.5072	21.5475	22.5191	22.5387	22.6081	22.5341	22.4677	22.5785
	0.320499	0.605505	NVE10512	NVE10512	NVE10512	24.3175	24.2724	24.1994	24.3277	24.1603	24.3169	20.8059	24.2726	24.0827	24.1803
	0.320529	1.06645	NVE16229	NVE16229	NVE16229	24.5139	24.0936	24.1542	24.2624	24.2894	24.3909	24.4291	24.1956	24.2918	24.4702
	0.322695	1.19215	NVE25029	NVE25029	NVE25029	22.6397	22.4261	21.7143	22.0578	21.4976	22.6616	21.954	22.3535	22.3082	22.326
	0.324907	0.922355	NVE14291;NVE4151	NVE14291;NVE4151	NVE14291;NVE4151	25.1749	25.0774	25.2467	25.1402	25.5301	25.1065	24.8406	25.2624	25.1025	25.2743
	0.325205	2.15312	NVE1814;NVE7900;NVE14551;NVE1815	NVE1814	NVE1814	23.6736	23.2857	23.3433	23.7988	21.3142	23.4575	22.3701	27.8291	24.1471	23.1439
	0.325644	1.78805	NVE21400	NVE21400	NVE21400	22.4883	22.5136	24.9579	21.4328	22.1131	24.376	22.3815	24.5462	22.1006	24.2934
	0.326017	0.830585	NVE7494	NVE7494	NVE7494	27.5633	28.5553	28.9391	28.7189	28.7572	28.0578	28.1032	28.4257	28.4235	28.1844
	0.326111	0.901661	NVE9368	NVE9368	NVE9368	26.0823	25.7826	26.0371	25.7071	26.1846	25.85	25.7625	25.4661	26.1546	25.8137
	0.326192	0.878895	NVE12126	NVE12126	NVE12126	23.4011	23.4874	23.1814	23.2092	23.2886	22.6367	23.0729	23.0018	23.2587	23.6664
	0.326643	0.949705	NVE1642	NVE1642	NVE1642	27.0773	26.7275	26.7318	26.7561	26.9072	26.7054	26.8081	26.7432	26.7497	26.8214
	0.326716	1.25407	NVE19025	NVE19025	NVE19025	22.7544	21.2722	22.3276	22.3432	22.0033	22.2406	22.1358	23.1767	22.2274	22.5534
	0.32719	0.799285	NVE8271	NVE8271	NVE8271	24.5396	25.4703	24.8561	24.936	25.4788	25.7106	24.5609	24.6343	24.3473	24.4116
	0.327719	1.58275	NVE6995	NVE6995	NVE6995	21.8753	21.605	22.3341	21.9964	22.7468	23.2607	21.7395	24.4518	23.3354	21.0824
	0.327933	1.03895	NVE23813	NVE23813	NVE23813	28.8206	28.9781	29.059	28.9616	29.0491	28.97	28.9666	29.0815	29.0039	29.122
	0.327954	0.795867	NVE4332	NVE4332	NVE4332	23.6414	23.4527	23.1915	22.693	23.2382	23.0891	23.4158	22.3262	23.5249	22.2138
	0.329046	1.07183	NVE4771;NVE22910	NVE4771	NVE4771	24.0777	23.7062	23.8888	23.829	23.7404	24.0507	23.7961	23.7943	24.1523	23.949
	0.329073	1.03874	NVE11712	NVE11712	NVE11712	27.7412	27.8677	27.8155	27.8054	27.9698	27.7989	27.8189	27.977	27.9193	27.9596
	0.329185	0.919757	NVE20761	NVE20761	NVE20761	26.8979	26.4743	26.4403	26.7424	26.3046	26.6043	26.4698	26.3698	26.4352	26.3771
	0.329821	1.10649	NVE16676;NVE16707;NVE16789;NVE16712;NVE7290;NVE16670;NVE6803;NVE7291;NVE16671;NVE16719;NVE6802;NVE16709;NVE22623;NVE16983;NVE22624;NVE16986;NVE16681	NVE16676;NVE16707;NVE16789;NVE16712;NVE7290;NVE16670;NVE6803;NVE7291	NVE16676;NVE16707;NVE16789;NVE16712;NVE7290;NVE16670;NVE6803;NVE7291	24.5834	25.0593	25.3684	24.8883	24.7981	24.9898	24.9486	25.2028	25.1449	25.1413
	0.330422	1.58067	NVE15880;NVE15882	NVE15880;NVE15882	NVE15880;NVE15882	21.5048	24.5204	24.8854	24.4073	24.7645	24.6798	24.6429	24.4529	24.722	24.8875
	0.33062	0.947121	NVE17453	NVE17453	NVE17453	23.5324	23.5947	23.5919	23.523	23.4727	23.6321	23.5052	23.1971	23.5164	23.4721
	0.330701	1.24314	NVE19584	NVE19584	NVE19584	23.3336	24.6342	24.5894	24.3746	25.1589	24.6724	24.6471	24.8185	24.6717	24.8508
	0.332378	0.494968	NVE9586	NVE9586	NVE9586	27.0468	26.2272	26.4852	26.8105	26.6185	26.4714	26.5297	21.7339	26.751	26.6292
	0.332526	0.91703	NVE15813	NVE15813	NVE15813	25.6116	25.8786	25.4684	25.1798	25.5374	25.3215	25.5612	25.4567	25.3446	25.3669
	0.332699	1.08539	NVE16461	NVE16461	NVE16461	24.887	24.3663	24.337	24.43	24.3325	24.6639	24.4487	24.5639	24.5623	24.7051
	0.332902	1.74613	NVE16818	NVE16818	NVE16818	22.2641	21.5678	22.1671	24.439	22.1407	22.1154	24.3253	24.1786	24.3754	21.6046
	0.333211	0.951197	NVE16295	NVE16295	NVE16295	26.2874	25.9671	26.2164	26.1558	26.2632	26.1402	25.9902	26.0673	26.0969	26.2343
	0.334783	1.07742	NVE17456	NVE17456	NVE17456	23.2243	23.5236	23.1062	23.4017	22.9945	23.3502	23.4342	23.307	23.4638	23.2331
	0.335587	1.22947	NVE11740	NVE11740	NVE11740	23.0657	22.9243	22.9394	21.9926	21.9022	22.4261	22.8388	23.3153	22.9361	22.7981
	0.335665	0.872723	NVE16413	NVE16413	NVE16413	24.3932	24.8812	24.3761	24.6611	24.7819	24.2142	23.8939	24.7923	24.6353	24.5757
	0.336696	0.926724	NVE3816	NVE3816	NVE3816	26.6469	26.4991	26.2422	26.5766	26.2366	26.5033	26.3506	26.1126	26.4032	26.2827
	0.336851	1.04717	NVE12928	NVE12928	NVE12928	23.3736	23.1819	23.2633	23.3435	23.5173	23.461	23.4229	23.3329	23.3181	23.477
	0.337622	1.05059	NVE21902	NVE21902	NVE21902	25.278	25.109	25.1723	25.0839	25.1314	25.1546	25.0444	25.3811	25.2148	25.3358
	0.338066	0.947548	NVE13138	NVE13138	NVE13138	25.1223	24.8717	25.0334	24.8701	24.9916	24.7087	24.8611	25.0645	24.9651	24.9011
	0.338141	1.09078	NVE13003;NVE13006	NVE13003	NVE13003	23.467	23.7521	23.4649	23.9402	23.4227	23.7705	23.8732	23.4716	23.8204	23.7379
	0.339174	1.41237	NVE332	NVE332	NVE332	23.8537	24.4887	26.2233	24.9503	25.2223	24.9036	25.2366	26.3193	24.8439	25.9256
	0.339464	1.28247	NVE4703;NVE3302	NVE4703	NVE4703	25.4748	24.941	24.6063	24.5074	24.5319	24.6235	25.9933	25.8129	24.8143	24.612
	0.339484	1.1205	NVE25369	NVE25369	NVE25369	29.2637	29.307	29.0943	29.3442	29.0519	29.7405	29.6761	28.9253	29.2199	29.32
	0.33984	1.67065	NVE25569	NVE25569	NVE25569	24.435	21.0359	22.68	22.5312	23.0531	24.5424	24.3214	23.9199	22.2019	22.4515
	0.339987	0.923025	NVE18321	NVE18321	NVE18321	25.459	25	25.0486	25.132	25.2945	25.1783	24.8047	24.9972	25.2151	25.161
	0.340265	1.81981	NVE17335;NVE17993	NVE17335	NVE17335	21.3274	25.2152	25.696	25.2902	25.3773	25.0005	26.3563	25.4422	25.1462	25.2796
	0.340728	1.06142	NVE11230	NVE11230	NVE11230	25.959	25.8013	25.9206	25.9039	25.9115	26.0329	25.9002	26.2797	25.8806	25.8329
	0.341113	1.45097	NVE14890	NVE14890	NVE14890	22.2317	25.0256	24.4574	24.5218	24.2772	24.3586	25.0266	25.1961	24.6159	24.0015
	0.342208	1.14271	NVE13341	NVE13341	NVE13341	22.8621	23.2423	23.3155	22.9484	23.0806	23.0392	23.233	23.9514	23.0852	23.1023
	0.342511	0.89253	NVE17216	NVE17216	NVE17216	23.8656	23.3923	23.1812	23.5106	23.2416	23.5702	23.298	22.948	23.4175	23.1376
	0.342642	1.23142	NVE974	NVE974	NVE974	22.2605	23.8186	23.5322	23.7396	23.3148	23.6148	23.566	23.3359	23.9102	23.7404
	0.342702	1.1237	NVE13339	NVE13339	NVE13339	24.1775	24.2887	24.3478	24.4087	23.8167	24.5838	24.7831	24.1682	24.1999	24.1457
	0.34317	0.726667	NVE9397	NVE9397	NVE9397	23.1063	21.9772	23.5197	22.9498	23.1871	21.9696	23.5228	23.2535	21.6485	22.0425
	0.343475	0.94394	NVE5877	NVE5877	NVE5877	25.2287	25.0132	24.9996	24.8384	25.112	25.0401	24.7838	24.9491	25.0788	24.924
	0.343618	1.1906	NVE14879;NVE19495	NVE14879;NVE19495	NVE14879;NVE19495	23.3055	24.435	24.1634	24.199	24.1162	23.9138	24.3196	24.8693	24.1175	24.2573
	0.344335	0.952391	NVE234	NVE234	NVE234	25.9224	25.9257	25.8492	25.9773	25.6932	25.9294	25.8249	25.6391	25.8643	25.7581
	0.346348	0.932948	NVE10189	NVE10189	NVE10189	30.7802	31.0162	31.2301	31.2133	31.2625	30.9555	31.0119	31.1576	30.9505	30.9261
	0.346538	1.06099	NVE11532;NVE24931;NVE7235	NVE11532	NVE11532	24.4767	24.3224	24.2607	24.3914	24.3072	24.5132	24.3065	24.2351	24.4629	24.6678
	0.346572	0.619251	NVE18268;NVE18269	NVE18268	NVE18268	27.1904	27.9347	28.6967	28.1209	27.9856	26.5753	27.4111	29.2451	25.364	27.8759
	0.346696	1.96975	NVE21883	NVE21883	NVE21883	22.1619	25.1705	25.3872	21.9261	25.0191	25.5353	25.4657	25.5795	25.4532	22.5213
	0.346722	1.17122	NVE20414;NVE20416	NVE20414	NVE20414	24.6196	25.4097	25.5218	25.0285	25.5869	25.0768	25.6398	25.8277	25.5479	25.2144
	0.3477	1.05963	NVE24737	NVE24737	NVE24737	23.7272	23.5	23.4679	23.5162	23.3294	23.6876	23.4522	23.506	23.5717	23.7408
	0.348581	0.976695	NVE2496	NVE2496	NVE2496	26.147	26.0529	26.039	26.1307	26.1294	26.1551	26.0237	26.0903	26.0147	26.0449
	0.34864	0.955266	NVE10968	NVE10968	NVE10968	26.698	26.7169	26.906	26.6509	26.5529	26.5926	26.5582	26.657	26.75	26.6367
	0.349705	1.04741	NVE24297	NVE24297	NVE24297	25.5332	25.4917	25.2284	25.4844	25.41	25.544	25.4481	25.3712	25.5151	25.6035
	0.350217	0.773772	NVE8334	NVE8334	NVE8334	24.617	23.8654	22.7459	24.0987	23.4464	23.63	23.1549	24.0277	22.8944	23.2163
	0.350519	1.14135	NVE15789	NVE15789	NVE15789	23.8741	23.6149	23.1769	23.3611	22.9694	23.8346	23.4695	23.2294	23.697	23.7196
	0.350732	1.5072	NVE23049	NVE23049	NVE23049	23.4759	25.4415	24.8691	23.679	23.3296	25.0154	24.7175	23.1758	25.693	25.1528
	0.350746	1.06092	NVE8859	NVE8859	NVE8859	23.8773	23.7172	23.7864	23.7597	24.0433	23.9612	23.922	23.9336	23.699	24.0947
	0.352178	0.956111	NVE18890	NVE18890	NVE18890	25.2793	25.0874	25.4108	25.0796	25.1942	25.1654	25.0894	25.1046	25.1714	25.1967
	0.352315	1.21957	NVE23699	NVE23699	NVE23699	24.3935	24.2641	25.2207	23.9499	25.1453	24.8451	25.0771	25.0408	25.1117	24.3307
	0.353063	1.20445	NVE10439	NVE10439	NVE10439	22.327	21.6888	22.8326	23.0809	22.1974	22.7669	22.2332	22.7315	22.9026	22.8344
	0.353295	0.943432	NVE23569	NVE23569	NVE23569	26.2313	26.0786	26.1086	26.0761	26.2945	26.0401	25.9514	26.3561	26.0436	25.9779
	0.353455	1.19035	NVE10234	NVE10234	NVE10234	22.0332	22.6292	22.6435	22.0739	21.5895	22.3272	22.6662	22.7906	22.5549	21.8872
	0.35352	1.34491	NVE9831	NVE9831	NVE9831	21.1261	23.3091	23.2123	23.3265	23.2839	23.3727	23.1797	23.1895	23.2647	23.3889
	0.353929	1.10696	NVE14982;NVE14983;NVE23265	NVE14982;NVE14983	NVE14982;NVE14983	26.0939	25.8223	25.4729	25.8682	25.6214	26.1108	25.7115	25.6787	26.1999	25.9109
	0.355244	0.913642	NVE103	NVE103	NVE103	26.0681	25.7756	25.9595	25.8444	25.4634	25.6097	25.8029	25.4121	25.8984	25.7363
	0.356559	1.27742	NVE12668	NVE12668	NVE12668	23.239	23.531	22.8069	21.7525	23.2895	23.5705	22.5861	23.3598	23.4339	23.4348
	0.357123	1.07773	NVE21004;NVE24685;NVE15487	NVE21004	NVE21004	24.5594	24.192	24.1116	24.105	23.957	24.4497	24.2888	24.1879	24.2269	24.3117
	0.357748	0.960037	NVE6380;NVE11014;NVE11015	NVE6380	NVE6380	26.4583	26.2999	26.1094	26.2506	26.2259	26.2362	26.2306	26.1333	26.2044	26.2453
	0.358346	0.919676	NVE16481	NVE16481	NVE16481	25.3572	25.0775	25.0065	25.2834	24.9051	25.2589	24.918	24.7292	25.129	24.9905
	0.359106	0.914431	NVE11322	NVE11322	NVE11322	26.2289	25.8337	25.5262	26.1835	25.7866	25.8284	25.7508	25.7288	25.8154	25.7902
	0.359172	0.844026	NVE19142	NVE19142	NVE19142	23.208	23.0627	22.9545	22.434	22.9953	21.9007	22.854	22.8859	22.6244	23.1662
	0.35924	0.960657	NVE23869	NVE23869	NVE23869	24.9804	24.9165	24.966	24.9267	24.999	24.9913	24.8452	25.0772	24.8023	24.7831
	0.361092	0.903988	NVE11717;NVE23649	NVE11717;NVE23649	NVE11717;NVE23649	24.8459	24.6009	24.5776	24.1936	24.2736	24.4676	24.0793	24.1857	24.549	24.4819
	0.363095	0.909949	NVE16356	NVE16356	NVE16356	25.5747	25.4983	25.8177	25.9031	26.0293	25.6492	25.2422	25.7327	25.8085	25.7098
	0.363539	1.04254	NVE5375	NVE5375	NVE5375	24.2316	24.079	24.2043	24.0911	24.2209	24.0641	24.2278	24.3952	24.2418	24.1985
	0.363644	2.29782	NVE6381	NVE6381	NVE6381	28.725	28.1279	22.0533	28.1658	27.9484	28.4447	28.2141	28.1025	28.1354	28.1251
	0.364061	1.06773	NVE12337;NVE3665;NVE14145	NVE12337	NVE12337	25.0601	24.7842	24.6863	24.7389	24.4755	24.9092	24.772	24.8149	24.9125	24.8092
	0.364422	0.939181	NVE4010	NVE4010	NVE4010	24.548	24.2279	24.1033	24.2356	24.3412	24.119	24.1958	24.3002	24.0365	24.3518
	0.364496	0.943757	NVE8463;NVE15079	NVE8463	NVE8463	24.2577	24.0796	24.2961	24.5223	24.1813	24.22	24.1167	24.0401	24.2548	24.2879
	0.365259	1.44473	NVE23947;NVE11590	NVE23947	NVE23947	22.6492	22.4733	21.9665	21.9979	21.9132	21.7706	21.9187	24.71	22.3605	22.8943
	0.365522	0.934039	NVE23054;NVE23056	NVE23054	NVE23054	27.2791	27.0443	26.7717	27.0279	26.8877	27.0842	26.8082	26.7581	26.9174	26.9506
	0.366693	0.930502	NVE9515	NVE9515	NVE9515	24.3729	24.088	23.8938	24.1805	24.0398	24.2677	23.9127	23.8984	24.0898	23.8869
	0.366771	1.19253	NVE6028	NVE6028	NVE6028	25.9162	27.3141	27.1518	27.0235	26.7919	27.1195	27.2425	27.3677	26.868	26.8699
	0.367609	0.686234	NVE2286;NVE9129	NVE2286;NVE9129	NVE2286;NVE9129	23.5018	23.7013	21.4468	22.7649	23.5183	22.4881	23.929	21.8797	21.9554	21.9647
	0.367857	1.10463	NVE9015	NVE9015	NVE9015	23.7723	23.4448	23.6054	23.8496	24.0192	23.9354	23.9667	23.4563	23.9159	24.1348
	0.368204	1.05306	NVE9487	NVE9487	NVE9487	27.1948	27.5089	27.5048	27.4222	27.458	27.2911	27.5278	27.5904	27.4992	27.5533
	0.369352	1.50874	NVE878	NVE878	NVE878	22.3203	25.3385	25.5487	25.4338	25.2194	25.2206	25.6977	25.2359	25.5086	25.1646
	0.369445	1.28798	NVE11962	NVE11962	NVE11962	21.5763	23.4269	23.5904	23.259	23.3411	23.35	23.1148	23.7559	23.3547	23.4437
	0.370243	0.954564	NVE24816	NVE24816	NVE24816	25.786	25.5505	25.6069	25.4169	25.5038	25.4317	25.5619	25.4751	25.6104	25.4495
	0.370268	1.39132	NVE14143;NVE22571	NVE14143;NVE22571	NVE14143;NVE22571	24.4805	26.1659	26.6016	26.2206	26.0332	25.9543	25.8513	27.504	25.7401	26.8342
	0.370487	1.54547	NVE15401	NVE15401	NVE15401	21.4031	24.7149	24.6285	24.4983	24.2917	23.8718	24.525	25.0943	24.4151	24.7704
	0.370811	1.09761	NVE24151	NVE24151	NVE24151	23.7394	24.2885	24.3222	24.1208	24.0422	24.2416	24.0431	24.5596	24.2975	24.043
	0.371106	0.94466	NVE14882;NVE15937	NVE14882;NVE15937	NVE14882;NVE15937	26.448	26.4645	26.2367	26.6839	26.5195	26.3511	26.3156	26.2703	26.4883	26.5169
	0.37182	0.9278	NVE23298;NVE1689	NVE23298;NVE1689	NVE23298;NVE1689	25.4995	25.0357	25.087	25.3771	24.9781	25.2246	25.0363	24.9236	25.1284	25.1239
	0.372079	0.530615	NVE17311	NVE17311	NVE17311	22.8981	25.0029	22.1276	25.0844	25.0027	21.4897	24.8069	22.5071	24.9183	21.8225
	0.372158	0.899902	NVE22856	NVE22856	NVE22856	24.6733	24.4213	24.1126	24.7476	24.1373	24.2646	24.3968	23.9554	24.5022	24.2122
	0.374432	0.660879	NVE8066	NVE8066	NVE8066	23.7668	23.3557	22.3929	23.2145	23.2084	23.7856	20.8976	24.0423	21.7839	22.4412
	0.374604	0.912072	NVE2020	NVE2020	NVE2020	24.4301	24.2152	23.9044	24.3056	24.1191	24.2031	23.7453	23.8912	24.1105	24.3603
	0.374836	0.954856	NVE12823	NVE12823	NVE12823	25.099	25.1256	24.9227	25.2834	24.9229	25.0238	24.9883	24.9568	25.0704	24.9811
	0.375058	1.07768	NVE23543	NVE23543	NVE23543	23.0372	22.5069	22.8706	22.545	22.8022	22.958	22.8203	22.6734	22.8587	22.9912
	0.375253	1.16864	NVE21743	NVE21743	NVE21743	22.3996	22.8663	22.7508	22.6966	21.8793	23.1134	22.953	22.6502	22.1764	22.8238
	0.375322	1.23609	NVE14166	NVE14166	NVE14166	21.9563	23.4073	23.3667	23.495	23.6178	23.7638	23.0764	23.5217	23.5336	23.4765
	0.376484	0.794164	NVE20726;NVE20725	NVE20726	NVE20726	23.103	22.8421	23.2751	22.6561	22.568	22.8439	22.8455	21.2475	23.0218	22.8231
	0.376568	0.890637	NVE2487;NVE12817	NVE2487	NVE2487	24.241	24.4924	25.0496	24.1979	24.3572	24.2489	24.0895	24.6243	24.2084	24.3315
	0.376802	0.934601	NVE4968	NVE4968	NVE4968	24.6068	24.6984	24.5536	24.592	25.0509	24.4364	24.5568	24.6237	24.6536	24.7434
	0.377095	0.935827	NVE18329;NVE22078	NVE18329;NVE22078	NVE18329;NVE22078	24.8409	24.4371	24.5055	24.5209	24.4359	24.6879	24.3846	24.2628	24.4633	24.4634
	0.377235	1.04734	NVE16608	NVE16608	NVE16608	26.4703	26.7482	26.7004	26.597	26.8023	26.6591	26.6764	26.7928	26.858	26.6656
	0.378177	0.910112	NVE10895	NVE10895	NVE10895	24.2221	23.7068	23.7402	23.9131	23.7957	23.5181	23.6541	24.11	23.5437	23.8727
	0.378271	1.0939	NVE8666	NVE8666	NVE8666	22.9839	22.8689	23.3512	23.4009	23.4354	23.3434	23.0481	23.4259	23.4275	23.4429
	0.37932	1.1244	NVE655	NVE655	NVE655	24.2675	23.5706	23.2966	23.3972	23.6111	23.954	23.9098	23.6714	23.6214	23.832
	0.379876	1.69019	NVE21846	NVE21846	NVE21846	21.8614	23.5204	25.2276	24.4884	25.1584	24.153	24.5106	26.7196	23.7101	24.9489
	0.381681	0.668843	NVE2067	NVE2067	NVE2067	22.4376	23.8157	23.9791	21.7596	24.0909	22.4323	24.196	22.26	22.5521	21.7411
	0.382904	0.767326	NVE3989	NVE3989	NVE3989	23.8586	23.3574	23.8123	23.6225	23.4099	23.6798	23.6541	23.6691	23.5176	21.6296
	0.383079	0.969804	NVE1939;NVE14201	NVE1939	NVE1939	34.0874	33.9721	34.029	34.1406	34.202	34.026	34.0225	33.9717	34.0623	34.1275
	0.383409	1.11339	NVE10882	NVE10882	NVE10882	24.2274	24.1155	24.2269	24.1359	23.9771	24.6076	24.3331	23.6704	24.4094	24.437
	0.38415	0.973022	NVE721	NVE721	NVE721	27.3238	27.4081	27.3918	27.5199	27.3932	27.471	27.3639	27.3597	27.3524	27.2925
	0.384769	1.07309	NVE23701	NVE23701	NVE23701	26.8591	27.3875	27.2116	27.3414	27.0817	27.3758	27.3984	27.1243	27.3253	27.1663
	0.385152	0.898022	NVE3148;NVE8759;NVE7276	NVE3148	NVE3148	24.0855	23.9393	24.0656	24.5362	24.1837	24.3855	24.0233	23.5667	23.9131	24.1458
	0.387081	1.06338	NVE8657;NVE18787;NVE16693	NVE8657	NVE8657	26.3533	26.0083	25.9762	25.8811	25.8563	26.0678	26.2092	25.9904	26.1613	26.0898
	0.388231	1.11331	NVE24745	NVE24745	NVE24745	26.9722	27.6538	27.7196	27.2424	27.3319	27.457	27.8529	27.6824	27.3809	27.3209
	0.388494	0.935674	NVE2507	NVE2507	NVE2507	26.8334	26.64	26.452	26.7517	26.4203	26.7107	26.5187	26.3275	26.6209	26.4401
	0.388673	1.38378	NVE15781	NVE15781	NVE15781	23.4713	23.4569	22.674	21.853	21.2726	21.9456	23.2231	23.3637	23.1205	23.4179
	0.389212	0.879897	NVE6529;NVE6528	NVE6529;NVE6528	NVE6529;NVE6528	24.619	24.5933	25.1091	24.5031	24.073	24.303	24.1112	24.7291	24.2205	24.6107
	0.389231	2.30189	NVE1179	NVE1179	NVE1179	22.1421	20.4612	22.884	20.6897	20.4913	21.4296	21.31	27.2318	20.2587	22.4523
	0.389725	1.09266	NVE17606	NVE17606	NVE17606	24.1533	23.906	23.6049	23.8733	23.9508	24.1794	23.9891	23.7298	24.3516	23.8776
	0.390073	0.979509	NVE1247	NVE1247	NVE1247	26.2295	26.2013	26.2282	26.2329	26.3832	26.229	26.2406	26.2243	26.2177	26.2142
	0.391454	1.85663	NVE11386	NVE11386	NVE11386	26.2353	26.4219	26.3943	26.2596	21.4402	26.1756	25.8703	26.5351	26.1691	26.4646
	0.391766	0.935491	NVE6404;NVE20575	NVE6404	NVE6404	25.9859	25.7231	25.6544	25.6288	25.8487	25.6934	25.5713	25.4132	25.803	25.879
	0.391825	1.26073	NVE26073	NVE26073	NVE26073	23.0312	22.0369	22.6173	21.2869	22.997	23.1172	22.7119	22.5762	23.0393	22.1961
	0.392102	1.2857	NVE4786	NVE4786	NVE4786	24.0234	22.0357	23.9801	24.0993	23.9457	23.9813	23.9788	23.774	24.0062	24.1567
	0.392338	0.956845	NVE7711;NVE7324	NVE7711	NVE7711	26.2748	26.097	26.1041	26.2811	25.9691	26.2089	26.1048	26.0237	26.0823	25.9881
	0.392448	1.0583	NVE8132	NVE8132	NVE8132	24.1428	24.2673	24.0954	24.0661	23.9226	24.2949	24.2513	24.2395	24.2165	23.9008
	0.392531	1.04182	NVE168	NVE168	NVE168	26.159	26.0903	26.1299	26.2155	26.2126	26.239	26.0384	26.1498	26.4006	26.2752
	0.392581	0.954247	NVE6411;NVE13731;NVE9593	NVE6411	NVE6411	26.9322	26.9281	27.1207	26.9841	27.1065	27.0433	26.9139	26.7182	27.0113	27.0472
	0.393086	0.952084	NVE128	NVE128	NVE128	26.8682	26.717	26.4607	26.7199	26.8037	26.5712	26.6558	26.5571	26.7599	26.6713
	0.393348	1.09126	NVE6238;NVE14328	NVE6238	NVE6238	24.489	24.1992	24.1108	23.9764	23.6553	24.2704	24.2087	24.1147	24.1948	24.2721
	0.39357	1.09958	NVE7309	NVE7309	NVE7309	25.192	24.6812	24.9197	24.623	24.7373	24.6974	24.9591	25.0027	24.8204	25.3584
	0.394101	1.05611	NVE22308;NVE7155;NVE21340	NVE22308;NVE7155	NVE22308;NVE7155	27.385	27.2589	27.1457	27.2408	26.9111	27.222	27.4154	27.2269	27.2466	27.2244
	0.394937	0.938122	NVE16453;NVE23507	NVE16453	NVE16453	25.605	25.3416	25.5075	25.447	25.4499	25.4888	25.23	25.1052	25.4426	25.6236
	0.395437	0.917454	NVE16181	NVE16181	NVE16181	26.3734	26.0151	25.8561	26.1792	25.9473	26.2425	25.7804	25.6672	25.9646	26.0949
	0.395473	0.95389	NVE21000	NVE21000	NVE21000	27.2153	27.2467	26.9606	26.931	26.9753	27.0362	26.9287	26.9267	26.9929	27.1038
	0.39552	0.6381	NVE8802	NVE8802	NVE8802	21.6901	24.6376	24.3536	23.2614	22.002	22.3219	23.251	21.4165	23.661	22.0537
	0.39575	1.22666	NVE21448	NVE21448	NVE21448	23.2945	24.2191	24.3674	22.7633	24.1863	24.0663	24.1688	23.8092	23.9044	24.3557
	0.396638	1.63672	NVE18173;NVE20840	NVE18173	NVE18173	22.1111	24.4471	21.9541	22.4071	24.7397	24.4248	21.7822	24.2466	24.4314	24.3282
	0.39667	1.16188	NVE19633	NVE19633	NVE19633	23.4221	24.5099	24.5634	24.1667	24.391	24.2623	24.6427	24.749	24.0799	24.4015
	0.397014	0.839176	NVE17571	NVE17571	NVE17571	24.5283	23.6961	23.8583	24.6558	23.2477	23.7235	23.8423	23.6077	23.4737	24.0743
	0.397187	1.07207	NVE22056	NVE22056	NVE22056	24.6308	24.5249	24.3452	24.2627	24.1419	24.6	24.5147	24.2096	24.5491	24.5341
	0.397414	1.08452	NVE6372	NVE6372	NVE6372	24.3354	23.9848	24.1009	23.6331	24.0963	23.9754	24.3487	24.2003	24.1518	24.0595
	0.397522	0.935656	NVE9281	NVE9281	NVE9281	25.1055	25.2359	25.0931	25.1012	24.9764	25.0296	24.804	25.3763	24.9218	24.9006
	0.397691	0.948465	NVE22525	NVE22525	NVE22525	28.7833	28.5126	28.4248	28.5622	28.4225	28.6423	28.4061	28.3203	28.5116	28.4435
	0.397795	1.06449	NVE10317	NVE10317	NVE10317	26.368	26.0511	26.0374	25.9839	25.9301	26.0597	26.105	26.0228	26.3698	26.264
	0.398024	1.26915	NVE12339	NVE12339	NVE12339	23.269	23.1317	23.2516	21.3317	23.2879	23.3665	23.0957	23.0831	23.2063	23.2395
	0.398167	1.18717	NVE2047	NVE2047	NVE2047	22.5072	22.4165	22.5582	21.1743	22.3175	22.7741	22.578	22.3153	22.2575	22.2865
	0.398642	1.07761	NVE9330	NVE9330	NVE9330	28.7235	28.6882	28.27	28.6219	28.2386	28.7823	28.6624	28.4456	28.6723	28.5187
	0.399177	0.7492	NVE25083;NVE16908	NVE25083	NVE25083	23.2458	22.8869	21.7767	23.0628	22.7096	22.9905	22.8556	21.2169	23.0121	21.5238
	0.399451	0.94426	NVE1420;NVE1422;NVE1418	NVE1420	NVE1420	23.6381	23.231	23.2584	23.368	23.5045	23.4471	23.1678	23.246	23.3026	23.4228
	0.399971	1.13581	NVE22050	NVE22050	NVE22050	24.677	24.5997	24.1788	24.1859	24.0705	24.3669	24.9437	24.8581	24.4135	24.0483
	0.400915	0.71693	NVE5855;NVE5854	NVE5855	NVE5855	25.039	22.7503	22.6021	23.3019	23.0012	23.4511	22.2052	21.9922	23.2804	23.3651
	0.401493	0.951961	NVE20139	NVE20139	NVE20139	24.8076	24.6113	24.7625	24.756	24.6789	24.6809	24.5255	24.4549	24.8492	24.7507
	0.401949	1.10617	NVE4715	NVE4715	NVE4715	28.1756	27.4303	27.3579	27.5847	27.2961	27.8689	27.7151	27.6613	27.627	27.7003
	0.402248	0.927375	NVE15516	NVE15516	NVE15516	23.8415	23.5803	23.9389	23.5782	24.1729	23.7543	23.6203	23.767	23.844	23.5822
	0.403232	1.13224	NVE10180	NVE10180	NVE10180	24.9445	24.3805	24.102	24.6097	24.6351	25.0786	24.7184	24.9084	24.2087	24.6536
	0.403644	1.17967	NVE6574	NVE6574	NVE6574	24.3714	25.444	25.0403	25.015	24.9109	24.9169	25.0681	26.0183	24.9148	25.0554
	0.404187	1.05348	NVE5193	NVE5193	NVE5193	26.6523	26.4346	26.3022	26.356	26.3003	26.535	26.5695	26.2688	26.5379	26.5099
	0.404997	1.04806	NVE14310	NVE14310	NVE14310	22.6131	22.7711	22.6616	22.8879	22.8296	22.7878	22.8257	23.0303	22.7766	22.6816
	0.405584	0.81258	NVE10867	NVE10867	NVE10867	22.6304	22.217	22.9109	21.4172	22.5851	22.6063	21.8201	22.2303	21.3167	22.2901
	0.405955	0.926415	NVE15750	NVE15750	NVE15750	26.0861	25.7811	25.7111	25.696	25.8356	25.8378	25.4096	25.5323	25.8066	25.9723
	0.407586	0.929214	NVE18990	NVE18990	NVE18990	27.6871	27.4879	27.1441	27.5162	27.2834	27.561	27.2645	27.1286	27.4071	27.2281
	0.408268	1.05898	NVE9647	NVE9647	NVE9647	22.3769	22.2951	22.206	22.3928	22.1049	22.4475	22.3912	22.08	22.3282	22.5422
	0.409263	0.937808	NVE6972	NVE6972	NVE6972	23.1866	23.3298	23.4768	23.5334	23.5943	23.3184	23.1554	23.1838	23.5614	23.4387
	0.409364	1.13258	NVE1858	NVE1858	NVE1858	24.2855	23.286	24.2536	23.8972	23.8804	23.913	23.9416	23.9554	24.3681	24.3228
	0.409365	1.06206	NVE21460	NVE21460	NVE21460	25.5116	25.2479	25.0556	25.3904	25.2695	25.4511	25.2183	25.2795	25.5841	25.3763
	0.409456	1.35639	NVE8507;NVE8505	NVE8507;NVE8505	NVE8507;NVE8505	21.5308	21.5709	22.7045	21.8271	21.6501	21.2801	23.5512	23.1387	21.399	22.1133
	0.409528	1.05527	NVE23189;NVE23190;NVE2593	NVE23189;NVE23190	NVE23189;NVE23190	24.8135	24.5763	24.782	25.008	24.8957	24.9148	25.0809	24.7885	24.7903	24.8892
	0.41022	1.05914	NVE379	NVE379	NVE379	28.2994	28.1866	28.1552	28.213	27.9019	28.4335	28.3601	28.1233	28.1577	28.096
	0.410588	0.899096	NVE15391	NVE15391	NVE15391	22.4494	22.167	22.6151	21.6686	22.0105	22.017	22.0404	21.8934	21.9467	22.2459
	0.410734	0.937649	NVE16768	NVE16768	NVE16768	24.3271	23.957	23.8883	24.0646	24.1135	24.0808	24.1512	23.7116	24.0137	23.9289
	0.410973	1.12409	NVE11458	NVE11458	NVE11458	23.6056	23.3233	22.7755	22.7076	23.4624	23.4934	23.204	23.1714	23.4705	23.3789
	0.412535	0.930324	NVE24125	NVE24125	NVE24125	24.6258	24.1956	24.1147	24.1185	24.2791	24.1007	23.9442	24.1088	24.3045	24.3545
	0.413164	0.951908	NVE3894	NVE3894	NVE3894	27.8614	27.8163	27.9688	27.7497	27.9783	27.7205	27.6765	28.0681	27.8121	27.7419
	0.413583	0.922829	NVE3741	NVE3741	NVE3741	22.8565	22.6917	22.7934	23.3667	22.7472	22.8072	22.6225	22.6819	22.9444	22.8202
	0.414102	1.0877	NVE10029	NVE10029	NVE10029	24.6732	24.7009	24.7806	24.3764	24.7595	24.5536	25.1377	24.9968	24.6357	24.5731
	0.414779	0.888359	NVE6104;NVE23912	NVE6104;NVE23912	NVE6104;NVE23912	24.0553	24.7852	24.7567	24.4426	24.9257	24.4893	24.1011	24.2489	24.4446	24.8276
	0.415696	1.059	NVE21991	NVE21991	NVE21991	23.4331	23.3753	23.4942	23.7101	23.4696	23.7808	23.5626	23.7076	23.3384	23.5066
	0.416635	0.85471	NVE825	NVE825	NVE825	29.4747	29.4642	30.0057	28.9862	29.9987	29.4579	29.296	29.9599	29.2524	28.8309
	0.417232	1.11243	NVE19957	NVE19957	NVE19957	25.2706	25.2989	24.667	24.5755	25.2108	25.0935	25.2826	25.0439	24.9472	25.4242
	0.417871	0.942474	NVE6073	NVE6073	NVE6073	25.3249	25.1198	25.1268	24.9431	25.2942	24.9505	24.9728	25.0564	25.047	25.3547
	0.417956	1.53227	NVE4492	NVE4492	NVE4492	24.99	25.0518	24.5342	21.3147	24.8753	24.7511	24.431	24.8544	24.8509	24.9569
	0.419006	1.1434	NVE17407	NVE17407	NVE17407	24.4489	23.5512	23.8062	23.586	23.8189	24.2471	24.0711	23.421	24.3153	24.1234
	0.419238	0.92668	NVE17574	NVE17574	NVE17574	26.0146	25.5695	25.9573	25.7946	25.7039	25.8317	25.3531	25.7643	25.6155	25.926
	0.419258	0.47712	NVE10719	NVE10719	NVE10719	25.7703	25.6965	25.5068	22.3128	25.7303	21.234	25.6633	21.463	25.7318	25.5867
	0.420019	0.955271	NVE3590	NVE3590	NVE3590	23.4473	23.4143	23.7604	23.4761	23.52	23.4873	23.3985	23.3337	23.615	23.4535
	0.420108	1.11782	NVE21094	NVE21094	NVE21094	22.2685	22.409	22.3971	22.0516	21.9027	22.2163	22.2274	22.9841	22.0604	22.3441
	0.420538	0.955503	NVE11339	NVE11339	NVE11339	24.6724	24.822	24.8188	24.8449	24.8738	24.8648	24.8348	24.6668	24.5025	24.8347
	0.421698	0.960893	NVE20867	NVE20867	NVE20867	25.5565	25.5093	25.6228	25.4738	25.5662	25.4074	25.2902	25.6314	25.5115	25.6005
	0.421871	1.06633	NVE6549;NVE10986	NVE6549;NVE10986	NVE6549;NVE10986	24.7827	24.5311	24.3857	24.5222	24.6225	24.8138	24.4718	24.4538	24.6805	24.8876
	0.422191	0.937171	NVE5600	NVE5600	NVE5600	25.9083	25.6694	25.3889	25.3596	25.4847	25.6258	25.4237	25.3793	25.4858	25.4281
	0.422401	1.2954	NVE3278	NVE3278	NVE3278	21.2131	23.5503	23.2058	23.2248	23.4694	23.4594	23.0722	23.3248	23.2067	23.4672
	0.422941	1.53707	NVE23459	NVE23459	NVE23459	25.5117	25.5794	27.4975	25.5035	26.4197	25.8078	27.3886	28.2053	24.7791	27.4318
	0.422953	0.949178	NVE12991;NVE21159	NVE12991	NVE12991	25.648	25.6348	25.7794	25.7768	25.9359	25.58	25.4796	25.8575	25.6698	25.8117
	0.423183	0.942516	NVE20357	NVE20357	NVE20357	23.0575	22.8843	23.076	22.8883	23.3412	22.969	22.7418	23.0189	23.051	23.0395
	0.423328	0.956571	NVE12389	NVE12389	NVE12389	25.6984	25.6112	25.4324	25.5993	25.542	25.3695	25.6734	25.3927	25.4903	25.6371
	0.423765	0.953478	NVE4030	NVE4030	NVE4030	25.5706	25.5548	25.4822	25.7714	25.8117	25.6	25.4133	25.7043	25.5114	25.6182
	0.424885	0.755325	NVE13580	NVE13580	NVE13580	22.0839	23.503	22.0673	23.138	23.6364	21.7274	23.1176	21.5802	23.0719	22.9074
	0.424986	1.0672	NVE7205	NVE7205	NVE7205	24.371	24.1226	24.16	24.3202	24.587	24.2438	24.2544	24.6472	24.4633	24.4212
	0.425013	1.15904	NVE14034	NVE14034	NVE14034	25.6507	25.8471	26.974	26.4126	26.3907	26.6653	26.2256	26.6339	26.5795	26.2354
	0.425602	0.840882	NVE10419	NVE10419	NVE10419	24.4659	25.2958	25.3517	25.5465	24.4634	24.7714	25.4486	24.7535	24.5698	24.3299
	0.425701	1.10863	NVE190;NVE21650	NVE190	NVE190	24.0382	23.9939	23.9257	23.2151	23.9182	23.9763	23.852	23.6899	24.1407	24.176
	0.425892	0.973337	NVE24480	NVE24480	NVE24480	25.4133	25.2873	25.2777	25.2089	25.1744	25.3161	25.2356	25.2072	25.1942	25.2135
	0.426071	0.960303	NVE220	NVE220	NVE220	25.5703	25.464	25.6317	25.4072	25.4084	25.3801	25.2799	25.5512	25.5606	25.4176
	0.426475	1.1783	NVE17646	NVE17646	NVE17646	21.8434	22.959	23.2996	23.2605	23.1882	22.9428	23.225	23.3611	23.161	23.0444
	0.426849	0.954675	NVE15538	NVE15538	NVE15538	26.4106	26.1692	26.2108	26.3662	25.9747	26.145	26.0982	26.1592	26.1789	26.2156
	0.429379	1.26129	NVE13063	NVE13063	NVE13063	22.3032	21.1196	21.1172	21.0207	21.2035	21.0733	22.7781	22.0671	21.1697	21.3504
	0.430165	1.2625	NVE925	NVE925	NVE925	25.1805	25.1364	25.145	26.4269	24.8883	26.6382	25.5785	26.053	25.226	24.9628
	0.430898	1.12083	NVE8517	NVE8517	NVE8517	22.3614	22.6732	22.7299	22.7395	22.6975	22.5154	22.8452	23.5039	22.6575	22.5023
	0.431243	1.22274	NVE10241	NVE10241	NVE10241	26.1804	25.18	24.7487	24.905	24.2567	25.4566	24.932	25.0968	25.5154	25.7208
	0.431696	1.5145	mOrange2	mOrange2	mOrange2	23.1669	22.4679	22.8059	23.0288	22.6714	24.9548	23.9595	24.7431	21.9653	21.5123
	0.431795	1.20575	NVE22038	NVE22038	NVE22038	23.2483	23.0822	23.1036	21.5175	23.0317	22.8973	23.0784	23.1578	23.0096	23.1899
	0.432174	0.954225	NVE16446	NVE16446	NVE16446	24.5578	24.6297	24.5884	24.8005	24.5334	24.7077	24.3689	24.4238	24.6221	24.6494
	0.432212	1.06773	NVE12867	NVE12867	NVE12867	23.7712	24.3665	24.1595	24.2901	23.9676	24.1938	24.1139	24.1834	24.2021	24.3345
	0.432774	1.20785	NVE8217	NVE8217	NVE8217	23.0654	22.623	22.815	21.2573	22.6683	23.0806	22.5487	22.7737	22.778	22.6102
	0.43304	1.09932	NVE4421;NVE4422;NVE7161	NVE4421;NVE4422	NVE4421;NVE4422	22.8883	23.1899	22.7322	22.2913	22.5349	22.8282	22.6754	22.89	22.8543	23.0717
	0.433445	1.03992	NVE10025	NVE10025	NVE10025	28.4517	28.4028	28.1711	28.295	28.2418	28.4386	28.4073	28.1998	28.4452	28.3538
	0.433729	0.919601	NVE1971	NVE1971	NVE1971	25.6169	25.5273	24.9731	25.3315	24.9755	25.3646	25.1097	25.0322	25.1027	25.2105
	0.433735	0.910139	NVE14163	NVE14163	NVE14163	22.2108	22.479	22.5854	22.4494	22.9318	22.3814	22.2007	22.6147	22.0889	22.6916
	0.433792	0.923387	NVE4672	NVE4672	NVE4672	25.3081	25.551	25.3489	25.1678	25.2035	25.0487	24.8524	25.4217	25.159	25.5225
	0.434991	0.958332	NVE2538	NVE2538	NVE2538	24.8217	24.9167	24.8052	24.9647	24.605	24.8227	24.8144	24.7677	24.8031	24.5983
	0.435253	1.06108	NVE14031	NVE14031	NVE14031	24.2438	24.0917	24.2797	24.4206	24.5739	24.2752	24.3106	24.6225	24.3456	24.4835
	0.435324	1.07119	NVE24200	NVE24200	NVE24200	25.0757	24.7262	24.6112	24.9426	25.0509	24.9577	24.7989	25.2603	25.0137	24.872
	0.435929	1.03806	NVE8773	NVE8773	NVE8773	25.3003	25.1457	25.3554	25.3558	25.3492	25.4057	25.5232	25.3376	25.2184	25.2909
	0.436384	1.07606	NVE12729;NVE7665	NVE12729	NVE12729	26.2988	25.8833	25.9289	26.1071	26.4365	26.2175	26.0623	26.5104	26.1871	26.2062
	0.437686	1.04495	NVE6120	NVE6120	NVE6120	25.4561	25.2872	25.2666	25.4975	25.181	25.5339	25.3216	25.277	25.4959	25.3771
	0.438853	0.885224	NVE218	NVE218	NVE218	24.2174	23.9357	23.5011	24.3208	23.4124	24.1288	23.5698	23.7393	23.5036	23.5664
	0.43925	0.703474	NVE24607	NVE24607	NVE24607	22.8082	23.3617	24.6825	23.8158	23.9036	23.2075	22.3111	25.2684	22.8614	22.3864
	0.439781	0.933999	NVE10853	NVE10853	NVE10853	25.1231	24.7799	24.6253	24.8594	24.8391	24.7268	24.5728	24.6349	24.7083	25.0916
	0.440288	1.0898	NVE23805	NVE23805	NVE23805	26.7897	26.3853	26.2545	26.0965	26.5782	26.6091	26.5301	26.2077	26.6096	26.768
	0.440885	1.08961	NVE8275	NVE8275	NVE8275	24.0405	24.699	24.8114	24.669	24.6372	24.4256	24.7964	24.7236	24.8044	24.7261
	0.441042	0.96578	NVE2945;NVE705	NVE2945	NVE2945	25.6968	25.4776	25.4901	25.5276	25.5955	25.5809	25.58	25.3285	25.5453	25.5017
	0.441119	1.32283	NVE5697;NVE17717;NVE15716;NVE5698;NVE21482;NVE18244	NVE5697;NVE17717;NVE15716;NVE5698	NVE5697;NVE17717;NVE15716;NVE5698	24.3552	22.935	23.1913	22.639	23.9469	24.3687	24.0311	22.3181	24.034	24.3338
	0.441211	1.50295	NVE17090	NVE17090	NVE17090	24.8772	26.4397	26.8788	26.1318	27.0637	25.254	26.6317	28.9763	26.2896	27.1786
	0.442108	1.11143	NVE24610	NVE24610	NVE24610	24.9175	25.5962	25.5164	25.4436	25.6518	25.3465	25.7698	26.0155	25.3493	25.4064
	0.442319	1.06478	NVE60	NVE60	NVE60	24.4118	23.9898	23.9131	24.3172	24.2969	24.1517	24.1548	24.3185	24.3296	24.4269
	0.443283	1.07744	NVE10552	NVE10552	NVE10552	24.4198	24.0913	23.9689	23.9836	23.6652	24.3024	24.181	23.9611	24.1133	24.1091
	0.444406	0.942216	NVE5350;NVE3042;NVE5353	NVE5350	NVE5350	26.1293	25.6268	25.6572	25.8765	25.7151	25.7982	25.751	25.506	25.7648	25.7555
	0.444789	1.15261	NVE2314	NVE2314	NVE2314	22.2377	23.5482	23.3467	23.6631	23.3131	23.4362	23.3985	23.3865	23.4884	23.4237
	0.445364	1.04347	NVE18296	NVE18296	NVE18296	25.5384	25.3067	25.4282	25.378	25.5625	25.6418	25.3097	25.5954	25.4374	25.5365
	0.445665	0.937725	NVE12878	NVE12878	NVE12878	26.3641	26.1527	26.0095	26.4094	25.8513	26.2246	26.0379	26.0086	26.1075	25.9446
	0.446034	1.15681	NVE25858	NVE25858	NVE25858	27.3954	27.9012	27.5135	27.1736	27.3265	28.1022	27.9081	26.7749	27.8122	27.7636
	0.446134	0.656245	NVE12138;NVE13992;NVE13658;NVE16955;NVE5334;NVE18622;NVE18204	NVE12138;NVE13992;NVE13658;NVE16955	NVE12138;NVE13992;NVE13658;NVE16955	25.081	21.8484	22.702	24.4631	21.8749	22.3119	21.3268	22.8482	23.2497	23.1944
	0.447419	0.926016	NVE11297;NVE3230	NVE11297	NVE11297	24.2761	23.9103	23.6395	24.1876	24.12	23.8418	23.6402	24.0119	24.0762	24.0091
	0.447535	1.04347	NVE8183	NVE8183	NVE8183	27.498	27.5387	27.3718	27.4518	27.2022	27.5992	27.5522	27.3549	27.4945	27.3686
	0.447573	1.08215	NVE12727;NVE25928	NVE12727	NVE12727	22.7432	22.7893	23.0013	22.758	23.1897	23.2694	22.7829	23.2112	23.0799	22.7076
	0.447698	1.07359	NVE106	NVE106	NVE106	22.8347	22.546	22.596	22.6365	22.8264	23.2194	22.5679	22.7262	22.7883	22.6501
	0.448518	1.4521	NVE9318;NVE22343	NVE9318	NVE9318	22.9137	25.9629	26.126	25.0852	25.0558	25.2215	26.5655	26.2653	25.0473	24.7347
	0.448788	0.542835	NVE4913	NVE4913	NVE4913	25.4138	20.7924	21.769	24.9694	24.9513	22.2912	21.7097	24.8825	22.1486	22.457
	0.449169	1.04391	NVE24821	NVE24821	NVE24821	28.0742	28.0895	27.9255	27.987	28.0561	27.9793	27.9414	28.1487	28.0345	28.3384
	0.449485	2.21097	NVE4085	NVE4085	NVE4085	26.2229	26.0844	21.4489	22.1639	21.1462	26.1895	22.6172	25.5945	22.1825	26.206
	0.449798	0.932321	NVE11765	NVE11765	NVE11765	23.5915	23.4252	23.9392	23.3481	23.3415	23.4361	23.5608	23.2952	23.5612	23.2869
	0.449861	1.04919	NVE10553	NVE10553	NVE10553	26.9309	27.0226	26.7643	26.7415	26.693	26.9902	26.9528	26.7094	27.0361	26.8102
	0.449987	1.05859	NVE20452	NVE20452	NVE20452	27.265	26.8304	27.0308	26.9072	27.1494	27.2398	26.8848	27.1061	27.1026	27.2602
	0.450208	1.06144	NVE21382	NVE21382	NVE21382	24.3031	24.1075	23.9716	23.7857	23.906	24.1852	24.179	23.9958	23.9122	24.2317
	0.450424	0.965211	NVE2391	NVE2391	NVE2391	26.0879	25.8171	25.7438	25.9545	25.9806	25.9319	25.8137	25.8776	25.8717	25.8336
	0.451725	0.828276	NVE19034;NVE19032;NVE19030	NVE19034;NVE19032;NVE19030	NVE19034;NVE19032;NVE19030	22.442	23.3543	22.2847	22.0376	23.0409	22.2087	21.5687	22.8036	22.9194	22.3002
	0.452124	0.927739	NVE7858	NVE7858	NVE7858	22.8547	22.7429	23.1606	22.6862	22.999	22.4914	22.5706	23.0324	22.8604	22.9475
	0.452494	1.04608	NVE21641	NVE21641	NVE21641	24.449	24.6114	24.4963	24.5759	24.6418	24.3529	24.6297	24.7737	24.6034	24.7396
	0.453183	1.07567	NVE1552;NVE14172	NVE1552	NVE1552	23.9686	24.3598	24.1707	23.9778	23.947	23.9943	24.2852	24.566	24.0885	24.0159
	0.453192	0.93283	NVE11411	NVE11411	NVE11411	25.6115	25.7355	26.026	26.137	25.7831	25.847	25.9831	25.5676	25.8274	25.5665
	0.453711	0.920514	NVE6111	NVE6111	NVE6111	24.7404	24.7804	24.6297	24.2985	25.0629	24.5389	24.7887	24.2706	24.6851	24.6313
	0.455801	1.07957	NVE14288	NVE14288	NVE14288	25.2434	24.674	24.9223	24.5639	24.909	25.0291	24.6899	24.9376	25.0667	25.1416
	0.45662	0.951504	NVE7726;NVE24239	NVE7726;NVE24239	NVE7726;NVE24239	23.8434	23.7783	23.4809	23.7049	23.7413	23.9021	23.597	23.5116	23.5961	23.5834
	0.456975	1.05611	NVE23271	NVE23271	NVE23271	25.3728	25.2861	25.4335	25.3126	25.4453	25.6483	25.1763	25.3187	25.6757	25.4251
	0.458256	1.03942	NVE1245	NVE1245	NVE1245	25.661	25.6124	25.3661	25.6325	25.4472	25.6369	25.6208	25.6134	25.6873	25.4397
	0.459392	0.932539	NVE25672	NVE25672	NVE25672	27.3283	26.8096	26.9864	26.9655	27.2791	26.8642	26.7301	26.9917	27.0576	27.2215
	0.459399	0.927866	NVE17841;NVE18239	NVE17841	NVE17841	26.3482	26.044	25.836	26.1306	25.7723	26.1405	25.9139	25.6006	26.056	25.88
	0.459593	0.939911	NVE5200	NVE5200	NVE5200	25.5446	25.3329	25.1758	25.5785	25.1505	25.4209	25.3374	25.0831	25.1033	25.3907
	0.460151	1.09379	NVE596	NVE596	NVE596	24.3969	24.5692	24.3714	24.4524	24.3242	24.388	25.037	24.8279	24.3012	24.2066
	0.46028	1.18385	NVE1252	NVE1252	NVE1252	24.1575	24.3665	24.9137	23.8548	24.9104	24.7647	23.8216	25.2512	24.7556	24.8272
	0.4603	0.804676	NVE14801	NVE14801	NVE14801	22.8979	22.9127	21.2368	22.8793	22.417	21.9132	23.0729	22.187	21.9533	21.6497
	0.460342	0.917894	NVE16551	NVE16551	NVE16551	25.1322	24.755	24.5877	24.7492	24.3094	24.9208	24.4934	24.4308	24.5571	24.5133
	0.460829	1.04635	NVE17400;NVE23774;NVE21186	NVE17400	NVE17400	23.965	23.7087	23.7099	23.59	23.5392	23.8478	23.7622	23.6768	23.6783	23.8746
	0.462133	0.777012	NVE15619	NVE15619	NVE15619	23.4134	22.7521	22.5329	21.3126	23.057	22.9751	21.9069	22.7783	22.3177	21.2699
	0.462801	0.977886	NVE3942	NVE3942	NVE3942	24.6571	24.5285	24.7027	24.6112	24.5342	24.631	24.5183	24.5644	24.6311	24.5277
	0.463564	1.19631	NVE10636	NVE10636	NVE10636	21.1869	21.377	21.3619	21.2107	22.482	21.8329	22.6471	21.367	21.6579	21.4064
	0.465184	1.03242	NVE22428	NVE22428	NVE22428	25.5508	25.8258	25.5933	25.7147	25.6685	25.8023	25.7432	25.5963	25.7606	25.6809
	0.465198	0.931542	NVE48	NVE48	NVE48	27.4616	27.6113	27.5703	27.6475	27.6444	27.4877	27.1365	27.9356	27.398	27.4657
	0.465287	1.07516	NVE13176	NVE13176	NVE13176	23.0895	23.2466	22.9051	22.6121	23.0396	23.4052	23.1045	22.9455	22.9742	22.9862
	0.465552	1.04288	NVE19566	NVE19566	NVE19566	23.8872	24.1231	24.0152	24.1401	24.0781	24.2224	24.0261	23.9448	24.2931	24.0601
	0.466263	1.26486	NVE2245	NVE2245	NVE2245	22.7054	24.9365	24.8637	24.5804	25.048	24.7853	25.0052	24.8046	24.602	24.6318
	0.466341	1.26973	NVE15223;NVE19641;NVE15288	NVE15223;NVE19641	NVE15223;NVE19641	22.7423	23.107	23.3414	22.4807	21.6567	22.9872	23.5135	23.9607	22.005	22.5843
	0.466927	1.33029	NVE11640	NVE11640	NVE11640	23.8506	24.2694	21.6325	23.8791	22.1019	23.6611	23.4746	23.3276	23.5194	23.8096
	0.46706	0.795294	NVE8008	NVE8008	NVE8008	23.9987	23.6685	23.0518	23.0232	23.6102	22.9024	24.4756	22.1273	22.8116	23.3832
	0.467377	0.948908	NVE15295	NVE15295	NVE15295	24.4766	24.4585	24.2332	24.4503	24.6064	24.4845	24.4987	24.1952	24.1585	24.5098
	0.467696	1.03945	NVE9610;NVE4389;NVE14062;NVE4390;NVE4391	NVE9610	NVE9610	24.9994	24.9305	25.0446	25.0625	25.0976	24.9803	24.8764	25.2202	25.124	25.2127
	0.469262	0.915239	NVE18455	NVE18455	NVE18455	26.3316	25.8735	25.734	26.0888	25.9862	25.9833	25.7101	25.5246	25.8371	26.32
	0.470662	1.05272	NVE15797	NVE15797	NVE15797	22.2399	22.181	22.3153	22.1563	22.4173	22.5508	22.1122	22.1816	22.4985	22.3373
	0.470869	0.872445	NVE21435	NVE21435	NVE21435	24.8017	24.9298	24.5817	24.6752	25.2527	24.5681	24.5548	25.3312	23.9132	24.8894
	0.47189	0.96825	NVE17868	NVE17868	NVE17868	26.0581	25.8438	25.8969	25.9624	26.1325	25.8648	25.9415	25.8746	25.9339	26.046
	0.472528	0.945585	NVE478	NVE478	NVE478	27.8226	27.3671	27.5263	27.5742	27.8654	27.6087	27.3491	27.6426	27.5842	27.5674
	0.472576	0.934336	NVE18963	NVE18963	NVE18963	24.4966	23.9627	23.8937	24.031	24.316	23.9709	23.9152	24.0019	24.0498	24.2723
	0.473013	2.02578	NVE4430	NVE4430	NVE4430	21.845	21.3936	26.0471	26.2777	25.9183	22.1504	26.1195	26.194	26.0559	26.0542
	0.473526	0.947983	NVE11279	NVE11279	NVE11279	26.2438	26.0914	26.0924	26.2506	25.8563	26.0986	26.2491	25.8037	26.0262	25.9717
	0.474492	1.05166	NVE7824	NVE7824	NVE7824	25.4886	25.1658	24.9677	25.0266	25.0796	25.2204	25.1802	25.22	25.1427	25.3283
	0.474548	0.936221	NVE22493	NVE22493	NVE22493	23.3744	23.2839	23.6735	23.5398	23.8061	23.2333	23.2509	23.6213	23.4992	23.5974
	0.474581	0.761361	NVE8467	NVE8467	NVE8467	25.0369	25.1422	24.9009	25.0196	24.7954	25.1546	25.0976	22.5028	25.0885	25.0848
	0.475204	0.969992	NVE790	NVE790	NVE790	25.7034	25.6429	25.5268	25.6026	25.4932	25.6379	25.4176	25.4741	25.6379	25.5817
	0.477134	0.942207	NVE16540	NVE16540	NVE16540	24.6415	24.5869	24.6659	24.4043	24.8158	24.5717	24.3099	24.8724	24.4405	24.4904
	0.479082	1.37772	NVE14022	NVE14022	NVE14022	23.3049	24.2397	21.5531	21.4081	23.533	22.7585	23.8683	23.878	22.6331	23.2124
	0.479089	1.17811	NVE10016	NVE10016	NVE10016	22.7415	23.3087	23.4446	21.9352	23.4095	23.0857	23.3423	23.3276	23.5297	22.7364
	0.480277	1.24376	NVE797	NVE797	NVE797	22.2941	24.245	24.1557	24.0574	24.65	23.8752	24.259	24.5827	24.1414	24.1174
	0.480308	1.05013	NVE20347	NVE20347	NVE20347	23.7588	24.0165	24.0368	24.1771	24.1189	24.1148	24.2325	23.8627	24.0822	24.1687
	0.480552	1.86954	NVE1936;NVE1935	NVE1936	NVE1936	26.7017	25.2927	21.6289	24.823	21.7022	25.6629	26.1257	25.589	24.9671	22.3172
	0.480833	0.904057	NVE5222	NVE5222	NVE5222	25.8245	25.655	25.4482	25.2677	25.7094	25.2701	25.5182	24.882	25.6213	25.8856
	0.481211	1.02224	NVE7114	NVE7114	NVE7114	25.7109	25.5816	25.5787	25.7005	25.6222	25.7382	25.5559	25.6721	25.7247	25.6618
	0.48172	0.968805	NVE21257	NVE21257	NVE21257	28.0654	27.8362	27.949	27.9334	28.0164	27.9074	27.75	27.9585	27.91	28.0459
	0.482792	1.02887	NVE21756	NVE21756	NVE21756	23.6362	23.7864	23.7714	23.5742	23.5904	23.7501	23.6163	23.72	23.8082	23.6691
	0.483462	1.04483	NVE4477	NVE4477	NVE4477	25.4048	25.6427	25.5935	25.3478	25.3279	25.465	25.7487	25.4535	25.5123	25.4535
	0.484041	0.750599	NVE25334	NVE25334	NVE25334	24.1744	23.5495	24.0772	24.1526	24.2758	22.6189	23.684	22.2315	25.1705	24.4551
	0.484048	1.04961	NVE5891	NVE5891	NVE5891	24.5239	24.5446	24.2336	24.4235	24.2437	24.6211	24.3209	24.3323	24.4144	24.6298
	0.484607	1.02524	NVE20993	NVE20993	NVE20993	24.4516	24.5676	24.537	24.3414	24.3819	24.4818	24.4301	24.5603	24.4625	24.5247
	0.48476	1.06032	NVE10619;NVE6743	NVE10619	NVE10619	24.52	24.2304	24.2105	24.5387	24.4592	24.4653	24.44	24.3463	24.3093	24.8205
	0.487134	1.05279	NVE12935	NVE12935	NVE12935	23.6164	23.741	23.776	23.5115	23.6014	23.8091	23.5218	23.52	23.7822	23.9842
	0.487878	1.08703	NVE10060	NVE10060	NVE10060	26.3752	26.0283	25.7958	25.9718	25.6324	26.032	26.4443	25.7821	26.154	25.993
	0.488001	0.930397	NVE15297	NVE15297	NVE15297	24.5737	24.135	24.0952	24.2118	24.1484	24.2762	24.0045	23.7651	24.1758	24.4221
	0.488011	1.09197	NVE23792	NVE23792	NVE23792	26.2165	25.7963	25.4554	25.6964	25.5837	26.1706	25.8204	25.4665	25.9708	25.9547
	0.488986	0.770078	NVE22070	NVE22070	NVE22070	21.9751	23.5962	23.7337	23.4908	23.5317	22.3989	23.4107	23.9634	23.0444	21.6255
	0.489205	0.906313	NVE17341	NVE17341	NVE17341	23.7488	23.9788	23.7638	23.8021	23.8104	23.8674	23.889	23.831	22.9144	23.8924
	0.490703	1.0364	NVE16402	NVE16402	NVE16402	26.0815	25.7818	25.8501	25.6776	25.7897	25.9096	25.814	25.9509	25.9083	25.8558
	0.492585	0.949439	NVE11447	NVE11447	NVE11447	26.5163	26.6359	26.493	26.7157	26.2775	26.5494	26.6404	26.3375	26.4982	26.2386
	0.49416	0.754847	NVE23847;NVE23846	NVE23847;NVE23846	NVE23847;NVE23846	23.1107	23.7161	22.0583	23.233	23.6481	23.2942	23.5986	23.6223	21.239	21.9834
	0.494705	0.769578	NVE24582	NVE24582	NVE24582	26.1491	25.218	23.9664	24.4768	24.74	24.1376	24.3594	25.9557	24.4674	23.7409
	0.49538	1.03676	NVE6469	NVE6469	NVE6469	24.3838	24.743	24.6901	24.7331	24.639	24.6353	24.7453	24.7741	24.6144	24.6804
	0.495396	0.954912	NVE6748	NVE6748	NVE6748	25.6988	25.5274	25.2779	25.5914	25.3895	25.5351	25.3207	25.2797	25.5618	25.455
	0.495592	1.04042	NVE17398;NVE6657;NVE8450;NVE6656;NVE6820;NVE22641;NVE8449;NVE25722;NVE8451	NVE17398	NVE17398	24.7005	24.4427	24.4581	24.3781	24.5299	24.6697	24.3695	24.4978	24.5764	24.6817
	0.495944	1.08355	NVE9450	NVE9450	NVE9450	27.3846	28.1507	28.137	27.9585	27.7299	27.8958	28.2178	28.0149	28.0436	27.7675
	0.496237	1.37443	NVE18612	NVE18612	NVE18612	23.296	23.822	23.9125	21.6062	21.944	23.4059	21.9333	23.0926	24.4165	24.0266
	0.49671	0.935957	NVE20002	NVE20002	NVE20002	24.0398	24.6007	24.3817	24.0566	24.2737	24.1635	23.8924	24.1829	24.2224	24.4137
	0.496755	1.04957	NVE25693	NVE25693	NVE25693	26.4133	26.2126	25.9144	26.1232	26.0091	26.1796	26.0605	26.1917	26.2387	26.3511
	0.496843	0.852257	NVE20449	NVE20449	NVE20449	23.7824	23.5777	23.674	23.4774	23.2801	23.789	23.6623	23.5623	22.0908	23.534
	0.496992	1.03821	NVE19573	NVE19573	NVE19573	23.2932	23.2984	23.2538	23.1585	22.9774	23.3958	23.1249	23.1804	23.267	23.2836
	0.497661	1.06526	NVE10825	NVE10825	NVE10825	24.1522	24.3586	24.4573	24.4424	24.1487	24.6733	24.461	24.1521	24.5823	24.1466
	0.497759	1.03653	NVE2897	NVE2897	NVE2897	24.2968	24.17	24.0583	24.1694	24.1856	24.3835	24.0817	24.2921	24.303	24.0786
	0.498266	1.03712	NVE3563	NVE3563	NVE3563	25.1345	25.3534	25.1252	25.3334	25.3074	25.1671	25.2435	25.4948	25.3308	25.2805
	0.498829	1.02839	NVE23197	NVE23197	NVE23197	23.1754	23.3312	23.2607	23.4822	23.2811	23.4073	23.3342	23.2541	23.3573	23.3797
	0.499196	1.06169	NVE4104	NVE4104	NVE4104	24.4124	24.3525	24.0142	24.2125	24.3451	24.6459	24.2994	24.0341	24.4302	24.3588
	0.499668	1.24652	NVE11219	NVE11219	NVE11219	24.4116	24.4061	24.143	24.438	22.1335	24.323	24.1772	24.0854	24.1624	24.3737
	0.49972	0.970444	NVE13700;NVE13701	NVE13700	NVE13700	25.4871	25.2615	25.2583	25.3978	25.4297	25.4061	25.1865	25.3137	25.3061	25.4057
	0.500051	1.36851	NVE20715;NVE1560	NVE20715;NVE1560	NVE20715;NVE1560	25.7684	24.2394	23.5657	23.253	23.5974	23.6358	23.5753	25.2479	25.9037	24.3242
	0.500657	1.26651	NVE16561	NVE16561	NVE16561	23.7922	21.4291	23.7936	23.8318	23.9112	23.6902	23.6084	23.668	23.6285	23.8673
	0.50114	1.02969	NVE19231	NVE19231	NVE19231	24.7185	24.8355	24.9394	24.7331	24.8882	25.0164	24.8141	24.8415	24.8812	24.7727
	0.502436	0.96125	NVE4295	NVE4295	NVE4295	25.7131	25.2837	25.4328	25.5013	25.4271	25.5085	25.4079	25.2635	25.4387	25.4545
	0.50357	1.04853	NVE460	NVE460	NVE460	26.4419	26.1273	26.011	26.2262	25.9753	26.4048	26.2109	26.0987	26.2084	26.2007
	0.504601	0.858954	NVE20094	NVE20094	NVE20094	27.144	27.9372	28.3554	28.5828	27.2509	27.8952	27.7885	27.7936	27.4773	27.2189
	0.504929	1.11694	NVE4209	NVE4209	NVE4209	27.0738	26.2692	25.8383	26.4083	25.9977	26.7876	26.4473	26.3156	26.4218	26.4129
	0.506328	1.17398	NVE24163;NVE21195;NVE1121	NVE24163;NVE21195	NVE24163;NVE21195	26.995	26.413	26.4144	27.1719	26.3207	27.1493	27.0373	27.6881	26.5963	26.001
	0.506566	0.967524	NVE5102	NVE5102	NVE5102	27.5541	27.3654	27.2022	27.3832	27.3429	27.3648	27.2133	27.2435	27.413	27.375
	0.507417	1.06645	NVE8631	NVE8631	NVE8631	24.4035	23.8478	23.6984	23.9525	24.0042	24.2736	23.9514	24.0017	23.971	24.1727
	0.507645	1.11085	NVE1587	NVE1587	NVE1587	23.205	23.057	23.5219	22.3412	22.9202	23.3325	23.3487	22.98	22.8646	23.2778
	0.50803	0.969073	NVE19096	NVE19096	NVE19096	25.0602	24.8805	24.8041	24.8078	24.8343	24.7052	24.7563	24.8617	24.8835	24.9535
	0.508599	0.904793	NVE23574	NVE23574	NVE23574	22.7454	22.9035	22.9453	22.2632	23.2966	22.31	22.8883	22.7738	22.9664	22.4937
	0.508644	1.03834	NVE11857	NVE11857	NVE11857	25.2142	25.0832	25.0348	24.953	24.9708	25.1692	25.1963	24.8719	25.2128	25.0773
	0.509194	0.95444	NVE21874	NVE21874	NVE21874	24.5849	24.7041	24.4563	24.3755	24.2675	24.5085	24.5749	24.2364	24.3451	24.3871
	0.509198	0.946726	NVE21432	NVE21432	NVE21432	28.6895	28.4724	28.1373	28.427	28.2221	28.445	28.1417	28.1952	28.3971	28.3744
	0.510025	1.21939	NVE642	NVE642	NVE642	22.6889	21.1481	22.0175	21.1865	22.0242	22.4984	21.4078	22.1263	22.9678	21.4957
	0.510158	1.02925	NVE3126;NVE22656	NVE3126	NVE3126	28.3277	28.1784	28.0786	28.234	28.1794	28.1578	28.2669	28.1167	28.3366	28.328
	0.510212	0.950767	NVE12195	NVE12195	NVE12195	25.4546	25.1397	25.1162	25.2206	25.6263	25.3797	25.1896	25.1832	25.1895	25.2512
	0.510618	0.966934	NVE8700	NVE8700	NVE8700	25.2155	25.1436	25.1245	25.1286	25.0274	25.2252	24.909	24.98	25.0596	25.2233
	0.510903	0.843753	NVE11221	NVE11221	NVE11221	23.4616	22.6636	22.7398	22.3824	22.7527	22.7822	22.9406	23.0032	21.3397	22.7089
	0.511515	1.01521	NVE13686	NVE13686	NVE13686	23.2097	23.1627	23.0654	23.2124	23.2049	23.1759	23.2338	23.1739	23.2233	23.1571
	0.511548	0.964472	NVE21214	NVE21214	NVE21214	25.6218	25.6484	25.6352	25.7915	25.4738	25.7638	25.416	25.5332	25.5748	25.622
	0.511853	1.1995	NVE3081;NVE21440	NVE3081	NVE3081	23.8808	25.5591	25.1475	24.8972	25.0748	25.3918	25.4081	25.2112	24.1763	25.6842
	0.512086	0.944285	NVE2049	NVE2049	NVE2049	24.2713	24.444	24.2408	24.1305	24.1142	24.3853	24.0309	24.4133	24.0865	23.8714
	0.512599	1.04489	NVE23819	NVE23819	NVE23819	28.5694	28.6909	28.6819	28.5248	28.6447	28.6431	28.8824	28.8856	28.5668	28.4505
	0.513209	0.951919	NVE19503	NVE19503	NVE19503	26.315	26.6095	26.5564	26.8925	26.5787	26.614	26.5425	26.5535	26.5551	26.3316
	0.513381	0.947255	NVE9643	NVE9643	NVE9643	24.061	23.5999	23.7623	24.1301	23.802	24.0008	23.6994	23.6663	23.7971	23.8009
	0.514477	0.849688	NVE7004;NVE11604	NVE7004;NVE11604	NVE7004;NVE11604	22.7985	22.9763	23.0504	22.9191	22.8395	22.8162	23.076	23.2401	22.9311	21.3455
	0.515892	1.30943	NVE22193;NVE25149	NVE22193;NVE25149	NVE22193;NVE25149	22.2723	25.1543	24.8701	25.26	25.1178	24.9955	24.9325	24.7367	24.8716	25.0829
	0.51638	0.956118	NVE1654;NVE23579	NVE1654;NVE23579	NVE1654;NVE23579	25.1081	25.1665	25.2603	25.0265	25.2789	25.065	24.9848	24.9044	25.3788	25.1836
	0.516925	0.921871	NVE15384;NVE5599;NVE21809;NVE25071	NVE15384	NVE15384	22.6283	22.6317	23.4134	22.6325	22.8133	22.681	22.7324	22.9199	22.4122	22.7868
	0.5181	1.06233	NVE726	NVE726	NVE726	23.9769	23.5889	23.523	23.5596	23.3091	23.6032	23.6242	23.4925	23.8902	23.7836
	0.51958	0.85933	NVE3061	NVE3061	NVE3061	27.2694	26.9626	26.4508	26.6418	26.3739	26.7568	26.8661	25.4213	26.6513	26.9093
	0.520292	1.03413	NVE18965	NVE18965	NVE18965	27.4128	27.0573	27.0941	27.2018	27.0793	27.155	27.246	27.1895	27.179	27.3179
	0.521667	1.30132	NVE18252	NVE18252	NVE18252	24.5907	24.9778	24.3427	24.9084	21.9876	24.6141	24.0862	24.6862	24.6929	24.6276
	0.522228	0.935743	NVE11070	NVE11070	NVE11070	25.7939	25.8758	25.6143	25.9769	25.5494	25.9536	25.4959	25.3035	25.8581	25.7201
	0.522424	0.95418	NVE24627	NVE24627	NVE24627	28.6926	28.619	28.2867	28.509	28.2322	28.4938	28.2431	28.3836	28.3936	28.487
	0.52249	0.774353	NVE19961	NVE19961	NVE19961	23.8683	24.0595	23.7937	23.7114	23.631	24.1356	21.285	23.7048	23.8969	24.197
	0.522929	1.13878	NVE12757	NVE12757	NVE12757	22.2868	23.5068	23.6935	23.7522	23.6398	23.6804	23.4447	23.434	23.5689	23.6884
	0.524389	0.766533	NVE6912;NVE25179;NVE6913;NVE23594;NVE10542;NVE19258;NVE13087	NVE6912;NVE25179;NVE6913	NVE6912;NVE25179;NVE6913	25.6537	25.0433	26.3428	26.7526	25.5224	25.0118	25.0665	26.3656	26.8208	24.1322
	0.524666	1.05981	NVE16290;NVE13781;NVE23243	NVE16290	NVE16290	25.2224	25.2231	25.1634	24.9637	25.2503	25.2277	24.905	25.6214	25.1913	25.2966
	0.524906	1.0365	NVE8079	NVE8079	NVE8079	24.9762	25.2194	25.2244	25.116	25.2813	25.04	25.2864	25.3416	25.2781	25.1298
	0.525326	1.08299	NVE16406	NVE16406	NVE16406	23.7747	23.1987	23.2533	23.2859	23.5109	23.5855	23.396	23.0943	23.5956	23.9271
	0.525646	1.04705	NVE25;NVE21319	NVE25;NVE21319	NVE25;NVE21319	25.0455	25.1709	24.8875	25.2605	25.0613	25.2422	24.9214	25.0112	25.2734	25.3091
	0.526644	0.952977	NVE13346	NVE13346	NVE13346	27.6757	27.617	27.3809	27.2518	27.2846	27.5975	27.3606	27.2502	27.309	27.3452
	0.527504	0.963905	NVE9140	NVE9140	NVE9140	24.548	24.5816	24.7506	24.3293	24.6401	24.5574	24.4474	24.399	24.6198	24.5608
	0.527841	1.06943	NVE24009	NVE24009	NVE24009	26.4379	26.1523	26.0311	25.9124	25.7999	26.5206	26.1849	25.9546	26.1203	26.0374
	0.528148	1.15314	NVE14970;NVE22844	NVE14970	NVE14970	21.4536	23.1592	22.5874	22.1375	22.7596	22.9776	22.7084	22.5059	22.6159	22.3173
	0.528715	1.04821	NVE1000	NVE1000	NVE1000	22.9939	23.099	23.3305	22.7715	22.9003	22.9905	23.0587	23.0205	23.1642	23.2009
	0.528738	0.952725	NVE3478;NVE3480;NVE6027	NVE3478	NVE3478	27.6644	27.3166	27.275	27.2095	27.1544	27.3471	27.3223	27.0311	27.2846	27.2855
	0.530365	1.04115	NVE12210;NVE16304	NVE12210	NVE12210	26.7268	26.4054	26.4307	26.6169	26.4612	26.6255	26.5004	26.3959	26.6432	26.7669
	0.531067	0.933164	NVE6403	NVE6403	NVE6403	24.7632	24.274	24.065	24.5312	24.3514	24.4039	24.27	23.9346	24.4103	24.4669
	0.531873	1.05407	NVE12751	NVE12751	NVE12751	25.7694	25.6855	25.5312	25.4453	25.3481	25.6196	25.8184	25.3208	25.7745	25.6261
	0.532038	0.978269	NVE24822	NVE24822	NVE24822	24.3591	24.3509	24.2307	24.3114	24.3908	24.2536	24.171	24.3894	24.3721	24.2985
	0.532282	0.973553	NVE22317;NVE22799	NVE22317	NVE22317	30.0221	30.033	30.0813	30.0367	30.2234	30.031	29.8797	30.0792	30.0518	30.1615
	0.534737	1.0429	NVE3373	NVE3373	NVE3373	25.8829	25.6632	25.4653	25.5849	25.4722	25.7418	25.6315	25.4838	25.7694	25.7449
	0.534753	1.04896	NVE15969;NVE16856	NVE15969	NVE15969	24.5431	24.5083	24.6241	24.6805	24.2903	24.5023	24.5176	24.9283	24.5235	24.5192
	0.535899	0.932372	NVE24273	NVE24273	NVE24273	24.3949	23.8954	23.8408	23.9706	24.1629	24.3929	23.9456	23.8428	23.8962	23.6821
	0.536167	1.46764	NVE12913	NVE12913	NVE12913	22.5021	25.2905	25.2484	26.6826	24.8374	26.2354	25.5678	26.7314	25.0948	23.6991
	0.536368	0.946573	NVE1001	NVE1001	NVE1001	26.304	26.1209	25.9013	26.0314	26.2065	25.9925	25.7818	26.3957	25.9474	26.0506
	0.536399	0.950914	NVE19525;NVE5049	NVE19525	NVE19525	24.3353	24.3487	24.1783	24.4363	24.1016	24.1736	24.4603	23.8989	24.336	24.1682
	0.536538	1.21522	NVE13419	NVE13419	NVE13419	22.4728	24.3748	24.2991	24.9853	24.3281	24.6356	24.0547	24.4806	24.4239	24.2713
	0.536616	0.607781	NVE15489;NVE15490;NVE12788	NVE15489;NVE15490;NVE12788	NVE15489;NVE15490;NVE12788	22.4968	25.4043	26.3928	22.3226	22.3255	21.9593	24.5659	24.8027	22.6011	21.421
	0.53667	1.03929	NVE13131	NVE13131	NVE13131	25.717	25.6187	25.5276	25.7995	25.9705	25.6608	25.7669	25.8913	25.8462	25.7461
	0.53757	0.947495	NVE8852	NVE8852	NVE8852	29.0703	29.0015	28.5992	29.2377	28.8861	28.9787	28.9296	28.6573	28.9322	28.9079
	0.538815	0.970042	NVE16813	NVE16813	NVE16813	24.0787	23.8418	23.6809	23.8134	23.7789	23.7841	23.7488	23.8612	23.788	23.7923
	0.539619	1.14696	NVE14848	NVE14848	NVE14848	24.5599	24.5588	25.0486	24.3262	23.7724	24.5887	24.7619	25.2907	24.747	23.8667
	0.540588	1.05583	NVE1656;NVE17200	NVE1656;NVE17200	NVE1656;NVE17200	26.5858	26.2779	26.3796	26.563	26.0233	26.4562	26.2649	26.6585	26.4877	26.3542
	0.541042	0.944466	NVE21452	NVE21452	NVE21452	25.5366	25.0368	25.1988	25.4857	25.4762	25.1312	25.2028	25.0602	25.4477	25.48
	0.541853	0.973869	NVE25865	NVE25865	NVE25865	26.6574	26.5731	26.5363	26.6341	26.4156	26.6838	26.5348	26.4518	26.488	26.4671
	0.542363	0.940636	NVE13794	NVE13794	NVE13794	24.5598	24.1378	23.9415	24.3047	23.8482	24.2447	24.095	23.9193	24.0895	24.002
	0.542832	1.19522	NVE12909	NVE12909	NVE12909	24.7084	24.748	24.1186	24.9839	22.9066	25.0485	24.7056	24.2803	24.5165	24.2011
	0.543076	1.26693	NVE24064;NVE24063	NVE24064;NVE24063	NVE24064;NVE24063	23.3978	21.612	23.8709	22.7802	23.1084	22.4117	24.0434	24.3173	23.0812	22.6223
	0.543254	0.946126	NVE17212	NVE17212	NVE17212	25.2355	24.9263	25.1112	25.1598	25.3556	25.1279	24.9329	24.7633	25.2125	25.3523
	0.54339	0.888621	NVE13456	NVE13456	NVE13456	25.6735	26.4769	27.206	26.6013	26.6543	26.0945	26.4533	26.1192	26.4439	26.6492
	0.544249	0.96273	NVE4658	NVE4658	NVE4658	29.3159	29.1037	29.2059	29.3446	29.3885	29.1313	28.9976	29.3613	29.2376	29.3568
	0.545561	1.16052	NVE5713;NVE4395	NVE5713;NVE4395	NVE5713;NVE4395	21.5607	21.8649	22.4383	23.1683	22.6642	22.7252	22.5095	22.9839	22.6706	21.8812
	0.546254	0.912205	NVE621	NVE621	NVE621	22.9643	22.808	22.7897	23.126	21.9256	22.602	22.609	22.5404	22.5152	22.6842
	0.546291	1.07112	NVE15835	NVE15835	NVE15835	26.7542	26.4239	26.24	26.6598	26.2536	26.852	26.7235	26.1546	26.5427	26.5541
	0.546631	1.11059	NVE19571	NVE19571	NVE19571	22.4135	21.8429	21.4454	21.298	21.5567	21.7654	21.8601	22.1394	21.401	22.1471
	0.546683	1.02791	NVE2228	NVE2228	NVE2228	26.5703	26.4569	26.4833	26.2585	26.3955	26.3571	26.4471	26.501	26.5773	26.4807
	0.547987	1.05505	NVE5290	NVE5290	NVE5290	23.3415	23.1518	23.1869	23.2262	23.2104	23.4317	22.9532	23.1528	23.3137	23.6518
	0.548007	0.9736	NVE23173;NVE8644	NVE23173	NVE23173	28.4432	28.2379	28.3524	28.3741	28.4736	28.372	28.1878	28.2808	28.4105	28.4371
	0.548284	1.0223	NVE22027	NVE22027	NVE22027	25.2066	25.0328	25.0331	24.9297	25.047	25.1593	25.0486	25.0141	25.0939	25.0924
	0.548416	1.01925	NVE15469	NVE15469	NVE15469	27.4317	27.286	27.2645	27.2837	27.3255	27.4139	27.2773	27.2684	27.4176	27.3518
	0.550976	0.655963	NVE25541	NVE25541	NVE25541	25.4303	21.9646	25.7143	26.2079	25.1794	21.8047	24.8936	25.0487	24.8465	24.8613
	0.551225	1.0527	NVE21119	NVE21119	NVE21119	25.3302	25.3286	24.8654	24.9511	25.2317	25.0639	25.0667	25.2336	25.2962	25.4169
	0.552458	0.980438	NVE22411	NVE22411	NVE22411	26.5317	26.6517	26.5739	26.6558	26.4477	26.6161	26.5738	26.4843	26.4977	26.5464
	0.553086	0.9651	NVE10868	NVE10868	NVE10868	25.6875	25.7479	25.7793	25.6273	25.8175	25.4998	25.6134	25.8863	25.5716	25.8321
	0.553174	1.03648	NVE15539	NVE15539	NVE15539	25.7613	25.5795	25.3901	25.4498	25.3022	25.5999	25.5054	25.4795	25.5884	25.5683
	0.553299	0.964425	NVE8667;NVE5636	NVE8667;NVE5636	NVE8667;NVE5636	28.1023	28.1064	27.9626	28.0993	27.8533	28.2037	27.9497	27.7802	27.9714	27.9577
	0.553642	1.15517	NVE21741	NVE21741	NVE21741	24.3269	23.8847	23.9905	24.2155	22.4904	24.0237	23.9889	23.7843	24.0503	24.1013
	0.553799	0.91935	NVE21031	NVE21031	NVE21031	23.8942	23.7512	24.0072	24.1596	24.1772	24.3314	23.5665	23.3802	23.9307	24.1741
	0.554051	0.965985	NVE17154	NVE17154	NVE17154	27.674	27.2989	27.4221	27.4033	27.2443	27.4202	27.4023	27.2725	27.411	27.2869
	0.554348	1.12782	NVE6833;NVE6834;NVE6839;NVE6837	NVE6833;NVE6834	NVE6833;NVE6834	23.1649	22.8596	23.8591	23.8071	23.2832	23.159	23.0354	24.0871	23.9111	23.649
	0.554403	1.11151	NVE7902	NVE7902	NVE7902	23.4259	24.6734	24.7082	24.4499	24.562	24.4287	24.5925	24.4771	24.3615	24.7221
	0.5548	0.903221	NVE13855	NVE13855	NVE13855	22.6217	23.4068	23.787	23.6492	23.5019	22.8789	23.1193	23.5916	23.2075	23.435
	0.556167	1.03732	NVE6516;NVE12740	NVE6516	NVE6516	25.5052	25.2549	25.4726	25.2632	25.2752	25.4575	25.1582	25.4844	25.5353	25.3998
	0.557845	0.958784	NVE7806;NVE6760	NVE7806;NVE6760	NVE7806;NVE6760	25.8723	25.5911	25.4301	25.5395	25.6368	25.6909	25.3941	25.3879	25.6698	25.6234
	0.557947	0.888176	NVE16077;NVE14320	NVE16077;NVE14320	NVE16077;NVE14320	25.4922	24.3337	24.1925	24.9952	24.3286	24.234	24.3545	24.8615	24.2907	24.7461
	0.558354	0.809834	NVE5717	NVE5717	NVE5717	23.3312	24.1901	24.2387	24.0886	24.2883	23.8138	24.0685	21.9163	24.3494	24.4674
	0.558717	0.920595	NVE19272;NVE21189;NVE12741;NVE23724	NVE19272	NVE19272	24.2385	23.3187	23.2611	23.6804	23.348	23.6041	23.193	23.4368	23.4772	23.5387
	0.559063	0.945213	NVE6989;NVE6036	NVE6989	NVE6989	24.6087	24.6941	24.3708	24.8782	24.2325	24.6873	24.4366	24.4549	24.5275	24.2716
	0.559248	0.956137	NVE3705	NVE3705	NVE3705	25.9666	25.8865	25.7093	25.811	25.5294	25.8162	25.7362	25.4236	25.7944	25.8089
	0.559807	0.960002	NVE20609;NVE17797	NVE20609	NVE20609	26.1949	25.9847	25.8057	26.1786	25.8196	26.083	25.9543	25.7795	25.9537	25.9185
	0.560026	0.944132	NVE7949	NVE7949	NVE7949	25.1203	24.8731	24.547	24.9024	24.4664	24.9027	24.7552	24.6028	24.5372	24.6967
	0.560961	1.03659	NVE10649	NVE10649	NVE10649	24.2185	23.8899	23.8597	23.8125	23.8308	23.879	23.9645	24.0114	23.9074	24.1084
	0.561125	1.06874	NVE5287	NVE5287	NVE5287	26.1709	26.0524	25.7854	26.0831	25.6484	26.3086	26.1516	25.5762	26.0758	26.1077
	0.562094	0.981566	NVE13163	NVE13163	NVE13163	26.9992	26.9056	26.8677	27.081	27.0097	27.0224	26.909	26.9577	26.9463	26.8937
	0.565118	1.17732	NVE16633;NVE3681	NVE16633	NVE16633	22.1519	23.839	24.0845	24.1694	23.9855	23.8846	23.5616	24.2383	23.8593	23.864
	0.565875	1.04082	NVE19400	NVE19400	NVE19400	26.6298	26.857	26.5102	26.7141	26.4337	26.6471	26.7939	26.6931	26.8207	26.4786
	0.566618	1.03839	NVE10889	NVE10889	NVE10889	24.8459	24.8366	24.6799	24.674	24.7591	24.7217	24.6507	24.6869	24.9178	25.0901
	0.566824	1.2082	NVE25106	NVE25106	NVE25106	22.3268	24.4869	24.5487	24.1301	24.7788	24.2237	24.4298	24.6903	24.2118	24.0801
	0.567999	0.790919	NVE19300	NVE19300	NVE19300	25.2888	23.2653	24.1299	23.3461	24.9718	24.0038	24.562	24.7014	22.5511	23.4916
	0.568479	0.900749	NVE9240	NVE9240	NVE9240	22.0029	22.8199	22.3218	22.4249	21.7563	21.5503	21.9553	22.3037	22.1574	22.605
	0.569674	1.11774	NVE14917	NVE14917	NVE14917	27.5995	27.6429	27.2354	26.764	26.9303	27.7789	27.5489	26.5966	27.4503	27.6003
	0.569842	0.941417	NVE24201	NVE24201	NVE24201	25.857	25.6635	25.2995	25.0979	25.6426	25.4205	25.4019	25.4707	25.2523	25.5796
	0.570465	1.03963	NVE2793	NVE2793	NVE2793	27.2326	27.3033	26.9439	27.0144	26.8381	27.2174	27.0885	27.0133	27.1844	27.109
	0.570571	0.953762	NVE9987;NVE3669	NVE9987	NVE9987	24.135	23.683	23.6644	23.7077	23.5843	23.8569	23.5841	23.5369	23.6491	23.8059
	0.570673	0.925778	NVE17309	NVE17309	NVE17309	24.5516	24.2167	23.9967	24.0655	23.8805	24.0269	24.3167	23.4863	24.0469	24.278
	0.570779	1.04213	NVE4479	NVE4479	NVE4479	25.5151	25.1545	25.2117	25.4365	25.1916	25.3934	25.3048	25.1509	25.5816	25.3763
	0.571058	1.028	NVE3785	NVE3785	NVE3785	27.9306	27.8449	27.6674	27.6555	27.731	27.9627	27.7237	27.7943	27.7513	27.7966
	0.57184	1.05006	NVE12039;NVE25839	NVE12039	NVE12039	26.6798	26.3988	26.1746	26.3398	26.0504	26.5721	26.4069	26.2568	26.4323	26.3276
	0.572063	0.945518	NVE16477	NVE16477	NVE16477	24.6629	24.1886	24.4802	24.3027	24.4712	24.4062	24.1742	24.0119	24.4759	24.6332
	0.573057	0.907538	NVE7992	NVE7992	NVE7992	24.4562	24.5369	24.3098	25.3289	24.7423	24.6931	24.2972	25.088	24.3371	24.2589
	0.573759	1.04904	NVE3084	NVE3084	NVE3084	26.6323	26.2789	26.2036	26.4816	26.0439	26.4546	26.3424	26.3596	26.5793	26.2496
	0.573881	1.04421	NVE13347	NVE13347	NVE13347	23.5631	23.2004	23.051	23.1959	23.0517	23.4768	23.2276	23.2083	23.2359	23.2256
	0.574038	0.965299	NVE8338	NVE8338	NVE8338	24.9041	24.867	24.4763	24.5954	24.5882	24.6673	24.6763	24.5557	24.6325	24.6446
	0.575339	1.0299	NVE22691	NVE22691	NVE22691	26.1754	26.1988	26.2878	26.0939	26.2747	26.4325	26.1207	26.1188	26.2106	26.3605
	0.57578	0.854273	NVE13720	NVE13720	NVE13720	22.4409	23.454	23.3556	23.1172	23.5365	23.5821	23.0924	23.0135	21.6762	23.4038
	0.575986	0.90893	NVE18332	NVE18332	NVE18332	23.0165	21.9557	22.79	22.558	23.2153	22.7304	22.2439	22.7533	22.5189	22.6002
	0.57614	1.38027	NVE6406	NVE6406	NVE6406	22.1518	25.7156	25.7321	24.6721	25.6118	24.0505	26.0151	26.2902	24.8153	25.0369
	0.576317	0.966535	NVE3472;NVE22830;NVE22839;NVE22837;NVE22835;NVE22838;NVE10616	NVE3472	NVE3472	26.0657	25.9022	25.9591	25.9439	26.1674	25.9882	25.9432	25.7436	25.94	26.1778
	0.577721	1.06267	NVE17521;NVE22787	NVE17521	NVE17521	24.6598	24.283	23.8197	24.2674	24.1771	24.4644	24.3007	24.1026	24.2893	24.4884
	0.577727	1.0328	NVE13317	NVE13317	NVE13317	26.0592	25.9239	25.9074	25.9432	25.9113	26.0599	25.75	25.8986	26.1457	26.1236
	0.578242	1.03501	NVE23201	NVE23201	NVE23201	24.7305	24.5828	24.4405	24.6323	24.3911	24.795	24.4752	24.4975	24.5861	24.6716
	0.578557	1.05512	NVE16604	NVE16604	NVE16604	26.0552	25.9597	25.9255	25.8368	25.4513	25.844	26.2367	25.8011	25.7868	25.947
	0.578904	0.926787	NVE20228	NVE20228	NVE20228	25.0328	24.2362	24.0596	24.4334	24.3762	24.5088	24.1575	24.0486	24.3506	24.5241
	0.579098	1.0471	NVE2703	NVE2703	NVE2703	24.4838	24.0605	23.8959	24.2476	23.9376	24.1995	24.2753	24.0697	24.2611	24.1518
	0.580453	0.731298	NVE18077	NVE18077	NVE18077	23.7695	24.0059	24.207	21.2464	21.9319	21.9356	21.1113	22.9978	24.0719	22.7868
	0.581954	0.93784	NVE24144	NVE24144	NVE24144	24.7685	24.2992	24.1311	24.5769	23.9727	24.4653	24.2859	24.0189	24.2754	24.2398
	0.583009	0.896821	NVE24742	NVE24742	NVE24742	23.7287	24.3266	24.7076	24.0597	24.2776	24.5228	24.3857	23.2787	24.2346	23.8928
	0.58307	0.580196	NVE5594	NVE5594	NVE5594	25.6603	25.7863	26.016	26.2915	22.4129	26.2731	21.3711	26.5	26.3072	21.7886
	0.583074	1.02695	NVE6044	NVE6044	NVE6044	26.7863	26.714	26.4996	26.7205	26.5845	26.7534	26.704	26.5437	26.7934	26.7023
	0.583234	1.09958	NVE2447;NVE26126	NVE2447	NVE2447	24.0522	24.8786	24.8445	24.0136	24.1651	24.3657	24.2823	25.0023	24.2915	24.6968
	0.583345	1.03266	NVE3030	NVE3030	NVE3030	26.1197	25.8962	25.9278	25.9922	26.0679	26.1577	25.7901	26.0322	26.0771	26.1784
	0.583769	0.979899	NVE2171	NVE2171	NVE2171	26.6274	26.4838	26.4504	26.5166	26.5447	26.471	26.3707	26.4985	26.5059	26.6303
	0.583919	0.936594	NVE18903	NVE18903	NVE18903	26.6181	26.0385	25.9589	25.9966	25.7921	26.1592	25.8724	25.7136	26.0134	26.1731
	0.584073	0.95281	NVE6706	NVE6706	NVE6706	25.7855	25.4065	25.4065	25.2658	25.15	25.4788	25.1365	25.2871	25.3423	25.4208
	0.584898	0.969436	NVE10896	NVE10896	NVE10896	26.9771	26.7491	26.5863	26.7868	26.8924	26.6998	26.6133	26.8182	26.8034	26.833
	0.58499	0.942695	NVE1905	NVE1905	NVE1905	25.2136	24.9086	24.8877	25.0241	24.9597	25.1491	24.4718	24.7444	24.9805	25.2222
	0.585858	0.920829	NVE12444;NVE12441	NVE12444;NVE12441	NVE12444;NVE12441	24.2245	23.6479	23.5523	23.8628	23.441	23.8667	23.7389	23.0551	23.9303	23.5425
	0.586008	0.570926	NVE7457	NVE7457	NVE7457	29.0679	28.8405	28.6772	29.0813	27.5973	22.4231	29.1253	30.3016	28.1243	29.2469
	0.586058	1.17834	NVE19200	NVE19200	NVE19200	24.2097	23.937	23.5755	21.9276	24.0239	23.7131	23.8006	23.6437	23.783	23.9172
	0.586916	1.06581	NVE21887;NVE13381	NVE21887	NVE21887	25.8637	26.4268	26.1552	26.2208	26.7436	26.1947	26.4673	26.5803	26.2486	26.379
	0.587811	1.02505	NVE11511	NVE11511	NVE11511	25.1708	25.1368	25.0261	25.3331	25.2595	25.1981	25.3482	25.1601	25.2401	25.1583
	0.588441	0.955876	NVE24347;NVE9650	NVE24347;NVE9650	NVE24347;NVE9650	25.6506	25.7155	25.264	25.5041	25.1757	25.3697	25.5553	25.2703	25.4274	25.3617
	0.588841	1.02325	NVE5010	NVE5010	NVE5010	28.1959	28.1317	28.1226	28.1041	28.2913	28.1622	28.0451	28.2168	28.2567	28.3306
	0.588853	1.04613	NVE10881	NVE10881	NVE10881	24.4981	24.1283	24.11	23.9794	24.4015	24.4536	24.1195	24.1712	24.3768	24.3214
	0.592117	1.04613	NVE22314	NVE22314	NVE22314	24.8312	25.4252	25.4034	25.2938	25.345	25.1876	25.2961	25.3943	25.4098	25.3361
	0.592697	1.19865	NVE600	NVE600	NVE600	22.8565	23.2203	23.2183	21.32	22.8788	22.1192	23.5099	23.6233	23.2131	22.3356
	0.5935	1.0715	NVE12559;NVE20714	NVE12559	NVE12559	26.2457	26.5743	26.8042	26.2901	26.6273	26.241	26.9384	26.9556	26.5107	26.394
	0.593619	0.720951	NVE14663;NVE14662	NVE14663;NVE14662	NVE14663;NVE14662	22.772	23.027	24.9078	23.26	22.7734	22.203	21.8581	25.7422	21.6439	22.9329
	0.594248	0.967595	NVE8040	NVE8040	NVE8040	24.8913	24.6518	24.561	24.607	24.7806	24.4371	24.6546	24.8054	24.6447	24.7124
	0.59516	1.05695	NVE16517	NVE16517	NVE16517	24.2269	24.4306	24.0172	23.7019	24.374	24.1681	24.0536	24.2492	24.3871	24.292
	0.595286	1.14285	NVE14578	NVE14578	NVE14578	21.7545	22.3142	21.2558	22.9807	22.6346	22.7233	22.0511	22.0491	22.2765	22.8031
	0.597271	1.3237	NVE20976	NVE20976	NVE20976	22.2929	22.0119	24.5072	24.8761	24.8937	22.7001	24.5274	24.4591	24.4978	24.4202
	0.598647	1.11561	NVE8233;NVE93	NVE8233	NVE8233	22.6901	24.106	24.1147	23.9568	24.0711	24.1502	23.9349	23.6577	24.0558	23.9291
	0.59961	0.818665	NVE22321	NVE22321	NVE22321	22.7772	23.486	23.4603	23.0385	21.5838	21.897	23.4763	22.7746	21.4365	23.3181
	0.599717	0.920067	NVE6955	NVE6955	NVE6955	25.2409	24.6182	24.4437	24.9348	24.7691	24.4636	24.2548	25.2845	24.7145	24.6883
	0.601567	0.866697	NVE25081	NVE25081	NVE25081	25.6664	25.9976	24.7399	24.7784	24.1521	25.1161	25.2261	24.2069	24.924	24.8293
	0.604545	0.920686	NVE21956;NVE14567	NVE21956;NVE14567	NVE21956;NVE14567	22.5995	22.6728	22.3074	23.3283	22.4247	22.6602	22.6387	22.7836	22.0316	22.6225
	0.605087	1.04194	NVE21377	NVE21377	NVE21377	24.9824	24.7932	24.8023	24.9114	24.8883	25.2554	24.6916	25.073	24.7454	24.9085
	0.605771	0.96873	NVE5716	NVE5716	NVE5716	28.2797	28.5285	28.5308	28.4396	28.5574	28.2867	28.2928	28.3913	28.4809	28.6551
	0.60884	1.33584	NVE21174	NVE21174	NVE21174	24.6947	22.3488	23.5404	21.3401	24.0102	24.9961	23.5483	22.2488	22.7959	24.4338
	0.60916	0.975018	NVE22651	NVE22651	NVE22651	26.1276	25.9318	25.9774	25.8942	25.9603	26.1122	25.7957	25.9315	26.0112	25.8583
	0.610451	0.572452	NVE13130	NVE13130	NVE13130	26.5184	21.8921	26.1909	21.8515	26.3766	26.3516	22.2795	26.2002	21.3942	22.5802
	0.613088	0.955782	NVE3085	NVE3085	NVE3085	24.8268	24.4782	24.1492	24.7324	24.4292	24.4385	24.4064	24.4767	24.5739	24.394
	0.613235	1.26757	NVE13657	NVE13657	NVE13657	22.3773	24.2413	23.7496	24.002	22.1301	21.7483	24.1041	23.7813	24.2339	24.3431
	0.613367	1.03936	NVE11387	NVE11387	NVE11387	25.8762	25.7517	25.5439	25.4259	25.5863	25.4578	25.7892	25.6083	25.7709	25.8363
	0.613524	1.02991	NVE14878	NVE14878	NVE14878	29.8812	30.1005	30.0409	30.1849	30.1772	29.9651	30.1182	30.3281	30.0807	30.1052
	0.613621	0.942807	NVE21498	NVE21498	NVE21498	24.9367	24.7263	24.4469	24.8121	24.4814	24.8609	24.506	24.1402	24.8331	24.6383
	0.614274	0.956297	NVE12493	NVE12493	NVE12493	24.7907	24.473	24.4541	24.8308	24.2031	24.5803	24.4661	24.4986	24.3504	24.5341
	0.617151	1.07659	NVE11903	NVE11903	NVE11903	26.3207	25.8247	25.3364	25.8143	25.7337	26.1419	25.802	25.4674	25.9501	26.2008
	0.617735	1.07259	NVE4306	NVE4306	NVE4306	26.4324	27.2474	27.1616	26.9726	27.3112	26.8884	27.2512	27.506	27.0276	26.9575
	0.61884	0.978253	NVE10930;NVE7784	NVE10930	NVE10930	26.7155	26.5955	26.8203	26.6804	26.753	26.7167	26.5722	26.8472	26.6019	26.6682
	0.619191	0.957349	NVE7821	NVE7821	NVE7821	30.2691	30.3584	30.3491	30.5758	30.9123	30.3918	30.3165	30.4682	30.519	30.4547
	0.620187	1.0728	NVE10814	NVE10814	NVE10814	22.3281	23.2415	23.0175	23.235	23.3065	23.2638	22.8669	23.1318	23.0761	23.2968
	0.620428	0.875065	NVE15863;NVE15862;NVE15861	NVE15863;NVE15862;NVE15861	NVE15863;NVE15862;NVE15861	22.3144	22.3672	22.7145	22.4325	23.0098	22.7845	21.0709	23.111	22.3278	22.5816
	0.620693	1.09537	NVE10209	NVE10209	NVE10209	24.2227	25.3561	25.3131	25.2168	25.4816	24.9027	25.2083	25.6168	25.1946	25.3248
	0.620967	0.97049	NVE13438	NVE13438	NVE13438	24.9432	24.7606	24.5391	24.7834	24.7166	24.7507	24.6743	24.5109	24.7994	24.7914
	0.621572	0.976228	NVE3482	NVE3482	NVE3482	26.5278	26.4996	26.6761	26.7876	26.7914	26.7209	26.5815	26.5792	26.6369	26.5905
	0.621691	1.04115	NVE24493	NVE24493	NVE24493	25.8217	25.3764	25.5288	25.45	25.3855	25.7837	25.5161	25.3084	25.6254	25.6196
	0.622037	1.06345	NVE14996;NVE14705;NVE24041;NVE5225;NVE24043;NVE2881;NVE12409;NVE9689;NVE4058;NVE2038;NVE19441;NVE18841;NVE18407;NVE17265;NVE14833;NVE19303;NVE19305;NVE19491;NVE9469;NVE5172;NVE22352;NVE23382;NVE4607;NVE24644	NVE14996;NVE14705;NVE24041;NVE5225;NVE24043;NVE2881;NVE12409;NVE9689;NVE4058;NVE2038;NVE19441;NVE18841;NVE18407;NVE17265;NVE14833;NVE19303;NVE19305;NVE19491;NVE9469;NVE5172;NVE22352;NVE23382	NVE14996;NVE14705;NVE24041;NVE5225;NVE24043;NVE2881;NVE12409;NVE9689;NVE4058;NVE2038;NVE19441;NVE18841;NVE18407;NVE17265;NVE14833;NVE19303;NVE19305;NVE19491;NVE9469;NVE5172;NVE22352;NVE23382	28.2757	27.982	27.7632	28.1797	27.6808	27.5501	28.2375	28.1647	28.2122	28.1608
	0.622143	1.04778	NVE18114	NVE18114	NVE18114	26.2929	26.1145	25.8477	25.899	25.7945	26.1733	25.9499	25.7469	26.2561	26.1591
	0.622393	0.95775	NVE546	NVE546	NVE546	23.6606	23.0964	23.227	23.4072	23.394	23.0143	23.3366	23.3448	23.3047	23.4733
	0.622882	0.962365	NVE19277;NVE13938	NVE19277;NVE13938	NVE19277;NVE13938	25.2715	25.179	24.8466	24.7525	24.8524	24.9794	24.9923	24.9704	24.8555	24.8276
	0.62291	1.06143	NVE15353	NVE15353	NVE15353	22.0877	22.6411	22.0435	22.0291	22.1727	22.386	22.1904	22.0692	22.7116	22.0469
	0.623146	1.02963	NVE6883	NVE6883	NVE6883	24.3202	24.6094	24.5165	24.4976	24.6839	24.3618	24.6575	24.5556	24.6	24.6634
	0.623162	0.977355	NVE8355	NVE8355	NVE8355	26.3212	26.0486	26.1733	26.2398	26.2511	26.2449	26.0258	26.2005	26.2777	26.1199
	0.623549	1.02654	NVE20089;NVE1505	NVE20089	NVE20089	29.1437	29.0184	29.1878	29.1032	29.3311	29.1905	28.9999	29.2844	29.2038	29.2946
	0.624409	0.968703	NVE18909	NVE18909	NVE18909	26.6016	26.3845	26.2089	26.3507	26.5515	26.292	26.2095	26.3876	26.468	26.5107
	0.624991	1.18268	NVE1223	NVE1223	NVE1223	23.7619	23.1851	21.373	23.1613	21.6673	23.014	22.8703	22.9306	22.5327	23.0113
	0.625356	0.964371	NVE14289	NVE14289	NVE14289	25.7217	25.3959	25.7121	25.6485	25.7263	25.7558	25.3621	25.4239	25.6676	25.7335
	0.626708	1.09372	NVE14510	NVE14510	NVE14510	23.2157	22.2921	22.3428	22.4015	22.4114	23.3473	22.4229	22.2439	22.57	22.7257
	0.62698	0.942829	NVE545	NVE545	NVE545	23.5095	23.0686	23.2774	23.1314	23.7142	23.0487	22.9196	23.4194	23.3408	23.5478
	0.627454	1.32114	NVE24165;NVE1122	NVE24165	NVE24165	21.7969	22.3338	22.6753	22.029	22.5813	21.1458	22.4407	25.6794	22.0224	22.1369
	0.628394	0.949046	NVE19082	NVE19082	NVE19082	23.992	23.834	23.7376	24.0604	24.0705	24.1286	23.6044	23.5425	23.8295	24.2122
	0.628977	1.09318	NVE24006;NVE24021	NVE24006	NVE24006	23.3087	23.9641	24.2487	24.5609	23.711	24.2327	24.4893	24.1461	23.85	23.718
	0.629507	0.97767	NVE24637;NVE20270	NVE24637	NVE24637	23.5669	23.5118	23.3932	23.5336	23.2961	23.444	23.2947	23.4068	23.5499	23.4433
	0.630088	1.04862	NVE19817	NVE19817	NVE19817	26.132	26.6726	26.7375	26.4468	26.2789	26.5233	26.7547	26.4224	26.5939	26.3159
	0.632767	1.24281	NVE6819;NVE15586;NVE13833	NVE6819;NVE15586;NVE13833	NVE6819;NVE15586;NVE13833	22.5431	24.2971	24.6027	24.1827	23.9187	24.458	25.1677	24.8126	24.4629	22.2111
	0.634091	0.973155	NVE25258	NVE25258	NVE25258	28.9185	28.9699	28.6267	28.8135	28.653	28.9003	28.7409	28.6599	28.7249	28.7593
	0.635272	1.04911	NVE9430	NVE9430	NVE9430	25.4235	25.4543	25.0937	25.5391	25.1948	25.4904	25.4119	25.0068	25.6964	25.4458
	0.636264	1.03879	NVE22547	NVE22547	NVE22547	24.7945	24.5867	24.5429	24.4574	24.6477	24.593	24.8487	24.8809	24.3498	24.6315
	0.636319	1.04426	NVE4432;NVE13676	NVE4432	NVE4432	23.2894	23.4663	23.4122	23.0933	23.3185	23.0391	23.6456	23.5888	23.2898	23.3288
	0.636865	1.27151	NVE24007	NVE24007	NVE24007	22.1879	24.9931	25.7219	24.403	24.7527	24.2343	25.7308	25.5395	24.5139	23.7727
	0.638542	1.04674	NVE19555	NVE19555	NVE19555	24.0061	23.7933	23.5444	24.0115	23.7528	23.879	23.7276	23.6136	24.0265	24.1908
	0.638936	0.955165	NVE21786;NVE24937	NVE21786	NVE21786	25.0076	24.537	24.3449	24.4918	24.3343	24.6271	24.5194	24.2707	24.4753	24.4922
	0.639394	1.03081	NVE8969	NVE8969	NVE8969	23.7569	23.6057	23.4328	23.6119	23.3636	23.6706	23.4588	23.7747	23.5702	23.5154
	0.639979	0.846483	NVE21071	NVE21071	NVE21071	23.9131	23.9576	23.4551	23.8207	22.0696	23.6643	23.3533	23.3869	23.7516	21.8577
	0.640437	0.977172	NVE13978	NVE13978	NVE13978	23.2129	23.2149	22.9992	23.1028	23.0509	23.2933	23.024	23.0646	23.0142	23.0179
	0.64064	0.873855	NVE10763;NVE17044	NVE10763;NVE17044	NVE10763;NVE17044	24.5878	23.5674	22.575	23.2306	24.2509	23.7268	23.2634	22.8291	23.7666	23.6532
	0.641677	0.954358	NVE13457	NVE13457	NVE13457	27.3842	27.1593	27.5537	27.6101	27.4089	27.3567	27.7545	27.2512	27.3695	27.0473
	0.641852	0.963964	NVE5078	NVE5078	NVE5078	23.7546	23.6849	24.0018	23.5049	23.8472	23.5515	23.7682	23.8574	23.8352	23.5164
	0.641866	0.924035	NVE15501;NVE26013	NVE15501	NVE15501	25.2379	25.0404	24.1486	24.4134	24.8016	24.5835	24.4442	24.9228	24.8641	24.2574
	0.641901	0.913775	NVE24520;NVE16721	NVE24520	NVE24520	24.8053	24.8323	24.4375	24.7301	24.1034	24.9716	24.5829	23.6049	24.6935	24.4052
	0.642626	1.04391	NVE20182	NVE20182	NVE20182	25.7761	25.483	25.5402	25.2859	25.5166	25.6176	25.3424	25.6037	25.4167	25.9313
	0.642675	1.10291	NVE14423;NVE14426	NVE14423;NVE14426	NVE14423;NVE14426	21.9913	21.883	22.4759	21.8944	22.697	21.9624	22.4257	22.8015	22.8506	21.608
	0.644273	1.04573	NVE17939	NVE17939	NVE17939	27.271	26.711	26.8521	26.7575	26.5443	26.9087	27.0828	26.8582	26.7251	26.8836
	0.644857	0.960373	NVE13177	NVE13177	NVE13177	27.9296	27.8009	27.4572	27.7716	27.3736	27.7959	27.529	27.451	27.6601	27.6053
	0.645092	0.953887	NVE5876;NVE1695	NVE5876	NVE5876	24.5706	24.7338	24.5763	24.2098	24.3292	24.4764	24.1641	24.2055	24.7502	24.483
	0.646129	0.979726	NVE2277;NVE2267	NVE2277	NVE2277	24.6203	24.4627	24.3819	24.4504	24.5343	24.5532	24.2956	24.4683	24.4379	24.5467
	0.646452	0.984198	NVE19208	NVE19208	NVE19208	27.1535	26.9149	26.9437	27.0073	27.0769	26.9669	26.9412	27.0329	26.9885	27.0521
	0.646478	0.967399	NVE11463	NVE11463	NVE11463	23.6614	23.4966	23.3111	23.4239	23.5581	23.5058	23.1508	23.4284	23.4847	23.6423
	0.646626	0.98765	NVE11184	NVE11184	NVE11184	25.7232	25.749	25.7414	25.8436	25.7802	25.8212	25.7558	25.6439	25.8001	25.7267
	0.646714	0.962334	NVE22473	NVE22473	NVE22473	22.8675	22.7163	22.6939	22.4869	22.8183	22.8456	22.5692	22.7588	22.3272	22.8053
	0.647762	1.04525	NVE6677	NVE6677	NVE6677	24.9349	25.4976	25.4812	25.1199	25.6131	25.2977	25.4854	25.3922	25.4763	25.3144
	0.648065	0.87173	NVE7852;NVE8545;NVE12481	NVE7852	NVE7852	26.9698	28.017	28.5727	28.334	28.0652	27.6475	27.3704	28.8766	27.0475	28.0265
	0.648176	1.05794	NVE2336	NVE2336	NVE2336	26.4458	26.1913	26.2489	26.454	26.0584	26.5481	26.4108	25.7554	26.5446	26.546
	0.648415	1.23744	NVE19965	NVE19965	NVE19965	23.976	21.8842	23.0181	23.6285	21.0695	23.5031	23.2323	22.9819	21.6927	23.7029
	0.648562	1.04534	NVE12178	NVE12178	NVE12178	25.9082	25.398	25.5101	25.7723	25.5042	25.6032	25.5205	25.5085	25.758	26.0225
	0.64945	1.04507	NVE4111	NVE4111	NVE4111	27.0196	26.8267	26.6204	26.8241	26.5637	27.0431	27.0795	26.4932	26.8184	26.7383
	0.64949	0.966007	NVE12665	NVE12665	NVE12665	25.7378	25.5362	25.3878	25.4011	25.61	25.6034	25.2779	25.3098	25.703	25.5293
	0.649622	1.02414	NVE15276	NVE15276	NVE15276	27.8908	28.1007	27.8615	27.9403	27.8332	27.9603	28.1675	27.9332	27.893	27.8445
	0.65136	0.943863	NVE7470	NVE7470	NVE7470	23.0661	22.8518	22.6814	22.7306	22.7973	22.2576	22.7313	22.6184	22.8281	23.2751
	0.651992	0.96876	NVE298	NVE298	NVE298	23.9804	24.1564	23.9361	24.1746	24.2773	24.2153	23.8428	23.9239	24.1316	24.1822
	0.652557	0.930028	NVE23864	NVE23864	NVE23864	25.4462	24.9034	24.6272	24.8517	24.4162	25.0887	25.0563	24.4294	24.7005	24.4465
	0.652586	0.974049	NVE13524;NVE2526	NVE13524	NVE13524	27.2289	27.053	27.1852	27.051	26.8915	26.9183	27.0329	26.9355	27.209	27.1242
	0.653041	0.865458	NVE24485;NVE16764	NVE24485;NVE16764	NVE24485;NVE16764	21.8741	23.9207	23.6856	23.4631	23.5965	23.3774	22.7506	22.3523	23.1816	23.8358
	0.653306	1.07796	NVE442	NVE442	NVE442	24.471	25.6008	25.608	25.406	25.1009	25.6018	25.1605	25.2321	25.5407	25.1931
	0.654486	0.976014	NVE7749	NVE7749	NVE7749	27.6086	27.4015	27.1809	27.3531	27.3994	27.3649	27.3087	27.2611	27.3867	27.447
	0.65578	1.04337	NVE15677	NVE15677	NVE15677	26.9066	26.6866	26.576	26.7274	26.2167	26.7729	26.7581	26.5849	26.8283	26.4753
	0.655889	0.902081	NVE6339	NVE6339	NVE6339	24.7301	23.9661	23.5729	23.979	23.5493	24.2126	23.9342	22.8732	24.0942	23.9399
	0.656154	1.03487	NVE25443	NVE25443	NVE25443	24.5004	24.3651	24.1092	24.3409	24.1159	24.4348	24.2878	24.0756	24.5171	24.3635
	0.656533	0.965948	NVE5203	NVE5203	NVE5203	25.3279	24.9893	25.186	24.9608	24.854	25.1208	24.9161	24.8082	25.0522	25.171
	0.657238	0.964877	NVE18510	NVE18510	NVE18510	27.5958	27.4295	27.3181	27.5031	27.1695	27.628	27.3775	27.1186	27.3775	27.2565
	0.657782	1.02583	NVE16136	NVE16136	NVE16136	27.6473	27.3313	27.2585	27.2338	27.3935	27.4393	27.4026	27.3477	27.3501	27.5085
	0.658033	1.03467	NVE12604;NVE11088	NVE12604;NVE11088	NVE12604;NVE11088	28.5316	28.3624	28.0992	28.4338	28.5415	28.3557	28.2752	28.365	28.6375	28.581
	0.6589	1.02001	NVE22028	NVE22028	NVE22028	25.3039	25.2079	25.1801	25.3471	25.305	25.495	25.2552	25.2558	25.1752	25.3057
	0.659677	1.03689	NVE18712	NVE18712	NVE18712	25.0338	24.5097	24.6827	24.8744	24.8447	25	24.6607	24.8783	24.6883	24.9792
	0.659782	0.966876	NVE22250	NVE22250	NVE22250	24.8597	24.5291	24.2505	24.4532	24.3341	24.4848	24.4043	24.4418	24.4524	24.4004
	0.65996	1.07142	NVE24715	NVE24715	NVE24715	22.7004	23.5667	23.6729	23.7631	23.5563	23.4672	23.9535	23.3623	23.5186	23.4555
	0.660358	0.965728	NVE3462;NVE12054	NVE3462	NVE3462	24.3653	24.3268	24.2828	24.2177	24.215	24.0655	24.6398	24.1827	24.0631	24.2051
	0.660718	1.05465	NVE20000	NVE20000	NVE20000	25.6659	25.2261	25.2174	25.2729	24.9264	25.5478	25.5409	24.8935	25.4056	25.3047
	0.660791	1.01771	NVE19960	NVE19960	NVE19960	26.1159	26.219	26.2748	26.1788	26.2137	26.1523	26.1199	26.1717	26.3682	26.3168
	0.661487	1.04125	NVE7646	NVE7646	NVE7646	24.5888	24.242	24.1033	23.8849	24.1165	24.1619	24.1069	24.3102	24.2273	24.4207
	0.66203	0.951331	NVE19351	NVE19351	NVE19351	27.1833	26.8351	26.9419	27.0838	27.1716	27.2332	26.6133	26.6357	27.1171	27.2563
	0.662258	0.966602	NVE13010;NVE10418	NVE13010	NVE13010	26.9066	26.715	26.4991	26.6483	26.4861	26.7125	26.5227	26.3399	26.7192	26.7157
	0.66239	1.04767	NVE2820	NVE2820	NVE2820	25.3676	24.8192	24.8371	24.9375	24.8912	25.1977	24.8049	24.744	25.2326	25.2094
	0.664407	1.11869	NVE23331	NVE23331	NVE23331	22.9465	22.7625	22.8113	21.1208	22.6614	22.8983	22.5745	22.2076	22.5959	22.8351
	0.664591	1.05016	NVE17029	NVE17029	NVE17029	26.2868	27.0344	26.8328	26.5435	26.8874	26.6831	26.9343	27.0303	26.6748	26.6154
	0.664693	0.981871	NVE2252	NVE2252	NVE2252	25.7033	25.7299	25.6904	25.6633	25.6197	25.7504	25.6717	25.7617	25.6376	25.4532
	0.66504	1.02616	NVE5295	NVE5295	NVE5295	25.5499	25.5646	25.5372	25.7793	25.6094	25.7138	25.6615	25.3716	25.741	25.7387
	0.665904	1.07641	NVE24721	NVE24721	NVE24721	23.368	24.295	24.6101	24.4132	24.3292	24.611	24.4596	24.0974	24.2375	24.1411
	0.666077	0.932026	NVE17619	NVE17619	NVE17619	22.3988	22.6467	22.58	22.5595	21.8044	21.8402	22.6223	22.4608	21.953	22.6053
	0.666693	0.971501	NVE16532	NVE16532	NVE16532	26.0831	25.7248	26.0137	25.9707	26.0901	26.0166	25.6842	26.0053	25.9297	26.0379
	0.667127	1.02366	NVE7441	NVE7441	NVE7441	25.6835	25.5678	25.4411	25.5331	25.3068	25.5959	25.5321	25.3839	25.5751	25.614
	0.667765	0.98234	NVE8767	NVE8767	NVE8767	26.3004	26.3728	26.2363	26.2716	26.0898	26.3325	26.2353	26.1199	26.221	26.2336
	0.6681	1.02232	NVE5611	NVE5611	NVE5611	25.1632	24.8306	24.9141	24.7695	24.9645	24.8916	24.9798	24.9185	25.0068	25.0045
	0.668285	0.883805	NVE3742	NVE3742	NVE3742	22.9765	23.1678	23.4913	21.9872	22.1538	22.0608	23.0218	21.7867	22.8711	23.1452
	0.66836	1.04183	NVE6900	NVE6900	NVE6900	24.1311	24.1253	23.6954	23.731	23.5841	23.7442	23.7713	23.9348	24.0627	24.0495
	0.668428	1.05925	NVE2902	NVE2902	NVE2902	26.917	26.0967	26.9567	26.6729	26.4422	26.8621	26.4303	26.9736	26.6356	26.5992
	0.669071	1.03274	NVE7761;NVE23366	NVE7761	NVE7761	23.8899	23.565	23.7278	23.5791	23.7206	24.0418	23.578	23.5861	23.818	23.6907
	0.669692	1.05229	NVE7633	NVE7633	NVE7633	22.4853	22.4031	22.2527	22.6064	22.5043	22.9454	22.612	21.9862	22.4788	22.5972
	0.67065	1.15504	NVE7669;NVE12417	NVE7669;NVE12417	NVE7669;NVE12417	21.8644	24.0743	23.5933	23.4978	23.6709	23.9243	23.7014	22.4529	23.8273	23.8344
	0.670836	1.04376	NVE14485	NVE14485	NVE14485	24.2775	23.8892	23.7183	23.8216	23.9754	24.246	23.6417	23.9273	24.0552	24.1206
	0.671078	1.02063	NVE21878	NVE21878	NVE21878	27.2532	27.1011	27.1773	26.9779	27.2375	27.1981	27.0825	27.0736	27.2488	27.2914
	0.671354	0.975263	NVE10872	NVE10872	NVE10872	24.5668	24.5198	24.5101	24.2465	24.6858	24.4791	24.3151	24.5142	24.5275	24.5123
	0.67183	0.900666	NVE24649;NVE24650	NVE24649	NVE24649	24.8651	24.2269	24.1479	24.9641	24.1106	24.4886	24.7298	23.1722	24.6609	24.5086
	0.672107	0.753076	NVE10979	NVE10979	NVE10979	22.2044	24.408	24.7989	23.1444	25.1328	21.2598	24.1774	25.5075	24.292	22.4062
	0.673272	1.23899	NVE3771	NVE3771	NVE3771	22.1369	23.4291	23.4364	22.2018	23.5417	23.8692	23.9116	20.7434	24.0245	23.743
	0.673992	0.812726	NVE12092	NVE12092	NVE12092	25.6003	21.786	23.1638	22.4462	22.2558	22.8635	22.8498	23.0256	22.3247	22.6926
	0.674475	1.02948	NVE19352;NVE13258	NVE19352	NVE19352	28.398	28.1877	28.3834	28.296	28.428	28.5241	28.3212	28.0702	28.4719	28.5153
	0.674605	1.05513	NVE24473	NVE24473	NVE24473	25.1957	25.208	24.9357	25.0364	24.7131	25.1212	25.3349	24.5023	25.2769	25.2409
	0.675987	1.05626	NVE24642	NVE24642	NVE24642	22.4517	23.0685	23.1053	23.3966	23.134	23.1685	23.1896	23.3835	22.8436	22.9658
	0.676519	1.3256	NVE25686	NVE25686	NVE25686	22.1388	25.2448	24.7232	23.1629	23.1122	22.0098	25.2325	25.4668	25.177	22.5292
	0.676976	1.16104	NVE18733	NVE18733	NVE18733	24.3758	23.3977	24.4653	24.0903	23.7746	23.6319	23.5655	25.7977	23.4235	24.7622
	0.677765	1.02468	NVE22567	NVE22567	NVE22567	24.7425	24.4562	24.4645	24.5612	24.4617	24.8084	24.4914	24.5397	24.479	24.5434
	0.678521	0.983851	NVE23137	NVE23137	NVE23137	26.2342	26.0955	26.153	26.1301	26.2241	26.1798	26.0236	26.0427	26.2055	26.268
	0.678684	1.0485	NVE882;NVE8043	NVE882;NVE8043	NVE882;NVE8043	27.0158	26.5465	26.5403	26.6484	26.4133	26.9675	26.7502	26.2423	26.7656	26.7804
	0.678934	0.979944	NVE25016	NVE25016	NVE25016	25.5996	25.4134	25.4014	25.3312	25.4597	25.5907	25.3552	25.3513	25.3035	25.4582
	0.678945	0.985919	NVE25273	NVE25273	NVE25273	28.9806	28.9492	28.9526	29.0621	29.0028	29.0423	28.9502	28.8158	28.9809	29.0558
	0.679047	0.969147	NVE19102;NVE11176;NVE19103	NVE19102	NVE19102	27.2486	27.2796	27.6492	27.3509	27.6857	27.2563	27.4972	27.4914	27.4323	27.3108
	0.679764	0.978899	NVE2822	NVE2822	NVE2822	28.3822	28.2397	28.1099	28.1715	28.2668	28.2213	28.0157	28.2897	28.3298	28.1597
	0.680832	1.0374	NVE17579;NVE24774	NVE17579	NVE17579	22.9534	23.2231	22.9107	23.1272	22.6473	23.2341	22.8952	22.8727	23.1742	22.9503
	0.681103	0.979525	NVE19946;NVE4388	NVE19946	NVE19946	24.7219	24.5099	24.5342	24.3196	24.4895	24.4177	24.4646	24.5893	24.4817	24.4725
	0.68155	1.02128	NVE23818;NVE11905	NVE23818	NVE23818	29.2629	28.9462	28.9526	29.0608	29.088	29.0094	29.0238	29.0944	29.0883	29.2466
	0.681815	0.957085	NVE25025;NVE9128	NVE25025;NVE9128	NVE25025;NVE9128	23.5808	23.3653	23.4302	23.4189	23.2992	23.7135	23.3251	22.8527	23.4743	23.4125
	0.682229	0.971512	NVE10852	NVE10852	NVE10852	24.9611	24.8902	24.9967	25.0823	24.9609	25.0273	24.8867	24.5951	25.1072	25.0663
	0.684148	0.955613	NVE1770	NVE1770	NVE1770	24.316	24.4799	24.7584	23.978	24.6508	24.3403	24.2428	24.6119	24.2142	24.4464
	0.684246	0.960961	NVE10948	NVE10948	NVE10948	27.948	27.5107	27.3781	27.499	27.8381	27.5328	27.3108	27.8138	27.6096	27.6195
	0.684462	1.07248	NVE680	NVE680	NVE680	22.1972	23.2571	22.8262	22.7098	22.602	22.5936	23.4034	22.4277	22.9195	22.7528
	0.684763	1.14787	NVE8613	NVE8613	NVE8613	22.1738	22.0815	22.1194	23.2043	23.6117	21.6075	23.3639	22.5265	23.3086	23.379
	0.684822	0.972489	NVE23706	NVE23706	NVE23706	25.86	25.7475	25.8416	26.0063	26.0579	25.819	25.6793	25.8223	25.8444	26.1469
	0.685057	1.25232	NVE13984	NVE13984	NVE13984	21.6192	24.9173	24.9066	25.303	25.2129	23.4603	25.1359	24.6761	25.0237	25.2861
	0.68517	1.05285	NVE2181	NVE2181	NVE2181	26.9562	27.0478	27.0513	26.8874	27.2466	26.9426	26.7761	27.7213	26.932	27.1889
	0.685271	0.960622	NVE9329	NVE9329	NVE9329	24.5862	24.1371	24.1814	24.4506	24.3173	24.4795	24.1561	23.976	24.1975	24.5738
	0.686177	0.948503	NVE19943	NVE19943	NVE19943	30.089	30.6033	30.8758	30.7022	31.1354	30.3892	30.6597	30.7032	30.6394	30.6328
	0.686658	0.970915	NVE20491	NVE20491	NVE20491	25.6849	25.447	25.2968	25.35	25.3765	25.5167	25.1122	25.3636	25.4171	25.5325
	0.687646	0.878189	NVE14894;NVE5641	NVE14894	NVE14894	22.7609	21.3106	22.6071	22.7462	23.1009	22.1618	22.7171	22.6215	21.1228	22.9654
	0.687804	1.3232	NVE25341	NVE25341	NVE25341	24.8255	25.4278	21.3671	24.224	25.5968	25.1288	25.4781	22.3435	25.2739	25.237
	0.687995	0.968203	NVE12983	NVE12983	NVE12983	30.1921	30.1146	30.1303	30.2141	30.5916	30.0562	30.032	30.3498	30.2132	30.3584
	0.688354	1.09	NVE11007;NVE14792	NVE11007	NVE11007	26.1902	25.2079	25.2122	25.5479	25.2113	26.2618	25.1392	25.2263	26.0399	25.3239
	0.688541	1.08134	NVE6997;NVE6999	NVE6997	NVE6997	25.7084	25.4916	25.1917	24.9608	25.5477	25.1694	25.008	26.3457	25.32	25.6211
	0.690139	0.946452	NVE21449;NVE23093	NVE21449;NVE23093	NVE21449;NVE23093	22.4883	23.1263	23.2224	23.1841	23.3231	23.2613	23.1343	22.8219	22.5986	23.1311
	0.690472	1.23166	NVE23675;NVE23674	NVE23675;NVE23674	NVE23675;NVE23674	22.5803	21.1105	22.5367	20.519	20.6446	21.2297	20.9946	24.0388	21.1447	21.4864
	0.690473	0.977248	NVE18720	NVE18720	NVE18720	25.8067	25.7714	25.6251	25.6043	25.5144	25.5639	25.5641	25.6693	25.5138	25.8449
	0.690709	1.06544	NVE2876	NVE2876	NVE2876	29.5676	29.5779	29.8305	29.8297	29.721	30.3378	30.0146	29.9127	29.659	29.0598
	0.692259	1.0246	NVE1869	NVE1869	NVE1869	27.5294	27.4706	27.2135	27.5185	27.3506	27.5663	27.2867	27.6149	27.3738	27.4162
	0.6931	1.0385	NVE6365	NVE6365	NVE6365	24.5671	24.1933	24.1115	24.4539	24.0513	24.5112	24.5439	24.0744	24.2506	24.2694
	0.694932	1.0201	NVE24413;NVE5700	NVE24413	NVE24413	26.7586	26.7255	26.5965	26.7634	26.6264	26.9041	26.6629	26.5504	26.6847	26.8119
	0.695549	1.23575	NVE15966	NVE15966	NVE15966	23.9205	24.4657	24.4043	21.9618	24.3149	24.4718	25.2451	21.854	24.3861	24.6372
	0.695724	1.0152	NVE11862	NVE11862	NVE11862	24.5801	24.3176	24.4013	24.3961	24.4553	24.5394	24.4713	24.354	24.4805	24.414
	0.697589	0.972841	NVE16422	NVE16422	NVE16422	25.1885	24.8953	24.7871	24.8767	24.8136	24.9335	24.6977	24.8427	24.7931	25.0955
	0.698216	1.03834	NVE8504;NVE8506;NVE8503;NVE8508	NVE8504	NVE8504	25.4818	25.0414	24.8067	25.2093	24.8412	25.0969	25.1192	24.9602	25.2338	25.2416
	0.698773	1.06337	NVE6831	NVE6831	NVE6831	22.9432	22.6642	22.6233	22.454	21.7313	22.5762	22.3048	22.4814	22.7011	22.7957
	0.698833	0.978403	NVE12632	NVE12632	NVE12632	24.4349	24.3947	24.299	24.2378	24.4599	24.5442	24.1521	24.2616	24.3076	24.4032
	0.698936	0.76185	NVE17625;NVE3429	NVE17625;NVE3429	NVE17625;NVE3429	25.4452	25.1844	25.2194	22.592	22.0257	25.2445	23.1803	25.2437	22.5066	22.3295
	0.699613	1.03276	NVE12750	NVE12750	NVE12750	24.9349	25.1129	24.7777	24.7797	24.5372	24.9085	24.9784	24.6197	24.8877	24.9807
	0.69966	0.94048	NVE8113	NVE8113	NVE8113	24.1993	23.8532	23.4324	23.6206	23.3479	24.0417	23.701	23.0542	23.6421	23.5717
	0.699747	1.17765	NVE7822	NVE7822	NVE7822	25.649	24.7951	25.7401	27.4563	25.4449	27.2852	26.2702	26.2441	25.4682	24.9972
	0.699768	1.04489	NVE3732	NVE3732	NVE3732	27.7729	27.6366	27.3006	27.6514	27.1216	27.8507	27.4539	27.2953	27.7308	27.4691
	0.699881	1.03268	NVE17310	NVE17310	NVE17310	23.2883	23.3265	22.8444	23.2199	23.4246	23.4746	23.1771	23.1965	23.162	23.3254
	0.700173	1.0393	NVE454	NVE454	NVE454	24.8623	24.486	24.4495	24.1331	24.7294	24.5681	24.4322	24.5167	24.6328	24.7886
	0.701063	0.973114	NVE5009	NVE5009	NVE5009	29.301	29.462	29.0454	29.3167	29.002	29.3333	29.2335	29.0667	29.1793	29.1177
	0.702079	1.09802	NVE11231	NVE11231	NVE11231	22.1781	22.7292	23.2905	22.9402	22.9916	23.2418	21.8194	23.2333	23.2721	23.2375
	0.704062	1.05347	NVE2498	NVE2498	NVE2498	24.5006	24.9867	24.5658	24.2898	24.1218	24.6198	24.4915	25.0136	24.3088	24.4067
	0.704389	0.97482	NVE16284	NVE16284	NVE16284	23.5091	23.046	23.114	23.4016	23.304	23.1459	23.2204	23.1932	23.2828	23.3484
	0.705151	0.88744	NVE708	NVE708	NVE708	22.7707	23.216	22.8631	22.3496	23.0878	21.6341	21.7177	23.3073	23.3156	23.4511
	0.706273	0.972019	NVE25531;NVE26044	NVE25531	NVE25531	24.0267	24.0604	24.1356	24.1019	23.744	24.183	23.8504	23.8555	24.1434	23.8316
	0.7071	0.971602	NVE10490	NVE10490	NVE10490	25.6615	25.3657	25.0828	25.1517	25.2969	25.3297	25.1648	25.3263	25.2083	25.3218
	0.707454	0.973458	NVE25909;NVE22140	NVE25909;NVE22140	NVE25909;NVE22140	24.715	24.6711	24.2708	24.5533	24.2926	24.4593	24.3406	24.5628	24.4787	24.4676
	0.707959	1.06567	NVE12851	NVE12851	NVE12851	22.6677	21.5646	22.3554	22.0609	22.5283	22.4335	22.4053	21.8407	22.6362	22.3198
	0.709462	1.05925	NVE20409	NVE20409	NVE20409	22.155	22.0001	22.0691	22.1204	22.0737	22.2176	22.4274	21.4354	22.7066	22.0466
	0.709601	0.987237	NVE6063	NVE6063	NVE6063	24.4781	24.3319	24.3469	24.3578	24.4354	24.358	24.2874	24.3326	24.517	24.3625
	0.710565	1.24326	NVE14517	NVE14517	NVE14517	21.9904	22.3549	24.5308	22.3321	22.7394	21.825	22.1676	25.6235	23.378	22.5242
	0.710706	0.981021	NVE6502	NVE6502	NVE6502	24.9372	24.7704	24.6587	24.5708	24.6805	24.688	24.5851	24.6601	24.7549	24.7914
	0.710935	0.958674	NVE12122	NVE12122	NVE12122	26.2188	26.0819	25.9345	26.4303	25.6717	26.225	26.2299	25.8916	25.9116	25.7746
	0.711445	1.04575	NVE4833	NVE4833	NVE4833	24.4803	24.5098	24.5954	24.1097	24.2611	24.1345	24.9288	24.6247	24.2856	24.3055
	0.714978	0.979235	NVE14292;NVE14296	NVE14292	NVE14292	24.7127	24.3834	24.3557	24.6295	24.5731	24.5832	24.3845	24.5241	24.4344	24.5768
	0.715026	0.981126	NVE20506	NVE20506	NVE20506	27.5116	27.2395	27.2286	27.3467	27.363	27.3764	27.1223	27.3325	27.423	27.2976
	0.715353	0.977926	NVE23152	NVE23152	NVE23152	28.6755	29.1052	28.8926	29.0132	29.0547	28.7795	28.9881	28.9595	28.8978	28.9553
	0.715511	0.979611	NVE16526	NVE16526	NVE16526	26.5361	26.3033	26.0689	26.2128	26.2794	26.1882	26.2885	26.2159	26.2648	26.2945
	0.715552	0.971353	NVE18548	NVE18548	NVE18548	26.4213	26.0471	25.8707	26.1125	25.8192	26.064	25.9576	25.9795	26.1082	25.952
	0.718065	1.04874	NVE7851	NVE7851	NVE7851	30.5641	31.2504	31.0854	31.5432	31.4224	31.318	31.2298	31.4316	31.2034	31.026
	0.718484	1.03349	NVE14789;NVE14791	NVE14789	NVE14789	26.7585	26.9802	27.3857	26.7935	27.1347	27.0804	27.166	26.9759	26.8997	27.1683
	0.718811	0.940869	NVE17174	NVE17174	NVE17174	23.0621	23.6257	23.5643	23.7388	23.7933	23.5978	23.4791	23.8558	22.7222	23.6898
	0.719244	1.04259	NVE10101	NVE10101	NVE10101	26.5449	25.8717	26.0617	25.984	25.8433	26.3192	26.1265	25.8033	26.3397	26.0178
	0.719635	1.01504	NVE20412	NVE20412	NVE20412	28.6504	28.8903	28.9274	28.7716	28.7831	28.7698	28.9013	28.8926	28.8179	28.7488
	0.722056	0.956251	NVE14966	NVE14966	NVE14966	24.9699	24.1319	24.1957	24.7392	24.229	24.5301	24.2989	24.2685	24.4264	24.4192
	0.722551	1.03182	NVE23723;NVE10938;NVE21190;NVE19631	NVE23723	NVE23723	26.2783	25.6119	26.0016	25.8617	26.0793	25.9894	25.8942	25.9397	26.0398	26.1956
	0.723139	0.973225	NVE12859	NVE12859	NVE12859	24.2157	24.2278	24.4221	24.5129	24.6044	24.2579	24.1528	24.3987	24.3863	24.5915
	0.725468	1.01798	NVE1775	NVE1775	NVE1775	24.6423	24.8768	24.751	24.8748	24.717	24.8283	24.8522	24.6539	24.9537	24.7023
	0.725883	1.02769	NVE14188;NVE20370	NVE14188	NVE14188	24.3357	24.2339	24.0563	24.1116	24.5084	24.3909	24.0112	24.3395	24.4083	24.293
	0.726693	0.923172	NVE20535	NVE20535	NVE20535	22.6018	22.9392	23.4846	22.715	23.4534	22.3092	23.1337	22.3338	23.2078	23.6327
	0.726962	0.941304	NVE18540	NVE18540	NVE18540	24.4547	24.7707	23.7346	24.4102	24.1049	23.7499	24.3045	24.7519	24.0232	24.2093
	0.727585	1.04543	NVE3581	NVE3581	NVE3581	26.7516	26.4312	26.1033	26.3427	26.1631	26.7613	26.3734	25.954	26.4249	26.5988
	0.728875	0.870496	NVE13802	NVE13802	NVE13802	21.7749	23.5265	23.5339	23.288	22.3386	23.8227	21.4624	23.2703	21.9799	22.9261
	0.730375	0.973552	NVE17048	NVE17048	NVE17048	27.8272	27.8173	27.9778	28.0107	28.2645	27.78	27.7575	28.0061	28.0668	28.0938
	0.73125	1.05839	NVE6761;NVE16209	NVE6761;NVE16209	NVE6761;NVE16209	24.6425	24.0742	23.9835	24.6211	23.6416	24.6619	24.056	23.9961	24.2053	24.4531
	0.731361	0.936563	NVE19784	NVE19784	NVE19784	24.7322	24.0014	24.5632	23.8316	23.4663	23.8951	23.946	23.6638	24.3543	24.2626
	0.73196	1.01213	NVE11414	NVE11414	NVE11414	25.7213	25.6522	25.7453	25.6269	25.6163	25.6544	25.5717	25.6591	25.8105	25.7533
	0.733238	1.02199	NVE19590;NVE21686	NVE19590;NVE21686	NVE19590;NVE21686	24.3229	24.6568	24.3441	24.449	24.4287	24.4384	24.522	24.5768	24.2291	24.5922
	0.733389	1.03302	NVE26120	NVE26120	NVE26120	25.084	25.0523	25.0147	25.0428	24.6014	25.3337	25.0986	24.8352	24.7965	24.9655
	0.733609	0.920991	NVE11823	NVE11823	NVE11823	23.5407	23.0607	22.8626	23.6162	23.3083	23.5411	23.324	23.3889	21.9525	23.5882
	0.735417	1.04549	NVE3710	NVE3710	NVE3710	22.8081	22.1538	22.949	22.9568	23.176	22.9976	23.0281	22.7692	22.7601	22.8096
	0.736022	1.03075	NVE6784	NVE6784	NVE6784	27.8709	27.7665	27.5007	27.7611	27.4325	27.9201	27.7978	27.3693	27.7578	27.7052
	0.73634	1.03986	NVE13599;NVE22323	NVE13599;NVE22323	NVE13599;NVE22323	24.6535	24.1551	24.1835	24.2736	24.5053	24.6809	24.2713	23.9751	24.504	24.6216
	0.737671	0.982121	NVE4696	NVE4696	NVE4696	25.4473	25.3795	25.3693	25.5264	25.6031	25.424	25.2373	25.5975	25.4173	25.5196
	0.738025	1.02426	NVE15893	NVE15893	NVE15893	24.9348	25.1437	25.3687	25.3617	25.4672	25.2159	25.2449	25.3451	25.285	25.358
	0.738127	1.02005	NVE12246	NVE12246	NVE12246	24.4079	24.1372	24.1273	24.4246	24.1047	24.3987	24.2549	24.3182	24.1855	24.1877
	0.738145	1.21108	NVE910	NVE910	NVE910	24.886	25.8307	26.0719	25.2088	25.0921	27.2127	26.4191	22.7587	26.1448	25.9357
	0.738426	0.958696	NVE7346	NVE7346	NVE7346	26.7768	26.3433	26.238	26.8683	26.091	26.7519	26.3031	26.314	26.3398	26.3044
	0.738699	1.0157	NVE4970	NVE4970	NVE4970	23.6749	23.6951	23.6816	23.9362	23.633	23.8468	23.7351	23.7393	23.7859	23.626
	0.738907	1.01271	NVE11152;NVE18402;NVE18403	NVE11152	NVE11152	24.5128	24.5039	24.5381	24.6884	24.7484	24.6229	24.5662	24.6128	24.6685	24.6125
	0.739152	0.974447	NVE13423	NVE13423	NVE13423	24.2621	24.1057	24.2049	24.24	24.571	24.2222	24.0041	24.2837	24.2155	24.4715
	0.739643	0.866094	NVE17049	NVE17049	NVE17049	26.4917	25.6282	26.1754	27.5083	25.5713	27.3909	26.3919	26.3682	25.7752	24.4116
	0.740285	1.09034	NVE8842	NVE8842	NVE8842	24.1978	25.6983	25.8275	25.6264	25.049	25.467	26.1036	25.4139	25.1511	24.8873
	0.740682	0.967584	NVE1394;NVE23748	NVE1394	NVE1394	23.5587	23.0595	23.0674	23.474	23.472	23.2998	23.0877	23.0928	23.3708	23.5429
	0.74075	0.977242	NVE4005	NVE4005	NVE4005	22.9412	22.8641	23.1233	22.9335	23.1054	22.8445	22.7494	23.2354	23.0042	22.9679
	0.744795	1.09318	NVE21647;NVE6645	NVE21647	NVE21647	25.5488	26.1695	26.5076	25.8948	26.2047	25.9094	25.8973	27.4513	25.4032	26.3069
	0.745723	1.03242	NVE4032	NVE4032	NVE4032	25.2965	25.0103	24.8511	24.912	24.6306	25.1868	24.942	24.7297	24.9205	25.1516
	0.745771	0.977086	NVE20150	NVE20150	NVE20150	24.7171	24.9608	24.6293	25.0534	24.6881	24.7801	24.8114	24.6499	24.9604	24.6797
	0.746259	1.01286	NVE20955	NVE20955	NVE20955	26.2373	26.0599	25.925	26.0293	26.0343	26.1071	26.0922	26.015	26.0351	26.1285
	0.746384	0.962875	NVE6501	NVE6501	NVE6501	24.5215	24.8117	25.3622	24.8806	25.1947	24.7581	24.7826	24.8274	25.0846	25.0451
	0.746951	1.04386	NVE20896	NVE20896	NVE20896	23.8863	24.1618	24.5547	24.5431	24.1887	24.3364	23.872	24.2408	24.6502	24.5449
	0.747019	0.980356	NVE363;NVE14367	NVE363	NVE363	26.332	26.0122	25.8886	25.9547	25.8742	25.9757	25.9828	25.9207	26.0051	26.0343
	0.747752	0.972295	NVE8109;NVE3238	NVE8109	NVE8109	25.3909	24.9165	24.9056	25.1721	24.8616	25.2022	24.9953	24.8382	25.1148	24.8936
	0.748366	0.981953	NVE7520	NVE7520	NVE7520	32.6712	32.5143	32.562	32.7284	32.809	32.6109	32.4523	32.7886	32.7197	32.582
	0.750827	1.01083	NVE19802	NVE19802	NVE19802	25.7106	25.7064	25.6073	25.7096	25.5656	25.6918	25.7437	25.7517	25.5619	25.6282
	0.750931	0.961951	NVE13321;NVE13320	NVE13321	NVE13321	24.3655	23.7481	23.6788	23.8878	23.5074	24.0095	23.4777	23.7352	23.8805	23.8049
	0.751529	1.01872	NVE15017	NVE15017	NVE15017	23.7507	23.4836	23.4615	23.6156	23.7157	23.7171	23.4354	23.7669	23.6201	23.6213
	0.751567	1.04744	NVE4855	NVE4855	NVE4855	26.3481	27.3064	27.1272	27.0718	26.6999	27.0806	27.3161	26.9322	26.9151	26.6438
	0.75265	1.03373	NVE855	NVE855	NVE855	24.9655	24.7003	24.7997	24.7725	24.2959	24.6257	24.975	24.5451	24.9952	24.6323
	0.752873	1.09814	NVE9930	NVE9930	NVE9930	23.3982	23.1927	22.4409	21.9333	22.9803	23.3951	23.1178	23.1417	23.2942	21.672
	0.752875	0.948061	NVE17832;NVE12756	NVE17832	NVE17832	23.9406	23.4275	23.7087	23.1351	23.3088	23.3738	23.4738	22.7687	23.614	23.9056
	0.753028	0.972921	NVE15748	NVE15748	NVE15748	25.3462	24.8365	24.8387	24.7285	24.9908	24.937	24.791	24.7671	24.9955	25.0521
	0.754313	1.02143	NVE6382	NVE6382	NVE6382	25.4856	25.4733	25.7714	25.5465	25.8827	25.6495	25.4913	25.6937	25.7327	25.7454
	0.755248	0.784247	NVE10472	NVE10472	NVE10472	22.9913	24.9592	25.0945	24.5315	24.6273	24.5524	26.234	26.1764	22.2957	21.1921
	0.757005	0.987001	NVE21645	NVE21645	NVE21645	25.4056	25.1411	25.2107	25.3935	25.3916	25.2814	25.3246	25.3024	25.2146	25.3252
	0.757278	0.965612	NVE26113;NVE18118	NVE26113	NVE26113	25.0623	24.4732	24.4549	24.443	24.3545	24.5011	24.5523	24.3032	24.3504	24.8285
	0.757309	0.94484	NVE16096;NVE23622	NVE16096;NVE23622	NVE16096;NVE23622	23.2876	23.4447	24.0459	23.5018	23.9415	23.1776	23.1499	23.3507	24.0459	24.0882
	0.757662	0.941648	NVE12561	NVE12561	NVE12561	25.0952	26.336	26.4296	26.2402	26.4746	26.0008	26.1278	26.2592	25.7481	26.0059
	0.758612	1.009	NVE14700	NVE14700	NVE14700	26.7819	26.6875	26.7017	26.7838	26.8204	26.8235	26.682	26.7008	26.8227	26.811
	0.760796	1.02267	NVE13301;NVE1957;NVE13299	NVE13301	NVE13301	26.9149	26.6875	26.5011	26.7876	26.5122	26.9268	26.6815	26.5221	26.7344	26.7001
	0.761791	1.01004	NVE20970;NVE19994	NVE20970	NVE20970	25.9087	25.8195	25.8364	25.867	25.7614	25.9633	25.9193	25.7809	25.8395	25.7621
	0.762103	1.02541	NVE21165	NVE21165	NVE21165	28.355	28.1293	28.404	28.2438	28.4034	27.956	28.3427	28.4246	28.4377	28.5555
	0.762244	0.960085	NVE10970	NVE10970	NVE10970	25.7649	26.0997	26.2519	25.804	26.3757	25.966	25.7038	26.5489	25.8777	25.9058
	0.762472	0.822467	NVE25776	NVE25776	NVE25776	25.0859	24.9932	25.0908	24.8685	25.0549	25.0984	21.5478	27.1467	24.8261	25.0645
	0.762851	1.02661	NVE807	NVE807	NVE807	25.7776	25.4702	25.1524	25.4072	25.3428	25.626	25.3786	25.2582	25.5328	25.544
	0.764182	0.98296	NVE8095	NVE8095	NVE8095	24.8306	24.8046	24.5809	24.7039	24.9111	24.7468	24.5313	24.7584	24.8539	24.8167
	0.764194	1.21113	NVE6863	NVE6863	NVE6863	25.114	25.1241	24.8863	24.8424	21.487	22.3862	25.1614	25.0741	25.0263	25.1876
	0.764538	0.985482	NVE3331;NVE3334	NVE3331;NVE3334	NVE3331;NVE3334	27.6178	27.6766	27.5452	27.6365	27.407	27.6457	27.5621	27.3677	27.6057	27.5963
	0.765281	0.981737	NVE14919	NVE14919	NVE14919	25.4422	25.1775	25.0862	25.2495	25.2652	25.3189	25.0641	25.0752	25.3703	25.259
	0.766592	1.02613	NVE2692	NVE2692	NVE2692	24.2428	23.9809	23.7584	23.9096	23.683	24.15	24.0474	23.722	23.9066	23.9347
	0.767471	1.14115	NVE8083	NVE8083	NVE8083	22.4806	24.4535	24.6906	24.2004	24.5173	22.4822	24.6198	25.3135	24.3556	24.5235
	0.767627	0.977269	NVE15075	NVE15075	NVE15075	23.5532	23.5896	23.0827	23.4357	23.243	23.4636	23.1591	23.3673	23.3578	23.3903
	0.767961	1.12238	NVE9422	NVE9422	NVE9422	23.7419	23.356	23.208	22.059	21.1052	22.2327	22.2844	23.1621	23.3439	23.2797
	0.768765	1.06752	NVE19975	NVE19975	NVE19975	24.8846	24.9021	24.2083	25.0198	24.3344	24.9575	25.2715	23.7562	24.8314	25.0038
	0.769289	1.01897	NVE4582	NVE4582	NVE4582	24.3425	24.3748	24.2497	24.1945	24.014	24.2584	24.2568	24.0833	24.2377	24.475
	0.769634	0.971858	NVE18925;NVE10477	NVE18925	NVE18925	24.6271	24.3093	24.0792	24.2975	24.2405	24.5477	24.2402	23.9264	24.2448	24.3886
	0.77071	1.03382	NVE13213;NVE21927	NVE13213	NVE13213	26.537	26.0572	25.8794	26.2357	26.1299	26.5122	26.1508	26.4501	26.0656	25.9006
	0.770749	1.1254	NVE2195	NVE2195	NVE2195	24.42	25.3888	24.1452	25.9925	23.8258	25.6055	24.9926	25.9555	24.0287	24.0423
	0.770758	1.10634	NVE25768	NVE25768	NVE25768	23.9912	23.3764	21.8623	22.5217	22.4526	23.6246	22.4749	22.0597	23.3188	23.455
	0.771518	1.11875	NVE14872	NVE14872	NVE14872	22.3788	22.1125	23.1834	20.9463	23.7845	22.6077	22.5995	22.1685	23.5246	22.3146
	0.771875	1.20393	NVE20950	NVE20950	NVE20950	24.8741	24.2245	24.1665	21.0258	22.1264	24.5704	24.231	24.3322	22.0647	22.5578
	0.772152	1.01582	NVE14033	NVE14033	NVE14033	24.7831	24.7472	24.5838	24.6964	24.6014	24.8294	24.6145	24.4947	24.7943	24.7922
	0.772379	1.12781	NVE3284	NVE3284	NVE3284	23.1712	23.2302	21.2826	22.5548	21.3512	23.2897	22.3952	22.5312	23.1646	21.0769
	0.772458	0.98163	NVE20808	NVE20808	NVE20808	28.3647	28.1167	28.1434	27.9832	28.4429	28.2103	28.0774	28.1716	28.2073	28.2503
	0.773342	1.24537	NVE21057	NVE21057	NVE21057	25.1477	22.466	22.059	25.4479	23.0431	22.677	21.4305	25.3946	25.1362	25.1082
	0.775268	0.968902	NVE4824;NVE904	NVE4824	NVE4824	26.0091	25.4782	25.2787	25.6321	25.2756	25.6372	25.2185	25.5511	25.4691	25.5701
	0.775592	0.970136	NVE6251;NVE14408	NVE6251;NVE14408	NVE6251;NVE14408	24.2962	23.8212	23.6984	23.8611	23.5996	23.8038	23.7931	23.5014	23.9539	24.0055
	0.775989	1.0277	NVE4437	NVE4437	NVE4437	26.4338	26.3316	25.8928	26.1183	25.8368	26.3745	26.1349	25.9685	26.1774	26.1552
	0.776603	1.0361	NVE11539	NVE11539	NVE11539	24.3123	23.737	23.3549	23.5554	23.6444	23.8351	23.5917	23.7176	23.9926	23.7228
	0.776819	0.96775	NVE8064	NVE8064	NVE8064	24.9913	25.6363	25.4222	25.6508	25.6892	25.5398	25.581	25.5974	25.1001	25.335
	0.777227	0.972747	NVE24383;NVE9866	NVE24383	NVE24383	25.1528	24.683	24.4876	24.521	24.5106	24.703	24.5133	24.5409	24.8004	24.598
	0.777829	1.04965	NVE15186	NVE15186	NVE15186	28.04	27.6312	27.3842	27.1129	27.7926	27.4517	27.5064	27.2054	27.9821	28.1649
	0.777877	1.0189	NVE10899	NVE10899	NVE10899	25.8969	25.6666	25.4093	25.7962	25.7271	25.8185	25.7226	25.8036	25.577	25.7095
	0.778014	0.88843	NVE11923	NVE11923	NVE11923	26.4903	24.2073	24.4767	26.6836	24.056	25.3452	24.8088	24.9472	24.9061	25.0533
	0.778085	1.01796	NVE10082	NVE10082	NVE10082	28.5156	28.7246	28.8687	28.6151	28.871	28.5994	28.7162	28.8871	28.6741	28.8466
	0.779297	0.974144	NVE10139	NVE10139	NVE10139	28.9431	28.6619	28.347	28.8022	28.7516	28.9129	28.5552	28.4145	28.7112	28.7231
	0.779325	0.974895	NVE23971	NVE23971	NVE23971	24.6591	24.171	24.0182	24.1843	24.0413	24.2854	24.1105	24.0309	24.2948	24.1688
	0.780229	1.02871	NVE9545	NVE9545	NVE9545	24.1621	24.4242	24.4556	23.8005	24.3858	24.2825	24.4877	24.0692	24.3729	24.2199
	0.780418	1.01897	NVE12879	NVE12879	NVE12879	27.7281	27.7727	27.5411	27.7747	27.5131	27.8923	27.7095	27.4298	27.7319	27.7018
	0.780441	1.05006	NVE18866	NVE18866	NVE18866	22.7783	22.7458	22.084	22.397	22.7768	22.804	22.7615	22.7597	22.973	21.8359
	0.780639	1.01527	NVE18926	NVE18926	NVE18926	27.1676	27.2516	27.4551	27.124	27.281	27.4445	27.2906	27.3028	27.1653	27.1854
	0.78089	1.03224	NVE23928;NVE23931	NVE23928;NVE23931	NVE23928;NVE23931	25.7403	25.8138	25.4113	25.4672	25.881	25.9412	25.6594	25.2588	25.9722	25.7109
	0.781347	1.01554	NVE24717	NVE24717	NVE24717	22.6139	22.7438	22.3482	22.4884	22.6827	22.6911	22.5134	22.6395	22.5548	22.5893
	0.781944	0.921012	NVE8206	NVE8206	NVE8206	22.9435	22.4623	23.3576	22.2392	21.7996	21.9902	21.5939	23.3248	22.3532	22.9465
	0.783704	1.0825	NVE9910	NVE9910	NVE9910	23.0307	24.7308	25.0311	25.0343	25.0651	24.822	24.3993	24.5514	24.9087	24.7825
	0.784328	1.02421	NVE8432	NVE8432	NVE8432	24.5309	24.823	24.9354	24.8526	24.585	24.8038	24.5241	24.7172	24.7558	25.0985
	0.784631	0.991007	NVE19211;NVE1749	NVE19211	NVE19211	26.4832	26.5414	26.6576	26.5148	26.6595	26.5263	26.4941	26.5656	26.6588	26.5465
	0.787002	1.02592	NVE12650;NVE10734	NVE12650	NVE12650	25.9405	26.1015	25.558	25.8154	25.4703	25.9406	25.8473	25.5828	25.8636	25.8359
	0.787915	0.982836	NVE22318	NVE22318	NVE22318	27.7063	27.6216	27.6992	27.5916	27.8954	27.6499	27.5073	27.5463	27.8014	27.8844
	0.788203	0.991926	NVE15543	NVE15543	NVE15543	26.3831	26.3506	26.307	26.2548	26.2703	26.3193	26.2067	26.3914	26.3515	26.2384
	0.788855	1.01911	NVE8539	NVE8539	NVE8539	25.7888	25.5793	25.467	25.6734	25.8267	25.6807	25.4336	25.7023	25.7904	25.8648
	0.788874	0.984809	NVE10244	NVE10244	NVE10244	24.3641	24.2763	24.3754	24.4318	24.5258	24.5336	24.2384	24.1835	24.4691	24.4385
	0.790248	1.20997	NVE23962	NVE23962	NVE23962	25.7209	21.4013	25.3848	25.3669	25.255	25.7432	25.1609	25.4468	22.587	25.5656
	0.791083	0.877249	NVE8290;NVE24354	NVE8290	NVE8290	24.3713	23.8981	21.7388	24.2455	24.1181	24.3223	22.1158	22.4992	24.1835	24.3063
	0.79176	1.01957	NVE18376	NVE18376	NVE18376	25.5829	25.2967	25.0675	25.2319	25.3067	25.3559	25.1973	25.3942	25.495	25.1832
	0.792978	1.02274	NVE14581	NVE14581	NVE14581	22.7427	22.6012	22.6145	22.8469	22.7798	22.5896	22.6716	23.1836	22.6725	22.63
	0.793579	1.02086	NVE5659	NVE5659	NVE5659	26.9361	26.7958	26.6148	26.5651	26.3353	26.7283	26.6585	26.5536	26.6625	26.793
	0.796333	0.983214	NVE21450	NVE21450	NVE21450	23.8254	23.4034	23.3514	23.5281	23.4364	23.5026	23.3629	23.5327	23.4539	23.5706
	0.79672	0.978392	NVE24199	NVE24199	NVE24199	28.2815	28.0494	27.6541	27.7818	27.9311	27.9082	27.8434	27.7811	28.0585	27.949
	0.796835	1.02688	NVE7186;NVE7184	NVE7186;NVE7184	NVE7186;NVE7184	27.0486	26.8748	26.5245	26.5958	26.697	27.1527	26.6918	26.4953	26.8364	26.7558
	0.797501	1.03709	NVE10888	NVE10888	NVE10888	26.3355	26.2075	25.7812	26.1951	25.6623	26.4157	26.0702	25.5512	26.1237	26.2835
	0.797999	1.02467	NVE24874	NVE24874	NVE24874	22.5869	22.8988	22.6029	22.7398	23.1456	22.9547	22.9527	22.9307	22.5241	22.7876
	0.798815	0.970798	NVE11416;NVE25813	NVE11416	NVE11416	23.8485	23.517	23.6598	23.3399	23.9581	23.918	23.438	23.3565	23.893	23.5041
	0.798816	0.979327	NVE5516	NVE5516	NVE5516	22.8584	22.4954	22.303	22.6123	22.3776	22.51	22.4901	22.2955	22.667	22.5334
	0.799133	1.01217	NVE21889	NVE21889	NVE21889	25.6133	25.5244	25.3676	25.3662	25.3508	25.5371	25.4173	25.3258	25.5317	25.4974
	0.80055	0.979223	NVE16142	NVE16142	NVE16142	27.1601	26.968	26.8676	26.9619	26.5512	27.041	26.8401	26.685	26.9432	26.8479
	0.801435	0.927399	NVE1389;NVE1390	NVE1389	NVE1389	23.8976	23.3645	23.4422	23.9135	24.1166	23.8595	23.0206	25.0838	23.0869	23.14
	0.802498	1.14035	NVE10958	NVE10958	NVE10958	27.8237	28.1891	28.4791	28.5285	28.4063	27.8625	28.3377	30.8901	26.4605	28.8231
	0.80264	1.02212	NVE22956;NVE15883	NVE22956	NVE22956	28.332	28.0959	27.9455	28.1483	28.0542	28.4354	28.1427	27.7886	28.1429	28.2243
	0.803028	1.12641	NVE14877	NVE14877	NVE14877	23.6887	24.0581	23.9754	24.1787	24.0793	24.0417	23.9172	26.49	24.0223	22.3678
	0.803369	0.99027	NVE18020	NVE18020	NVE18020	25.0992	24.8669	24.824	24.9124	24.8538	24.8637	24.9215	24.9214	24.9583	24.8208
	0.804092	0.978485	NVE19786	NVE19786	NVE19786	23.5777	23.6309	23.4275	23.0256	23.5673	23.4945	23.5105	23.214	23.4251	23.428
	0.805276	1.02146	NVE23020	NVE23020	NVE23020	25.6592	26.067	26.1184	25.96	26.203	25.9717	25.9672	26.3302	25.9473	25.9445
	0.805515	0.981239	NVE13735	NVE13735	NVE13735	23.4825	23.2256	23.0999	23.5161	23.2197	23.5471	23.2349	23.128	23.2631	23.2339
	0.805658	0.975291	NVE7080	NVE7080	NVE7080	24.4608	24.7619	24.9203	24.6246	24.9588	24.8549	24.6196	25.0505	24.4552	24.5657
	0.806777	1.022	NVE18738	NVE18738	NVE18738	22.785	23.0423	22.694	22.7451	22.8922	23.0215	22.8829	23.1602	22.5749	22.6761
	0.807744	0.973284	NVE21508	NVE21508	NVE21508	24.6364	24.1935	23.9694	23.8615	24.4878	24.3411	24.0535	24.2321	24.1868	24.1396
	0.807843	1.03906	NVE16946;NVE25912;NVE19497	NVE16946	NVE16946	24.277	23.8073	23.5674	24.1108	23.6902	24.0562	24.1689	23.2492	24.0812	24.1735
	0.807847	0.971578	NVE15176	NVE15176	NVE15176	24.5503	24.2296	24.6012	23.9068	24.2033	24.2241	24.0812	24.5805	23.9964	24.4011
	0.808439	1.02378	NVE2792	NVE2792	NVE2792	27.5073	27.1905	26.9179	27.1729	26.9563	27.3555	26.8855	27.1063	27.2987	27.2683
	0.809151	0.987344	NVE22972	NVE22972	NVE22972	26.443	26.2803	26.4967	26.2443	26.5963	26.2708	26.3878	26.4359	26.4308	26.4436
	0.810451	0.965273	NVE11919	NVE11919	NVE11919	27.9723	27.1731	27.3089	27.9611	27.2364	27.8082	27.3808	27.2023	27.5597	27.4459
	0.812387	0.965998	NVE1221	NVE1221	NVE1221	24.5437	24.0923	23.8012	24.2585	23.8277	24.3314	24.117	23.4777	24.1581	24.1899
	0.812514	0.991694	NVE24484;NVE16766	NVE24484;NVE16766	NVE24484;NVE16766	25.9645	25.9769	25.8544	25.8464	26.0175	25.8643	25.8579	26.0487	25.8934	25.9353
	0.812638	1.01946	NVE461	NVE461	NVE461	25.5866	25.3446	25.0991	25.4926	25.2855	25.4866	25.2928	25.2087	25.6331	25.3259
	0.81348	1.0088	NVE15386	NVE15386	NVE15386	28.4429	28.499	28.4737	28.5226	28.6197	28.4263	28.4322	28.6453	28.5424	28.5751
	0.814272	1.01888	NVE6402;NVE12297;NVE6428	NVE6402	NVE6402	24.912	24.7354	24.4593	24.417	24.5937	24.6176	24.582	24.4857	24.8628	24.7042
	0.814521	1.11561	NVE9825	NVE9825	NVE9825	23.9082	24.4783	24.2432	21.8913	24.4206	24.3226	24.367	24.4819	24.3483	22.211
	0.81494	0.978321	NVE2924	NVE2924	NVE2924	24.3247	23.9806	23.8806	23.8841	23.5628	23.7477	23.9965	23.8265	23.9724	23.9317
	0.816676	1.01555	NVE7247	NVE7247	NVE7247	23.7917	23.6683	23.6347	23.7037	23.4095	23.612	23.7058	23.4496	23.6861	23.8656
	0.816931	0.990818	NVE20628	NVE20628	NVE20628	29.8085	29.6339	29.7189	29.7587	29.9532	29.7653	29.795	29.7442	29.7958	29.7063
	0.817225	1.08931	NVE24908	NVE24908	NVE24908	23.6863	21.719	23.3092	23.4242	23.5951	23.4124	23.8464	23.9347	21.8878	23.2697
	0.818077	0.982081	NVE5218	NVE5218	NVE5218	23.5372	23.417	23.1704	23.3961	23.3914	23.105	23.4733	23.1812	23.5979	23.4242
	0.818154	1.01686	NVE7496	NVE7496	NVE7496	28.3224	28.505	28.9108	28.5456	28.4953	28.5662	28.4753	28.6058	28.6666	28.5858
	0.818458	1.01809	NVE24977	NVE24977	NVE24977	23.7581	23.5299	23.3641	23.3616	23.4911	23.4293	23.5032	23.6731	23.2897	23.7387
	0.819501	0.984905	NVE18981	NVE18981	NVE18981	23.8385	23.6972	23.5503	23.5452	23.7359	23.4262	23.5781	23.8578	23.6388	23.7565
	0.819595	1.11285	NVE21109	NVE21109	NVE21109	24.1301	22.2073	22.9935	22.5451	24.0492	24.4192	24.11	23.9849	22.4318	21.7505
	0.820118	0.984239	NVE799	NVE799	NVE799	27.9826	27.7688	27.6503	27.7622	27.4875	27.8605	27.8079	27.6262	27.6639	27.5782
	0.821586	1.1433	NVE14971	NVE14971	NVE14971	23.8018	21.5992	23.8387	21.7543	23.9062	23.7631	20.6356	23.7279	23.8385	23.9013
	0.821746	0.9789	NVE21578	NVE21578	NVE21578	26.6958	26.5116	26.4378	26.7691	26.2788	26.7622	26.5472	26.1691	26.6046	26.4563
	0.822366	0.895012	NVE10247	NVE10247	NVE10247	23.8452	23.4134	21.9463	23.2751	23.4821	23.9819	20.6266	23.5059	23.5312	23.5163
	0.822933	0.987339	NVE4573;CON__Q3ZBD7	NVE4573	NVE4573	26.5086	26.4573	26.2722	26.6126	26.5989	26.3497	26.4048	26.4341	26.5377	26.6315
	0.824598	1.03109	NVE5994	NVE5994	NVE5994	26.4545	26.2244	25.8688	26.4147	25.646	26.4505	26.2336	25.8618	26.3253	25.958
	0.824879	1.01952	NVE9033	NVE9033	NVE9033	27.4934	27.2741	27.0536	27.1799	26.8411	27.3094	27.2018	26.9901	27.2653	27.215
	0.824886	0.983171	NVE16749	NVE16749	NVE16749	26.1368	26.2786	25.9412	26.0809	25.8162	26.1687	26.156	25.7752	26.0453	25.9862
	0.825757	1.03446	NVE22537	NVE22537	NVE22537	24.3639	24.1737	23.7482	23.8623	24.0246	24.2483	24.3947	23.4073	24.3863	23.9805
	0.82783	0.992226	NVE7058	NVE7058	NVE7058	27.1222	27.0118	27.0727	27.1283	27.2159	26.988	27.0393	27.1241	27.1864	27.1567
	0.828089	0.965111	NVE16013	NVE16013	NVE16013	22.2122	22.834	23.3565	22.51	22.8308	22.8308	22.8006	22.832	22.8275	22.1964
	0.830427	1.02829	NVE13518	NVE13518	NVE13518	25.7771	25.4775	25.6068	26.0631	26.0641	25.9583	25.4162	25.8832	26.2431	25.689
	0.831127	0.96732	NVE23055	NVE23055	NVE23055	24.443	24.0775	23.7374	23.7782	23.5507	24.2075	23.7728	23.6693	23.4654	24.2321
	0.83167	0.940751	NVE2814	NVE2814	NVE2814	27.9139	29.0392	29.3249	29.1887	28.726	28.6311	28.3938	29.7945	27.9374	28.9953
	0.832249	1.1056	NVE14761	NVE14761	NVE14761	23.6632	23.5301	23.4086	21.0716	23.3696	24.1191	21.4617	23.2211	23.4786	23.4866
	0.833695	1.0173	NVE11208	NVE11208	NVE11208	26.2083	25.8954	25.7609	26.0921	25.6295	25.8815	25.9216	25.8269	26.0594	26.0204
	0.834126	0.979691	NVE19863	NVE19863	NVE19863	27.742	27.7755	27.283	27.9601	27.3669	27.7642	27.6113	27.5741	27.5204	27.5096
	0.834183	0.985042	NVE22689	NVE22689	NVE22689	26.8385	26.7336	26.4981	26.8138	26.4645	26.7972	26.4629	26.5453	26.7007	26.7338
	0.835144	1.02014	NVE1787;NVE9177	NVE1787	NVE1787	23.2961	23.909	23.65	23.9494	23.9413	23.6966	23.8585	23.9065	23.6781	23.75
	0.835602	1.01401	NVE18295;NVE10205	NVE18295	NVE18295	25.5089	25.4389	25.6466	25.4713	25.3318	25.615	25.2278	25.4215	25.6502	25.5833
	0.835616	1.01966	NVE564	NVE564	NVE564	24.3075	23.8799	23.6676	23.9104	23.8406	24.0006	23.8175	23.8596	24.2332	23.8356
	0.836159	0.969306	NVE2937	NVE2937	NVE2937	26.287	26.0261	25.6688	26.118	25.557	26.2616	26.2463	25.553	25.8349	25.5361
	0.83674	0.854666	NVE16867	NVE16867	NVE16867	25.7078	25.6943	25.5933	25.4838	21.6851	25.8724	25.3129	23.8601	22.1459	25.8401
	0.837965	0.978882	NVE14762	NVE14762	NVE14762	27.1468	26.816	26.804	27.0871	26.9166	27.1779	26.9226	26.4403	27.001	27.0748
	0.838086	0.981425	NVE5964	NVE5964	NVE5964	25.1633	25.264	25.5413	25.5633	25.7604	25.2288	25.4946	25.6391	25.4418	25.3529
	0.83858	0.962305	NVE14227;NVE22644	NVE14227	NVE14227	27.2805	27.0973	26.4797	26.7714	26.2759	27.1824	27.0359	26.1758	26.7915	26.4418
	0.839444	1.13809	NVE2187	NVE2187	NVE2187	22.3492	23.5733	24.1684	23.1577	23.6672	22.7918	23.4251	26.754	21.8378	23.0403
	0.839916	1.07152	NVE24103	NVE24103	NVE24103	22.212	24.0115	23.6013	23.481	23.7216	23.6143	23.7535	24.2402	22.1176	23.8002
	0.840482	0.986078	NVE19312	NVE19312	NVE19312	27.5983	27.5417	27.3831	27.4908	27.1708	27.5267	27.5368	27.2023	27.4476	27.3702
	0.841062	0.967334	NVE13199	NVE13199	NVE13199	23.6029	24.104	24.0356	23.9777	23.5557	23.8047	23.4018	24.3706	24.1253	23.3337
	0.841585	1.03683	NVE8879	NVE8879	NVE8879	24.5247	24.7416	24.6237	24.6181	24.7857	24.5505	24.2416	25.6628	24.4275	24.6723
	0.841587	0.970117	NVE6332	NVE6332	NVE6332	24.1132	24.2961	24.7586	24.3271	25.0517	24.8641	24.0908	24.4329	24.4125	24.5275
	0.841871	0.940948	NVE9464	NVE9464	NVE9464	22.0524	22.5765	23.0361	22.2466	23.5052	22.4521	23.5092	21.7612	23.2097	22.0456
	0.843215	0.946242	NVE21720	NVE21720	NVE21720	22.3577	21.6951	21.946	21.6737	22.6095	21.8342	23.3337	21.5122	21.5854	21.618
	0.843396	0.944642	NVE18668	NVE18668	NVE18668	29.073	28.2497	27.9095	28.4526	28.2467	28.6482	27.6429	27.2821	29.0163	28.9312
	0.843503	1.01413	NVE12899	NVE12899	NVE12899	24.7166	24.475	24.4707	24.3568	24.6451	24.5	24.5147	24.3184	24.7187	24.7137
	0.84386	0.97534	NVE18185	NVE18185	NVE18185	22.7555	22.4293	22.4125	22.6224	21.9325	22.5123	22.3962	22.5663	22.5228	21.9746
	0.844089	1.01647	NVE10565	NVE10565	NVE10565	23.6609	23.9093	23.8834	23.5624	23.7279	23.9354	23.894	23.9417	23.4768	23.6139
	0.844107	0.981716	NVE3214	NVE3214	NVE3214	23.9113	24.3418	23.931	23.9131	24.1575	24.2484	24.0655	23.8967	24.1975	23.7136
	0.844686	1.02613	NVE1940;NVE24583;NVE4067	NVE1940	NVE1940	24.3152	24.4404	24.1084	24.1064	24.0146	24.4749	24.0741	23.7244	24.2057	24.6921
	0.845508	1.01512	NVE3071	NVE3071	NVE3071	27.5856	27.7116	27.7292	27.776	27.4049	27.8399	27.8857	27.4633	27.5858	27.5409
	0.846318	1.01131	NVE13935	NVE13935	NVE13935	24.4223	24.1281	24.1395	24.3037	24.2187	24.2463	24.2246	24.0599	24.3752	24.3873
	0.846443	1.02602	NVE12944	NVE12944	NVE12944	24.2752	24.487	24.8021	24.5904	24.8791	24.3756	24.7475	25.176	24.3699	24.5502
	0.846638	1.01261	NVE9571	NVE9571	NVE9571	25.4288	25.616	25.5276	25.4855	25.6808	25.5462	25.4026	25.8407	25.6096	25.4301
	0.84961	1.01025	NVE1281	NVE1281	NVE1281	24.2552	24.2511	24.192	24.3994	24.4644	24.5133	24.3032	24.2749	24.1809	24.3634
	0.851684	1.00968	NVE7748	NVE7748	NVE7748	27.501	27.647	27.3995	27.6017	27.6988	27.485	27.4984	27.5459	27.7359	27.6523
	0.851812	0.982926	NVE3091;NVE4726	NVE3091	NVE3091	24.8205	24.325	24.5306	24.2474	24.3705	24.4074	24.1529	24.4565	24.5293	24.6236
	0.854927	1.01428	NVE22048	NVE22048	NVE22048	27.6947	27.4483	27.156	27.4942	27.2404	27.5584	27.4884	27.2781	27.4669	27.344
	0.855612	0.976762	NVE3715	NVE3715	NVE3715	25.6372	24.9821	24.8597	24.999	24.8266	25.4096	24.9016	24.8352	25.0747	24.9138
	0.855676	1.01049	NVE18947	NVE18947	NVE18947	27.3792	27.3763	27.2991	27.5743	27.3526	27.3905	27.2555	27.59	27.529	27.2918
	0.856147	0.942456	NVE8917	NVE8917	NVE8917	26.5869	27.5096	27.7608	27.2481	26.7567	28.0824	27.6182	26.0007	27.4324	26.3009
	0.856828	1.01277	NVE24635	NVE24635	NVE24635	25.6828	26.0779	26.1288	25.8354	25.9546	25.997	25.9206	25.7643	26.0978	25.9912
	0.857107	0.984402	NVE22973	NVE22973	NVE22973	24.6668	24.375	24.0427	24.3925	24.4608	24.2017	24.2315	24.3465	24.5413	24.5034
	0.858591	0.9752	NVE1143	NVE1143	NVE1143	27.6794	27.7662	27.7693	28.4841	28.2474	28.1934	28.1154	27.5363	28.0371	27.8831
	0.858718	0.920855	NVE98;NVE97	NVE98;NVE97	NVE98;NVE97	22.5775	24.0261	24.3392	23.9608	24.2399	24.1848	24.1608	24.3272	24.4078	21.4682
	0.858807	1.01702	NVE10790	NVE10790	NVE10790	23.2886	23.8825	23.4849	23.7266	23.5673	23.3095	23.6307	23.8341	23.63	23.6673
	0.860396	0.986228	NVE2515	NVE2515	NVE2515	23.8556	23.82	23.7124	23.483	23.8213	23.873	23.4285	23.836	23.6099	23.8449
	0.860897	0.968062	NVE20590	NVE20590	NVE20590	26.0775	26.1342	26.5901	25.8633	26.2117	25.9234	26.6648	26.6594	25.8904	25.5047
	0.862049	1.01577	NVE1563	NVE1563	NVE1563	26.229	25.8885	25.6793	25.8489	25.603	26.0952	25.8627	25.6977	25.8466	25.8593
	0.862147	1.01055	NVE16403	NVE16403	NVE16403	24.5242	24.3716	24.3596	24.7959	24.5713	24.6187	24.4408	24.5414	24.5452	24.5522
	0.863416	0.989702	NVE13964	NVE13964	NVE13964	25.5801	25.6264	25.573	25.7713	25.5454	25.8602	25.6135	25.4025	25.5921	25.5533
	0.864076	0.99175	NVE20003	NVE20003	NVE20003	26.8749	26.917	26.8014	26.8099	26.8716	26.8197	26.6395	26.8109	26.9201	27.0249
	0.864566	1.01563	NVE3266	NVE3266	NVE3266	24.4923	24.5429	24.2562	24.5554	23.9814	24.6182	24.3635	24.2413	24.3207	24.3963
	0.865406	1.03073	NVE15258	NVE15258	NVE15258	21.5783	22.6237	22.7753	22.7433	22.727	22.5179	22.6147	22.8628	22.3326	22.338
	0.866073	0.945285	NVE21290	NVE21290	NVE21290	23.7757	23.2648	23.0891	21.7553	22.5184	23.5912	21.862	22.3242	23.2354	22.9846
	0.866888	0.982297	NVE8769	NVE8769	NVE8769	23.9726	23.176	23.3926	23.6118	23.5896	23.7755	23.3999	23.4063	23.5482	23.4839
	0.867305	1.02184	NVE69;NVE23270	NVE69;NVE23270	NVE69;NVE23270	27.5533	27.0832	26.8583	27.0931	26.7171	27.4532	26.9276	26.8033	27.1855	27.0913
	0.868536	1.01488	NVE4029	NVE4029	NVE4029	25.3154	24.845	24.6504	24.8179	24.7688	25.0112	24.819	24.7888	25.032	24.853
	0.869757	0.983929	NVE9420;NVE15127;NVE15128	NVE9420	NVE9420	24.2142	24.0362	23.8594	23.6287	24.3602	23.9829	23.8907	23.9021	24.0505	24.1556
	0.871333	1.04881	NVE8381	NVE8381	NVE8381	23.8913	23.6931	21.7062	23.4452	23.8127	23.3969	23.1815	23.472	23.4376	23.4043
	0.871728	1.0236	NVE14579	NVE14579	NVE14579	22.9087	22.4011	22.763	23.2515	22.9026	22.8952	23.2647	22.3783	22.7984	23.0585
	0.871734	1.0446	NVE348;NVE16930	NVE348	NVE348	23.4945	22.9216	22.9801	23.1958	23.3411	23.5358	23.2023	23.7252	23.906	21.8787
	0.872304	1.01273	NVE1330	NVE1330	NVE1330	24.6933	24.2648	24.2732	24.3565	24.3504	24.4567	24.1737	24.2836	24.5664	24.549
	0.872308	1.00519	NVE19202	NVE19202	NVE19202	22.7175	22.6588	22.5265	22.7322	22.734	22.6603	22.695	22.6991	22.7417	22.6102
	0.872859	0.991247	NVE13135	NVE13135	NVE13135	26.2312	25.9643	25.9587	26.0804	26.1554	26.1477	25.8608	26.0487	26.0982	26.1714
	0.873093	1.01801	NVE13160	NVE13160	NVE13160	26.1687	25.6412	25.7655	25.8198	25.8755	25.7445	25.7247	26.376	25.8868	25.6675
	0.873563	0.982171	NVE18495	NVE18495	NVE18495	24.4846	24.6441	24.3516	24.3968	24.7726	24.5219	24.1647	24.9133	24.2495	24.6706
	0.874039	1.01796	NVE888	NVE888	NVE888	23.3693	22.9847	23.4339	23.4871	23.7645	23.4613	23.4977	23.7149	23.1371	23.357
	0.875864	1.01303	NVE364	NVE364	NVE364	23.9906	23.64	23.6238	23.8562	23.7465	23.9622	23.8125	23.431	23.8889	23.856
	0.876396	1.02924	NVE9443	NVE9443	NVE9443	26.2069	25.3927	24.9964	25.1399	24.9894	25.8761	25.291	25.1991	25.3033	25.2637
	0.877596	0.994336	NVE8125	NVE8125	NVE8125	23.9583	24.1944	24.1176	24.0627	24.1451	24.0121	24.1132	24.1154	24.0172	24.1793
[truncated: 180 more rows]

## Sheet: Table S6
A_DeSeq2_KD_UP	sampleA	sampleB	baseMeanA	baseMeanB	baseMean	log2FoldChange	lfcSE	stat	pvalue	padj	CTRL2.dir	CTRL4.dir	CTRL5.dir	KD3.dir	KD4.dir	KD5.dir				B_edgeR_KD_UP	sampleA	sampleB	logFC	logCPM	PValue	FDR	CTRL2.dir	CTRL4.dir	CTRL5.dir	KD3.dir	KD4.dir	KD5.dir
NVE14009	CTRL	KD	3.85291	1170.22	587.034	-8.04821	0.455797	-17.6575	8.91628e-70	4.56291e-66	0.286	0	0.37	45.282	62.722	85.96				NVE14009	CTRL	KD	-8.01136	4.47904	3.39494e-88	1.1583e-84	0.286	0	0.37	45.282	62.722	85.96
NVE24733	CTRL	KD	110.532	576.185	343.359	-2.37221	0.164375	-14.4317	3.26963e-47	1.11549e-43	5.239	4.484	5.297	27.011	25.175	25.445				NVE22906	CTRL	KD	-10.391	1.6697	9.55307e-65	1.62967e-61	0	0	0	6.346	5.073	5.464
NVE1021	CTRL	KD	7.2438	350.475	178.859	-5.7838	0.420433	-13.7568	4.63713e-43	1.35603e-39	0.118	0.597	0.152	14.046	16.601	10.582				NVE24733	CTRL	KD	-2.36643	3.70682	1.26554e-53	1.52394e-50	5.239	4.484	5.297	27.011	25.175	25.445
NVE21896	CTRL	KD	67.5363	779.833	423.685	-3.52331	0.282236	-12.4835	9.18276e-36	2.08857e-32	2.476	1.356	1.61	13.939	20.082	28.798				NVE1021	CTRL	KD	-5.75532	2.77294	3.21494e-51	3.65628e-48	0.118	0.597	0.152	14.046	16.601	10.582
NVE16052	CTRL	KD	207.702	1834.02	1020.86	-3.14159	0.254241	-12.3567	4.47941e-35	8.62204e-32	7.606	7.815	8.788	42.517	67.92	102.183				NVE5068	CTRL	KD	-8.79633	1.94285	5.60584e-49	6.03985e-46	0	0.091	0	15.769	16.237	9.497
NVE18782	CTRL	KD	35.3297	373.993	204.661	-3.39497	0.312228	-10.8734	1.5438e-27	1.85891e-24	0.888	0.354	0.381	6.658	5.936	4.547				NVE7239	CTRL	KD	-8.80434	0.147723	3.25887e-28	2.08476e-25	0	0	0	1.119	1.199	1.272
NVE21897	CTRL	KD	95.6508	905.253	500.452	-3.24117	0.302657	-10.709	9.23187e-27	1.04987e-23	6.472	3.108	2.904	27.917	36.425	53.316				NVE21896	CTRL	KD	-3.51851	4.01174	3.78819e-27	2.28082e-24	2.476	1.356	1.61	13.939	20.082	28.798
NVE4336	CTRL	KD	379.936	970.128	675.032	-1.35305	0.12758	-10.6055	2.80906e-26	3.02639e-23	24.822	27.321	27.527	66.326	70.097	65.476				NVE4336	CTRL	KD	-1.34982	4.67777	2.90033e-26	1.64924e-23	24.822	27.321	27.527	66.326	70.097	65.476
NVE15872	CTRL	KD	563.381	1267.19	915.287	-1.16982	0.129495	-9.03373	1.65921e-19	1.13213e-16	7.044	7.795	7.559	18.407	16.054	15.582				NVE16052	CTRL	KD	-3.13829	5.27448	3.02781e-25	1.63111e-22	7.606	7.815	8.788	42.517	67.92	102.183
NVE9535	CTRL	KD	295.047	811.124	553.086	-1.45176	0.161621	-8.98245	2.64799e-19	1.64256e-16	8.031	7.886	10.669	24.997	22.336	25.248				NVE18782	CTRL	KD	-3.38727	2.96416	8.6926e-24	4.56272e-21	0.888	0.354	0.381	6.658	5.936	4.547
NVE18580	CTRL	KD	20.2728	220.529	120.401	-3.44544	0.401042	-8.59122	8.60499e-18	4.63537e-15	2.753	1.68	1.501	27.089	26.661	10.464				NVE4541	CTRL	KD	-8.59348	-0.0460553	4.25612e-23	2.07445e-20	0	0	0	1.742	1.861	2.525
NVE16084	CTRL	KD	278.462	834.363	556.412	-1.57708	0.190925	-8.26021	1.4542e-16	7.08747e-14	9.195	5.395	7.309	21.405	20.62	23.265				NVE14983	CTRL	KD	-3.14074	7.95141	5.73807e-21	2.55357e-18	65.883	76.458	91.326	364.036	731.57	954.188
NVE14983	CTRL	KD	1330.93	11760.3	6545.64	-3.14332	0.383954	-8.1867	2.6848e-16	1.27809e-13	65.883	76.458	91.326	364.036	731.57	954.188				NVE9535	CTRL	KD	-1.44769	4.39176	8.19763e-20	3.22719e-17	8.031	7.886	10.669	24.997	22.336	25.248
NVE22906	CTRL	KD	0	164.739	82.3694	-9.80931	1.20639	-8.13114	4.25267e-16	1.89244e-13	0	0	0	6.346	5.073	5.464				NVE5913	CTRL	KD	-8.84742	0.167882	1.27088e-19	4.8178e-17	0	0	0	7.738	3.136	5.148
NVE758	CTRL	KD	2814.07	10192.9	6503.51	-1.85676	0.233517	-7.95129	1.84574e-15	7.4083e-13	108.621	110.814	111.066	534.038	227.428	428.813				NVE15872	CTRL	KD	-1.16653	5.11527	7.61982e-19	2.73658e-16	7.044	7.795	7.559	18.407	16.054	15.582
NVE5068	CTRL	KD	0.457426	199.463	99.9601	-9.12379	1.21398	-7.51563	5.66382e-14	1.86997e-11	0	0.091	0	15.769	16.237	9.497				NVE21897	CTRL	KD	-3.23656	4.24988	8.65783e-19	3.05577e-16	6.472	3.108	2.904	27.917	36.425	53.316
NVE6225	CTRL	KD	52.2081	243.408	147.808	-2.20294	0.295997	-7.44245	9.88352e-14	3.16118e-11	0.76	0.304	0.511	2.2	2.225	2.9				NVE21907	CTRL	KD	-8.94417	0.298548	1.12283e-18	3.89585e-16	0	0	0	1.489	3.117	4.29
NVE25300	CTRL	KD	137.018	371.376	254.197	-1.4407	0.19547	-7.37045	1.70053e-13	5.19551e-11	1.805	1.448	1.316	4.01	3.731	4.576				NVE316	CTRL	KD	-6.84499	0.787197	3.0633e-18	1.02801e-15	0	0	0.348	17.939	10.367	31.727
NVE24971	CTRL	KD	611.394	1287.61	949.504	-1.07596	0.146719	-7.33345	2.24302e-13	6.6543e-11	10.734	9.394	8.157	20.13	20.735	18.393				NVE11907	CTRL	KD	-8.42758	-0.200651	5.39603e-17	1.62444e-14	0	0	0	1.918	1.285	3.038
NVE18783	CTRL	KD	10.5643	95.6365	53.1004	-3.12662	0.428236	-7.30116	2.85288e-13	8.34263e-11	0.257	0.162	0.359	2.229	3.098	1.696				NVE10540	CTRL	KD	-8.5704	-0.0703447	9.46104e-17	2.72785e-14	0	0	0	3.222	5.256	2.012
NVE9964	CTRL	KD	9450.79	20845.9	15148.4	-1.14156	0.156525	-7.29313	3.02844e-13	8.73129e-11	201.615	261.918	186.317	541.407	421.779	461.733				NVE3243	CTRL	KD	-4.34198	1.31975	3.49628e-16	9.29511e-14	0	0.162	0.359	2.589	4.229	4.477
NVE7408	CTRL	KD	343.698	1079.63	711.663	-1.65246	0.226887	-7.28319	3.26019e-13	9.26891e-11	3.275	3.502	2.98	12.839	11.125	6.489				NVE7410	CTRL	KD	-4.27208	3.89027	6.13641e-16	1.55084e-13	0.996	0.891	0.435	21.152	17.589	5.71
NVE12781	CTRL	KD	85.764	280.149	182.956	-1.71789	0.238956	-7.18916	6.51915e-13	1.77929e-10	3.285	3.442	2.643	9.831	7.96	12.535				NVE16084	CTRL	KD	-1.57341	4.40081	1.25683e-15	3.06291e-13	9.195	5.395	7.309	21.405	20.62	23.265
NVE15340	CTRL	KD	290.254	604.638	447.446	-1.05657	0.149303	-7.07665	1.47678e-12	3.92592e-10	1.805	2.045	2.23	4.39	4.229	3.945				NVE21491	CTRL	KD	-2.86366	0.811024	1.51349e-15	3.64502e-13	0.168	0.071	0.098	0.74	0.949	0.858
NVE16649	CTRL	KD	85.1394	317.711	201.425	-1.8883	0.267167	-7.06785	1.5735e-12	4.12944e-10	1.648	1.944	2.86	8.196	5.86	9.754				NVE25300	CTRL	KD	-1.43716	3.27609	2.02992e-15	4.77638e-13	1.805	1.448	1.316	4.01	3.731	4.576
NVE7409	CTRL	KD	106.716	318.04	212.378	-1.5858	0.224664	-7.05854	1.68257e-12	4.35979e-10	11.947	18.343	14.4	47.881	48.365	36.007				NVE18783	CTRL	KD	-3.10509	1.06385	2.66127e-15	6.19079e-13	0.257	0.162	0.359	2.229	3.098	1.696
NVE19187	CTRL	KD	116.935	342.913	229.924	-1.56327	0.223227	-7.00308	2.50402e-12	6.25089e-10	3.118	3.766	2.817	8.449	7.979	11.864				NVE18580	CTRL	KD	-3.43417	2.20433	4.50659e-15	1.02505e-12	2.753	1.68	1.501	27.089	26.661	10.464
NVE22449	CTRL	KD	915.242	1672	1293.62	-0.866665	0.125196	-6.92246	4.43871e-12	1.04437e-09	6.058	5.274	6.362	10.921	9.974	11.213				NVE16268	CTRL	KD	-1.3357	2.7566	7.46767e-15	1.62628e-12	1.509	1.367	1.218	3.339	3.558	3.363
NVE9534	CTRL	KD	290.189	818.786	554.487	-1.48807	0.217469	-6.84269	7.77208e-12	1.75124e-09	11.01	9.262	17.184	33.669	31.332	39.854				NVE7593	CTRL	KD	-9.07548	0.433433	4.39582e-14	9.08957e-12	0	0	0	4.195	20.38	20.977
NVE21491	CTRL	KD	10.4318	77.9782	44.205	-2.88265	0.42129	-6.84245	7.78518e-12	1.75124e-09	0.168	0.071	0.098	0.74	0.949	0.858				NVE12781	CTRL	KD	-1.71451	2.80499	5.38382e-14	1.08051e-11	3.285	3.442	2.643	9.831	7.96	12.535
NVE19188	CTRL	KD	241.321	556.021	398.671	-1.20913	0.17757	-6.80931	9.80677e-12	2.18201e-09	4.686	4.424	3.567	9.452	8.593	11.016				NVE15340	CTRL	KD	-1.05292	4.08666	1.40323e-13	2.73576e-11	1.805	2.045	2.23	4.39	4.229	3.945
NVE24759	CTRL	KD	18.3681	132.637	75.5025	-2.8059	0.412643	-6.79982	1.04752e-11	2.30567e-09	0.562	0.111	0.337	2.988	1.956	2.367				NVE6225	CTRL	KD	-2.19646	2.50677	1.48372e-13	2.8654e-11	0.76	0.304	0.511	2.2	2.225	2.9
NVE16268	CTRL	KD	100.412	253.095	176.753	-1.33827	0.197682	-6.76984	1.28924e-11	2.80752e-09	1.509	1.367	1.218	3.339	3.558	3.363				NVE7409	CTRL	KD	-1.58298	3.01605	1.97466e-13	3.70856e-11	11.947	18.343	14.4	47.881	48.365	36.007
NVE7410	CTRL	KD	38.6169	744.288	391.452	-4.2745	0.643905	-6.6384	3.1711e-11	6.49124e-09	0.996	0.891	0.435	21.152	17.589	5.71				NVE19187	CTRL	KD	-1.56043	3.13207	4.83426e-13	8.91551e-11	3.118	3.766	2.817	8.449	7.979	11.864
NVE7239	CTRL	KD	0	54.5888	27.2944	-8.2185	1.24745	-6.58824	4.45064e-11	9.02025e-09	0	0	0	1.119	1.199	1.272				NVE24971	CTRL	KD	-1.07284	5.16846	5.82182e-13	1.04543e-10	10.734	9.394	8.157	20.13	20.735	18.393
NVE21907	CTRL	KD	0	59.9742	29.9871	-8.35801	1.2802	-6.52866	6.636e-11	1.31882e-08	0	0	0	1.489	3.117	4.29				NVE17357	CTRL	KD	-1.76603	1.50365	6.01485e-13	1.07069e-10	0.75	0.83	0.914	2.833	2.532	3.116
NVE20278	CTRL	KD	226.304	449.356	337.83	-0.994914	0.152897	-6.50707	7.66308e-11	1.49393e-08	4.962	5.578	4.959	9.929	10.645	10.02				NVE16649	CTRL	KD	-1.88289	2.94477	1.85631e-12	3.22039e-10	1.648	1.944	2.86	8.196	5.86	9.754
NVE24942	CTRL	KD	218.045	443.322	330.683	-1.02547	0.157729	-6.50145	7.95475e-11	1.52181e-08	9.106	10.285	10.376	18.66	19.843	21.608				NVE23579	CTRL	KD	-8.35486	-0.23912	2.03566e-12	3.50184e-10	0	0	0	1.149	3.453	5.336
NVE5913	CTRL	KD	0	56.615	28.3075	-8.26525	1.27429	-6.48615	8.80565e-11	1.669e-08	0	0	0	7.738	3.136	5.148				NVE19188	CTRL	KD	-1.2061	3.92046	2.14018e-12	3.6208e-10	4.686	4.424	3.567	9.452	8.593	11.016
NVE7593	CTRL	KD	0	65.7318	32.8659	-8.49003	1.31697	-6.44665	1.14352e-10	2.10882e-08	0	0	0	4.195	20.38	20.977				NVE24942	CTRL	KD	-1.02234	3.65328	2.5006e-12	4.18288e-10	9.106	10.285	10.376	18.66	19.843	21.608
NVE513	CTRL	KD	40.5588	157.614	99.0862	-1.94962	0.306114	-6.36893	1.90354e-10	3.3883e-08	0.75	0.597	0.794	1.849	3.021	3.383				NVE4401	CTRL	KD	-5.66293	1.64529	2.51328e-12	4.18288e-10	0	0.304	0.207	2.55	7.49	14.784
NVE4541	CTRL	KD	0	47.0913	23.5456	-8.00641	1.26333	-6.33755	2.33442e-10	4.08424e-08	0	0	0	1.742	1.861	2.525				NVE20278	CTRL	KD	-0.99249	3.68302	2.65217e-12	4.3434e-10	4.962	5.578	4.959	9.929	10.645	10.02
NVE316	CTRL	KD	0.498174	86.4387	43.4684	-7.09514	1.12313	-6.3173	2.6617e-10	4.61737e-08	0	0	0.348	17.939	10.367	31.727				NVE15236	CTRL	KD	-3.58333	5.8213	2.69146e-12	4.37276e-10	15.213	14.86	16.825	56.388	206.377	297.043
NVE7289	CTRL	KD	5.26594	63.5433	34.4046	-3.51331	0.564672	-6.22186	4.91288e-10	8.45098e-08	0.404	0.192	0.685	4.02	4.066	8.245				NVE4402	CTRL	KD	-6.26983	0.312289	7.78627e-12	1.21674e-09	0	0.091	0.054	0.769	3.04	4.103
NVE10540	CTRL	KD	0	46.4177	23.2089	-7.98415	1.29296	-6.17507	6.61331e-10	1.083e-07	0	0	0	3.222	5.256	2.012				NVE7289	CTRL	KD	-3.47537	0.477045	9.63217e-12	1.47149e-09	0.404	0.192	0.685	4.02	4.066	8.245
NVE17357	CTRL	KD	32.9234	112.998	72.9605	-1.77461	0.28898	-6.14094	8.20356e-10	1.30176e-07	0.75	0.83	0.914	2.833	2.532	3.116				NVE7408	CTRL	KD	-1.64899	4.75207	1.66582e-11	2.48912e-09	3.275	3.502	2.98	12.839	11.125	6.489
NVE5646	CTRL	KD	213.713	569.777	391.745	-1.42363	0.231931	-6.13816	8.34814e-10	1.31451e-07	4.578	9.06	6.58	15.097	18.855	19.587				NVE758	CTRL	KD	-1.85284	7.94067	1.96221e-11	2.88981e-09	108.621	110.814	111.066	534.038	227.428	428.813
NVE11907	CTRL	KD	0	42.0425	21.0213	-7.84167	1.29366	-6.06161	1.34763e-09	2.10579e-07	0	0	0	1.918	1.285	3.038				NVE21650	CTRL	KD	-8.24607	-0.402309	2.37213e-11	3.44396e-09	0	0	0	7.33	5.006	1.479
NVE6603	CTRL	KD	27.1574	104.957	66.0572	-1.93328	0.329058	-5.8752	4.22344e-09	6.0883e-07	1.046	0.84	1.077	4.76	3.759	2.988				NVE16431	CTRL	KD	-3.77396	-0.423634	3.082e-11	4.44307e-09	0.039	0.04	0	0.428	0.336	0.286
NVE8401	CTRL	KD	689.348	1272.26	980.804	-0.882118	0.150352	-5.86702	4.43709e-09	6.35155e-07	5.762	5.962	6.667	12.907	9.437	11.352				NVE22449	CTRL	KD	-0.863506	5.61428	3.41519e-11	4.82418e-09	6.058	5.274	6.362	10.921	9.974	11.213
NVE13355	CTRL	KD	309.839	709.194	509.517	-1.19908	0.205692	-5.8295	5.55953e-09	7.79476e-07	6.334	11.398	9.495	21.327	22.135	18.413				NVE513	CTRL	KD	-1.94294	1.94462	3.41706e-11	4.82418e-09	0.75	0.597	0.794	1.849	3.021	3.383
NVE23579	CTRL	KD	0	39.7718	19.8859	-7.76641	1.3416	-5.78891	7.08457e-09	9.60405e-07	0	0	0	1.149	3.453	5.336				NVE24759	CTRL	KD	-2.79451	1.54912	4.91252e-11	6.79488e-09	0.562	0.111	0.337	2.988	1.956	2.367
NVE24497	CTRL	KD	129.473	296.287	212.88	-1.18951	0.205688	-5.78307	7.33484e-09	9.87791e-07	2.348	2.865	3.546	6.064	7.078	6.805				NVE6603	CTRL	KD	-1.92174	1.35824	7.34591e-11	1.00925e-08	1.046	0.84	1.077	4.76	3.759	2.988
NVE8123	CTRL	KD	159.448	339.491	249.47	-1.09946	0.191989	-5.72668	1.02418e-08	1.31031e-06	15.134	20.519	15.933	38.867	37.921	32.457				NVE9534	CTRL	KD	-1.48473	4.39664	8.31112e-11	1.12673e-08	11.01	9.262	17.184	33.669	31.332	39.854
NVE10911	CTRL	KD	278.582	620.365	449.474	-1.15246	0.201955	-5.70648	1.15336e-08	1.4456e-06	9.984	8.635	9.038	25.503	15.153	20.622				NVE14439	CTRL	KD	-3.09211	-0.120146	9.46611e-11	1.27487e-08	0.355	1.498	0.859	6.162	7.941	7.15
NVE14987	CTRL	KD	22.5629	103.924	63.2434	-2.18687	0.384739	-5.68405	1.31545e-08	1.58396e-06	0.681	0.678	1.044	2.229	4.623	4.083				NVE9964	CTRL	KD	-1.13858	9.16106	1.02819e-10	1.36676e-08	201.615	261.918	186.317	541.407	421.779	461.733
NVE14702	CTRL	KD	26.6461	119.13	72.8882	-2.17542	0.384433	-5.65877	1.52458e-08	1.79357e-06	3.147	1.842	0.935	8.897	8.756	8.6				NVE17442	CTRL	KD	-1.79009	1.20355	1.7669e-10	2.30383e-08	2.644	2.784	2.338	10.357	7.346	9.103
NVE21650	CTRL	KD	0	37.2731	18.6366	-7.66172	1.35454	-5.65632	1.54652e-08	1.80898e-06	0	0	0	7.33	5.006	1.479				NVE13273	CTRL	KD	-8.32364	-0.262266	2.68181e-10	3.4099e-08	0	0	0	0.857	2.129	5.454
NVE8528	CTRL	KD	50.6962	165.159	107.928	-1.72105	0.305349	-5.63634	1.73702e-08	1.99758e-06	4.232	4.98	3.567	9.043	14.865	17.446				NVE24497	CTRL	KD	-1.18483	3.02462	2.82605e-10	3.54921e-08	2.348	2.865	3.546	6.064	7.078	6.805
NVE1960	CTRL	KD	140.038	321.679	230.859	-1.21217	0.215269	-5.63096	1.79213e-08	2.03092e-06	1.332	2.166	1.61	3.631	3.635	4.359				NVE22916	CTRL	KD	-9.69822	1.03438	4.46541e-10	5.57387e-08	0	0	0	1.557	27.784	31.037
NVE24023	CTRL	KD	31.1641	112.767	71.9654	-1.83013	0.325032	-5.63061	1.79578e-08	2.03092e-06	1.569	1.549	2.414	7.719	6.963	5.168				NVE24023	CTRL	KD	-1.81817	1.48328	7.37222e-10	9.09137e-08	1.569	1.549	2.414	7.719	6.963	5.168
NVE13273	CTRL	KD	0	38.9607	19.4803	-7.7362	1.37691	-5.61851	1.9261e-08	2.1545e-06	0	0	0	0.857	2.129	5.454				NVE15284	CTRL	KD	-3.35952	0.0485274	7.54968e-10	9.25447e-08	0.049	0.283	0.337	3.251	2.474	1.509
NVE25179	CTRL	KD	1405.84	2621.76	2013.8	-0.899877	0.160432	-5.6091	2.03382e-08	2.26263e-06	42.649	58.672	57.947	84.762	98.11	112.056				NVE8123	CTRL	KD	-1.0975	3.24644	8.38584e-10	1.01578e-07	15.134	20.519	15.933	38.867	37.921	32.457
NVE8459	CTRL	KD	1113.85	2816.87	1965.36	-1.33783	0.23946	-5.58687	2.31199e-08	2.55818e-06	99.821	95.954	115.655	307.911	147.722	327.093				NVE14987	CTRL	KD	-2.17708	1.31871	3.56335e-09	4.00798e-07	0.681	0.678	1.044	2.229	4.623	4.083
NVE6032	CTRL	KD	35.7837	143.008	89.3957	-2.01936	0.361555	-5.58521	2.33413e-08	2.5688e-06	0.75	1.286	0.935	2.229	4.766	4.793				NVE1960	CTRL	KD	-1.21012	3.13639	4.32645e-09	4.81341e-07	1.332	2.166	1.61	3.631	3.635	4.359
NVE15236	CTRL	KD	229.261	2754.01	1491.63	-3.58633	0.643685	-5.57156	2.52475e-08	2.76372e-06	15.213	14.86	16.825	56.388	206.377	297.043				NVE5646	CTRL	KD	-1.42041	3.89537	4.76276e-09	5.19993e-07	4.578	9.06	6.58	15.097	18.855	19.587
NVE4402	CTRL	KD	0.706513	59.445	30.0758	-6.52069	1.17086	-5.56917	2.55958e-08	2.78695e-06	0	0.091	0.054	0.769	3.04	4.103				NVE8401	CTRL	KD	-0.878626	5.21498	7.37266e-09	7.90187e-07	5.762	5.962	6.667	12.907	9.437	11.352
NVE17442	CTRL	KD	26.5991	91.869	59.234	-1.79654	0.324646	-5.53384	3.133e-08	3.3754e-06	2.644	2.784	2.338	10.357	7.346	9.103				NVE8528	CTRL	KD	-1.71745	2.06003	1.03384e-08	1.08532e-06	4.232	4.98	3.567	9.043	14.865	17.446
NVE12227	CTRL	KD	310.102	604.724	457.413	-0.972023	0.177543	-5.47485	4.37883e-08	4.5732e-06	4.499	6.479	4.666	9.549	9.744	10.987				NVE9533	CTRL	KD	-1.04939	3.15912	1.17994e-08	1.22612e-06	2.802	2.986	2.24	5.879	4.69	5.908
NVE6993	CTRL	KD	1138.27	2202.31	1670.29	-0.950408	0.173701	-5.47152	4.46199e-08	4.61298e-06	76.785	86.084	119.049	185.615	156.996	198.795				NVE14702	CTRL	KD	-2.16804	1.49806	1.2775e-08	1.32079e-06	3.147	1.842	0.935	8.897	8.756	8.6
NVE22808	CTRL	KD	52.0918	174.023	113.058	-1.75117	0.324225	-5.40111	6.62307e-08	6.71159e-06	2.822	5.76	5.09	10.99	14.002	20.208				NVE13355	CTRL	KD	-1.19605	4.27214	1.51522e-08	1.5509e-06	6.334	11.398	9.495	21.327	22.135	18.413
NVE2420	CTRL	KD	72.4357	278.869	175.652	-1.96458	0.364225	-5.39386	6.89602e-08	6.95377e-06	1.065	1.63	0.566	4.779	5.236	2.466				NVE10911	CTRL	KD	-1.14841	4.09169	1.5688e-08	1.59775e-06	9.984	8.635	9.038	25.503	15.153	20.622
NVE23245	CTRL	KD	12.5699	84.2154	48.3927	-2.72871	0.50666	-5.38568	7.21708e-08	7.23461e-06	92.313	119.773	150.1	1167.18	325.357	916.751				NVE860	CTRL	KD	-1.20308	2.85404	2.45717e-08	2.46572e-06	3.986	4.292	3.219	9.851	9.543	6.815
NVE15284	CTRL	KD	4.39371	47.1299	25.7618	-3.40401	0.63404	-5.36876	7.92782e-08	7.87779e-06	0.049	0.283	0.337	3.251	2.474	1.509				NVE6819	CTRL	KD	-5.22653	1.07224	3.04678e-08	2.98424e-06	3.946	0	0	17.239	55.116	79.658
NVE14467	CTRL	KD	41.4597	162.944	102.202	-1.9492	0.366887	-5.3128	1.07951e-07	1.06752e-05	2.18	0.759	2.012	5.276	5.169	8.906				NVE12227	CTRL	KD	-0.969461	4.11708	3.13037e-08	3.05152e-06	4.499	6.479	4.666	9.549	9.744	10.987
NVE860	CTRL	KD	115.159	264.28	189.719	-1.20587	0.227911	-5.29096	1.21676e-07	1.18605e-05	3.986	4.292	3.219	9.851	9.543	6.815				NVE6032	CTRL	KD	-2.0139	1.79673	4.66938e-08	4.50881e-06	0.75	1.286	0.935	2.229	4.766	4.793
NVE9533	CTRL	KD	153.335	316.075	234.705	-1.05165	0.199286	-5.27709	1.31253e-07	1.26733e-05	2.802	2.986	2.24	5.879	4.69	5.908				NVE25505	CTRL	KD	-1.64943	1.45618	5.40481e-08	5.17018e-06	1.677	1.711	1.207	3.475	5.754	4.902
NVE14439	CTRL	KD	4.88353	39.9525	22.418	-3.11019	0.597842	-5.20236	1.96778e-07	1.84773e-05	0.355	1.498	0.859	6.162	7.941	7.15				NVE22808	CTRL	KD	-1.74647	2.12505	8.63587e-08	7.96328e-06	2.822	5.76	5.09	10.99	14.002	20.208
NVE18426	CTRL	KD	262.319	540.192	401.256	-1.0409	0.200149	-5.20062	1.9862e-07	1.85651e-05	3.601	2.49	2.349	6.473	5.534	5.276				NVE5064	CTRL	KD	-1.1276	2.58661	9.46882e-08	8.6534e-06	1.223	1.336	1.229	3.407	2.235	2.604
NVE9195	CTRL	KD	66.2792	219.199	142.739	-1.71686	0.33027	-5.19835	2.01066e-07	1.87083e-05	6.748	4.96	7.744	12.897	31.639	19.301				NVE25179	CTRL	KD	-0.897074	6.25185	1.25767e-07	1.13417e-05	42.649	58.672	57.947	84.762	98.11	112.056
NVE10542	CTRL	KD	4.16866	58.5217	31.3452	-3.98431	0.770079	-5.17389	2.29271e-07	2.12361e-05	0.059	0.172	0	1.762	0.47	0.947				NVE16480	CTRL	KD	-1.12711	2.04604	1.70088e-07	1.51386e-05	3.048	2.855	2.414	5.295	5.975	6.766
NVE10233	CTRL	KD	224.264	474.841	349.553	-1.08484	0.211178	-5.13708	2.79036e-07	2.53861e-05	5.308	5.527	5.307	9.091	9.869	15.03				NVE21368	CTRL	KD	-1.9308	0.6915	1.77886e-07	1.56961e-05	1.184	0.82	0.522	2.609	3.347	3.6
NVE25505	CTRL	KD	34.3419	106.464	70.4029	-1.652	0.326827	-5.05466	4.31161e-07	3.80425e-05	1.677	1.711	1.207	3.475	5.754	4.902				NVE12638	CTRL	KD	-7.87954	-0.6507	1.83936e-07	1.61604e-05	0	0	0	0.204	1.515	3.294
NVE25182	CTRL	KD	125.482	292.811	209.146	-1.2203	0.241638	-5.05012	4.41543e-07	3.87913e-05	2.841	2.429	2.327	7.641	5.668	4.359				NVE18426	CTRL	KD	-1.03721	3.92958	1.93379e-07	1.69174e-05	3.601	2.49	2.349	6.473	5.534	5.276
NVE4401	CTRL	KD	3.07514	155.767	79.4213	-5.69844	1.13897	-5.00314	5.6404e-07	4.91315e-05	0	0.304	0.207	2.55	7.49	14.784				NVE15630	CTRL	KD	-1.0443	2.68719	2.10551e-07	1.82635e-05	8.919	8.878	12.518	22.612	21.885	18.295
NVE23622	CTRL	KD	46.7505	156.789	101.77	-1.72091	0.344045	-5.00199	5.67405e-07	4.92152e-05	1.934	0.567	1.414	4.448	3.999	4.704				NVE23245	CTRL	KD	-2.71277	0.913341	2.12053e-07	1.83162e-05	92.313	119.773	150.1	1167.18	325.357	916.751
NVE13647	CTRL	KD	207.625	430.745	319.185	-1.04544	0.209908	-4.98045	6.34358e-07	5.47904e-05	2.506	3.037	4.34	7.174	6.454	6.697				NVE18145	CTRL	KD	-1.28563	1.96469	2.14926e-07	1.84864e-05	2.674	4.383	3.154	7.894	9.312	7.347
NVE8509	CTRL	KD	367.805	683.357	525.581	-0.890463	0.179126	-4.97116	6.65523e-07	5.70011e-05	5.031	3.371	4.122	6.979	8.526	7.624				NVE6993	CTRL	KD	-0.947158	5.98238	2.29016e-07	1.96158e-05	76.785	86.084	119.049	185.615	156.996	198.795
NVE14137	CTRL	KD	683.405	1385.83	1034.62	-1.02105	0.205444	-4.96998	6.69594e-07	5.71108e-05	5.298	5.669	4.633	11.866	7.078	12.515				NVE25182	CTRL	KD	-1.21594	2.9932	2.38226e-07	2.03197e-05	2.841	2.429	2.327	7.641	5.668	4.359
NVE16431	CTRL	KD	2.66118	33.5435	18.1024	-3.80583	0.766674	-4.96408	6.90289e-07	5.84855e-05	0.039	0.04	0	0.428	0.336	0.286				NVE14467	CTRL	KD	-1.94301	1.98932	2.53405e-07	2.14357e-05	2.18	0.759	2.012	5.276	5.169	8.906
NVE12638	CTRL	KD	0	28.5762	14.2881	-7.28956	1.47177	-4.95293	7.31036e-07	6.10788e-05	0	0	0	0.204	1.515	3.294				NVE19260	CTRL	KD	-1.92946	0.567272	2.60218e-07	2.18317e-05	0.631	0.86	0.62	2.871	3.184	1.864
NVE5064	CTRL	KD	98.621	216.114	157.367	-1.1321	0.229736	-4.92782	8.31541e-07	6.70144e-05	1.223	1.336	1.229	3.407	2.235	2.604				NVE19191	CTRL	KD	-1.46424	1.15317	2.6997e-07	2.25574e-05	1.796	1.761	1.631	3.728	5.447	4.98
NVE21463	CTRL	KD	111.486	280.653	196.069	-1.33099	0.270437	-4.92161	8.58368e-07	6.86532e-05	4.953	2.703	2.447	8.42	8.986	7.88				NVE10233	CTRL	KD	-1.08153	3.7337	3.00941e-07	2.4841e-05	5.308	5.527	5.307	9.091	9.869	15.03
morange2	CTRL	KD	6742.9	12543.4	9643.15	-0.895089	0.182816	-4.89613	9.77417e-07	7.63654e-05	444.656	387.309	645.741	779.594	989.957	958.005				NVE12006	CTRL	KD	-2.33014	0.0802186	3.52938e-07	2.89e-05	0.109	0.172	0.141	0.496	0.623	0.996
NVE24551	CTRL	KD	136.345	292.731	214.538	-1.11764	0.228508	-4.89105	1.00301e-06	7.77715e-05	2.348	4.09	2.665	6.162	6.291	6.983				NVE22594	CTRL	KD	-1.27232	1.64268	3.63462e-07	2.95679e-05	0.641	0.83	0.914	1.995	1.63	2.16
NVE6912	CTRL	KD	3544.05	6307.09	4925.57	-0.832402	0.170798	-4.8736	1.09583e-06	8.40136e-05	108.039	165.224	125.563	208.353	224.139	272.722				NVE13647	CTRL	KD	-1.04129	3.60329	3.64715e-07	2.95679e-05	2.506	3.037	4.34	7.174	6.454	6.697
NVE25055	CTRL	KD	495.22	1057.73	776.473	-1.09518	0.225382	-4.8592	1.17859e-06	8.96864e-05	12.155	11.641	10.234	28.841	15.095	28.344				NVE10359	CTRL	KD	-0.815471	3.74719	3.65428e-07	2.95679e-05	0.977	1.093	0.805	1.713	1.707	1.598
NVE5356	CTRL	KD	115.598	268.485	192.042	-1.20521	0.248552	-4.84893	1.24127e-06	9.40898e-05	3.473	1.984	3.219	5.295	7.567	7.15				NVE2933	CTRL	KD	-2.09739	5.51817	4.05234e-07	3.25316e-05	29.054	69.098	40.089	182.821	104.335	301.303
NVE814	CTRL	KD	516.348	986.428	751.388	-0.939961	0.194511	-4.83244	1.34871e-06	0.000100393	18.676	30.864	19.24	42.041	43.934	44.617				NVE23495	CTRL	KD	-1.33435	1.88564	4.07805e-07	3.26101e-05	3.236	1.67	3.23	6.434	7.529	6.884
NVE17993	CTRL	KD	591.619	1327.19	959.406	-1.16896	0.24197	-4.831	1.35847e-06	0.000100753	16.683	26.37	14.889	54.208	30.488	44.637				NVE20839	CTRL	KD	-1.06401	3.17619	4.77832e-07	3.79136e-05	2.516	3.27	4.242	7.349	6.013	7.594
NVE10359	CTRL	KD	256.887	450.346	353.617	-0.817585	0.169278	-4.82984	1.36641e-06	0.000100976	0.977	1.093	0.805	1.713	1.707	1.598				NVE24551	CTRL	KD	-1.11583	3.03009	4.86759e-07	3.83248e-05	2.348	4.09	2.665	6.162	6.291	6.983
NVE15899	CTRL	KD	252.089	625.2	438.644	-1.30688	0.270626	-4.82909	1.37156e-06	0.000100992	8.524	3.533	4.829	11.807	14.539	15.346				NVE11013	CTRL	KD	-2.09604	4.79973	5.35143e-07	4.18126e-05	19.021	22.452	6.047	81.823	56.334	64.391
NVE20839	CTRL	KD	152.542	321.318	236.93	-1.06863	0.222122	-4.811	1.50177e-06	0.000109399	2.516	3.27	4.242	7.349	6.013	7.594				NVE9195	CTRL	KD	-1.71303	2.46273	6.0905e-07	4.68716e-05	6.748	4.96	7.744	12.897	31.639	19.301
NVE18145	CTRL	KD	59.5883	143.482	101.535	-1.28646	0.27019	-4.76132	1.92333e-06	0.000139118	2.674	4.383	3.154	7.894	9.312	7.347				NVE10736	CTRL	KD	-5.60256	-1.02609	6.94768e-07	5.24819e-05	0	0	0.065	0.292	2.378	2.683
NVE8727	CTRL	KD	513.231	1047.39	780.312	-1.03059	0.217337	-4.74192	2.11705e-06	0.000152056	34.934	28.405	21.6	59.016	43.253	70.318				NVE17711	CTRL	KD	-0.825437	2.75795	7.13022e-07	5.36627e-05	2.851	3.118	2.686	4.672	5.256	5.197
NVE15630	CTRL	KD	108.829	227.438	168.133	-1.05093	0.222954	-4.71366	2.43307e-06	0.000173273	8.919	8.878	12.518	22.612	21.885	18.295				NVE23622	CTRL	KD	-1.71437	1.9787	7.43509e-07	5.53468e-05	1.934	0.567	1.414	4.448	3.999	4.704
NVE22636	CTRL	KD	12.3355	66.4205	39.378	-2.42207	0.515118	-4.70197	2.57658e-06	0.000181871	4.094	1.275	1.066	12.274	8.833	12.939				NVE8509	CTRL	KD	-0.887201	4.31951	7.58191e-07	5.60322e-05	5.031	3.371	4.122	6.979	8.526	7.624
NVE14333	CTRL	KD	3039.26	5375.39	4207.33	-0.823347	0.175249	-4.69816	2.62521e-06	0.000184667	9.451	12.299	8.766	20.636	14.117	18.886				NVE5356	CTRL	KD	-1.20077	2.88146	7.69474e-07	5.66615e-05	3.473	1.984	3.219	5.295	7.567	7.15
NVE23621	CTRL	KD	3.62786	47.5985	25.6132	-3.78353	0.810707	-4.66694	3.05712e-06	0.000211308	0.207	0.142	0	1.587	2.369	0.503				NVE1617	CTRL	KD	-1.70482	1.11474	8.56232e-07	6.25997e-05	1.697	0.638	0.946	3.397	3.932	3.511
NVE7855	CTRL	KD	64.7173	178.774	121.746	-1.48023	0.317214	-4.66636	3.06588e-06	0.000211308	0.602	1.437	1.088	2.511	2.417	3.649				NVE8459	CTRL	KD	-1.33401	6.21584	9.42076e-07	6.81457e-05	99.821	95.954	115.655	307.911	147.722	327.093
NVE11454	CTRL	KD	384.364	681.192	532.778	-0.823623	0.177222	-4.6474	3.3614e-06	0.000230127	6.452	4.606	4.731	10.143	8.277	9.419				NVE21463	CTRL	KD	-1.32687	2.90523	1.11251e-06	7.99091e-05	4.953	2.703	2.447	8.42	8.986	7.88
NVE23495	CTRL	KD	53.1684	137.126	95.1472	-1.34315	0.289197	-4.64443	3.41015e-06	0.000231176	3.236	1.67	3.23	6.434	7.529	6.884				NVE10542	CTRL	KD	-3.93885	0.285935	1.22397e-06	8.76082e-05	0.059	0.172	0	1.762	0.47	0.947
NVE21368	CTRL	KD	17.032	64.3092	40.6706	-1.9358	0.419014	-4.61989	3.83942e-06	0.000254346	1.184	0.82	0.522	2.609	3.347	3.6				NVE8407	CTRL	KD	-0.865027	3.06975	1.23916e-06	8.8079e-05	2.644	3.442	2.806	4.789	5.227	5.996
NVE16480	CTRL	KD	67.5689	146.792	107.181	-1.12862	0.245664	-4.59416	4.34494e-06	0.000285067	3.048	2.855	2.414	5.295	5.975	6.766				NVE2973	CTRL	KD	-1.1707	2.48856	1.2951e-06	9.14203e-05	3.571	4.454	5.21	7.398	10.377	11.963
NVE2973	CTRL	KD	89.5515	202.239	145.895	-1.17464	0.255759	-4.59276	4.37427e-06	0.000286075	3.571	4.454	5.21	7.398	10.377	11.963				NVE24960	CTRL	KD	-1.51741	0.986431	1.47725e-06	0.000102511	3.414	3.664	3.317	7.106	11.288	10.927
NVE9274	CTRL	KD	110.735	240.981	175.858	-1.1148	0.243062	-4.58647	4.50807e-06	0.000292953	6.758	6.053	7.896	14.611	11.307	18.985				NVE9274	CTRL	KD	-1.10969	2.75194	1.55781e-06	0.000107736	6.758	6.053	7.896	14.611	11.307	18.985
NVE13110	CTRL	KD	447.671	846.843	647.257	-0.925553	0.202205	-4.5773	4.71006e-06	0.000304148	10.014	12.512	7.57	17.706	16.534	22.368				NVE850	CTRL	KD	-1.382	1.25289	1.59331e-06	0.00010982	2.082	2.116	1.349	4.828	4.133	5.237
NVE19260	CTRL	KD	15.7209	59.2644	37.4927	-1.93626	0.423402	-4.57311	4.80549e-06	0.000309335	0.631	0.86	0.62	2.871	3.184	1.864				NVE22636	CTRL	KD	-2.4067	0.641996	1.75582e-06	0.000119811	4.094	1.275	1.066	12.274	8.833	12.939
NVE14675	CTRL	KD	355.78	667.409	511.594	-0.910602	0.199856	-4.5563	5.20636e-06	0.000333045	4.183	7.167	6.667	10.191	11.681	11.677				NVE10304	CTRL	KD	-2.55718	-0.258991	1.76474e-06	0.00012002	0.207	0.304	0.337	2.034	2.139	0.897
NVE1617	CTRL	KD	25.4665	84.6067	55.0366	-1.71496	0.377285	-4.54553	5.47962e-06	0.000349432	1.697	0.638	0.946	3.397	3.932	3.511				NVE2420	CTRL	KD	-1.9579	2.74028	1.78272e-06	0.000120841	1.065	1.63	0.566	4.779	5.236	2.466
NVE16565	CTRL	KD	168.436	339.149	253.792	-0.999014	0.220881	-4.52285	6.10119e-06	0.000385467	3.127	2.521	4.057	6.454	5.38	7.574				NVE6518	CTRL	KD	-1.97361	0.134534	1.801e-06	0.000121678	0.631	0.516	0.609	2.433	1.611	3.136
NVE6341	CTRL	KD	219.949	397.514	308.732	-0.857974	0.190529	-4.50312	6.69617e-06	0.000420224	2.96	3.482	2.893	6.054	6.224	4.477				NVE6341	CTRL	KD	-0.855207	3.55246	2.88537e-06	0.000189924	2.96	3.482	2.893	6.054	6.224	4.477
NVE12265	CTRL	KD	48.4703	143.93	96.2	-1.55516	0.345479	-4.50146	6.74883e-06	0.000421185	3.394	2.429	4.492	6.016	12.151	12.239				NVE16565	CTRL	KD	-0.994155	3.27671	2.91002e-06	0.000190933	3.127	2.521	4.057	6.454	5.38	7.574
NVE19191	CTRL	KD	30.1621	83.0722	56.6171	-1.46837	0.326253	-4.50073	6.7721e-06	0.000421352	1.796	1.761	1.631	3.728	5.447	4.98				NVE11454	CTRL	KD	-0.81999	4.33734	3.03882e-06	0.000196239	6.452	4.606	4.731	10.143	8.277	9.419
NVE22594	CTRL	KD	46.9684	114.214	80.5912	-1.27893	0.284533	-4.49484	6.9621e-06	0.000431861	0.641	0.83	0.914	1.995	1.63	2.16				NVE10731	CTRL	KD	-1.06749	2.70242	3.05193e-06	0.000196466	4.282	2.915	3.35	8.712	5.726	7.742
NVE24796	CTRL	KD	104.49	241.854	173.172	-1.19074	0.267196	-4.45644	8.33333e-06	0.000509919	4.696	2.784	6.112	11.749	9.677	9.734				NVE14137	CTRL	KD	-1.01742	5.29117	3.14793e-06	0.00020201	5.298	5.669	4.633	11.866	7.078	12.515
NVE8407	CTRL	KD	156.704	283.709	220.206	-0.866359	0.194484	-4.45465	8.40315e-06	0.000509919	2.644	3.442	2.806	4.789	5.227	5.996				NVE1961	CTRL	KD	-1.04792	2.1346	3.18222e-06	0.000203572	1.194	1.427	1.153	3.086	2.129	2.515
NVE11091	CTRL	KD	9.72359	64.5651	37.1444	-2.75902	0.619418	-4.45422	8.41977e-06	0.000509919	0	2.247	1.718	9.335	6.32	9.655				NVE7235	CTRL	KD	-2.15623	0.0900138	3.29316e-06	0.000209361	1.529	0.132	1.392	5.801	4.901	4.3
NVE12006	CTRL	KD	8.65495	42.9974	25.8262	-2.34235	0.527169	-4.44326	8.86055e-06	0.000531893	0.109	0.172	0.141	0.496	0.623	0.996				NVE16079	CTRL	KD	-0.894856	2.31319	3.40476e-06	0.00021512	4.183	4.353	5.036	8.877	7.308	9.093
NVE25172	CTRL	KD	57.633	169.215	113.424	-1.55633	0.350565	-4.43949	9.01729e-06	0.000538145	1.677	0.82	0.598	2.667	3.328	3.057				NVE16465	CTRL	KD	-1.20861	1.58971	3.69027e-06	0.000230316	2.092	3.067	1.947	5.986	5.179	4.921
NVE18837	CTRL	KD	164.723	322.793	243.758	-0.983392	0.221924	-4.43122	9.37019e-06	0.000555965	2.151	3.391	2.23	4.76	4.527	5.848				NVE814	CTRL	KD	-0.937054	4.83047	3.71275e-06	0.000231014	18.676	30.864	19.24	42.041	43.934	44.617
NVE10731	CTRL	KD	109.354	231.176	170.265	-1.07285	0.242489	-4.42431	9.67506e-06	0.000569105	4.282	2.915	3.35	8.712	5.726	7.742				NVE16597	CTRL	KD	-2.38861	0.17001	3.90401e-06	0.000242107	0.868	0.79	0.783	2.18	3.52	6.736
NVE22916	CTRL	KD	0	101.449	50.7244	-9.11195	2.06223	-4.4185	9.93876e-06	0.000582941	0	0	0	1.557	27.784	31.037				NVE7855	CTRL	KD	-1.47614	2.22458	4.01042e-06	0.000247281	0.602	1.437	1.088	2.511	2.417	3.649
NVE25677	CTRL	KD	418.493	877.292	647.893	-1.06942	0.243133	-4.39848	1.09012e-05	0.000627678	4.933	5.993	5.753	8.352	9.312	17.082				NVE24953	CTRL	KD	-0.958812	2.80612	4.2364e-06	0.000258875	8.83	5.912	10.158	15.399	16.189	17.308
NVE11128	CTRL	KD	74.5128	175.429	124.971	-1.25248	0.285681	-4.3842	1.16412e-05	0.00066563	0.908	1.468	0.903	2.842	1.88	2.949				NVE16272	CTRL	KD	-1.05823	2.61388	4.49636e-06	0.000271519	3.443	3.847	2.991	6.609	5.572	8.975
NVE19033	CTRL	KD	12.6115	69.2021	40.9068	-2.41234	0.550377	-4.38306	1.17022e-05	0.000667252	1.884	0.547	1.675	13.277	4.882	4.389				NVE18837	CTRL	KD	-0.981256	3.21304	5.50122e-06	0.000320842	2.151	3.391	2.23	4.76	4.527	5.848
NVE3243	CTRL	KD	5.56601	121.231	63.3987	-4.42064	1.01508	-4.35496	1.33091e-05	0.000746403	0	0.162	0.359	2.589	4.229	4.477				NVE24796	CTRL	KD	-1.18522	2.73171	5.60467e-06	0.000325946	4.696	2.784	6.112	11.749	9.677	9.734
NVE16272	CTRL	KD	104.143	215.962	160.053	-1.061	0.243841	-4.35119	1.35399e-05	0.000755208	3.443	3.847	2.991	6.609	5.572	8.975				NVE6995	CTRL	KD	-1.30592	1.09335	5.74034e-06	0.000331951	1.016	0.941	0.968	2.375	2.916	1.953
NVE2166	CTRL	KD	738.442	1429.2	1083.82	-0.955413	0.219726	-4.3482	1.37258e-05	0.000763499	47.661	71.923	43.863	127.708	78.306	108.505				NVE12613	CTRL	KD	-1.40418	1.28259	6.05047e-06	0.000346944	3.453	5.041	2.86	9.208	8.257	11.687
NVE5049	CTRL	KD	374.75	782.552	578.651	-1.05878	0.244414	-4.3319	1.47826e-05	0.000815635	54.251	26.097	40.524	68.556	101.764	80.792				NVE25055	CTRL	KD	-1.09132	4.87777	6.08588e-06	0.000348	12.155	11.641	10.234	28.841	15.095	28.344
NVE2761	CTRL	KD	18.0099	70.9445	44.4772	-2.03894	0.47106	-4.32841	1.50188e-05	0.000826437	3.127	9.748	3.132	25.853	20.226	16.608				NVE23621	CTRL	KD	-3.73648	0.0476985	6.18612e-06	0.000350793	0.207	0.142	0	1.587	2.369	0.503
NVE9385	CTRL	KD	255.967	495.86	375.914	-0.959627	0.221783	-4.32687	1.51246e-05	0.000830031	5.11	4.616	3.067	7.544	7.212	9.912				NVE12265	CTRL	KD	-1.54972	1.90796	6.90413e-06	0.000387238	3.394	2.429	4.492	6.016	12.151	12.239
NVE25374	CTRL	KD	177.22	476.065	326.642	-1.42163	0.329605	-4.31313	1.60963e-05	0.000876306	25.592	30.024	37.435	139.184	49.611	58.937				NVE11128	CTRL	KD	-1.24954	2.25539	7.2941e-06	0.000403561	0.908	1.468	0.903	2.842	1.88	2.949
NVE17711	CTRL	KD	128.09	225.865	176.977	-0.826351	0.191749	-4.30954	1.63593e-05	0.000888263	2.851	3.118	2.686	4.672	5.256	5.197				NVE21705	CTRL	KD	-1.05196	2.35682	7.43e-06	0.000409972	3.818	4.181	3.252	9.51	7.605	6.016
NVE24960	CTRL	KD	26.0685	74.2748	50.1716	-1.52147	0.353445	-4.30468	1.67231e-05	0.000903221	3.414	3.664	3.317	7.106	11.288	10.927				NVE14675	CTRL	KD	-0.90773	4.27904	8.06243e-06	0.0004413	4.183	7.167	6.667	10.191	11.681	11.677
NVE3507	CTRL	KD	15.8691	64.9969	40.433	-2.09111	0.487078	-4.29317	1.76138e-05	0.000948829	0.868	1.863	0.642	4.147	2.963	6.401				NVE18393	CTRL	KD	-1.32459	1.47689	8.60138e-06	0.000469544	1.47	1.711	1.24	4.448	2.589	3.886
NVE16597	CTRL	KD	8.70677	45.99	27.3484	-2.40637	0.562218	-4.28013	1.86781e-05	0.000998276	0.868	0.79	0.783	2.18	3.52	6.736				NVE8727	CTRL	KD	-1.02697	4.88554	8.81329e-06	0.000479832	34.934	28.405	21.6	59.016	43.253	70.318
NVE24953	CTRL	KD	122.666	241.944	182.305	-0.96494	0.225881	-4.2719	1.93817e-05	0.00102783	8.83	5.912	10.158	15.399	16.189	17.308				NVE7802	CTRL	KD	-0.992832	1.85353	8.88205e-06	0.000481017	3.65	3.664	4.731	9.218	7.308	7.693
NVE16267	CTRL	KD	671.206	1197.97	934.59	-0.839821	0.196886	-4.26552	1.99436e-05	0.0010549	14.157	19.628	12.04	27.829	30.776	22.683				NVE12689	CTRL	KD	-1.99164	-0.0886627	9.91275e-06	0.000532609	1.056	0.456	0.37	2.735	2.139	2.742
NVE850	CTRL	KD	34.3743	88.3267	61.3505	-1.38251	0.324768	-4.25692	2.07262e-05	0.00109065	2.082	2.116	1.349	4.828	4.133	5.237				NVE13110	CTRL	KD	-0.922403	4.61598	1.05491e-05	0.000565318	10.014	12.512	7.57	17.706	16.534	22.368
NVE23040	CTRL	KD	251.571	456	353.785	-0.864564	0.204905	-4.21934	2.45023e-05	0.00126657	9.076	9.293	5.938	16.226	13.398	14.162				NVE6912	CTRL	KD	-0.829734	7.54101	1.06558e-05	0.00056848	108.039	165.224	125.563	208.353	224.139	272.722
NVE1961	CTRL	KD	74.872	154.457	114.664	-1.05119	0.249206	-4.21815	2.46313e-05	0.00127003	1.194	1.427	1.153	3.086	2.129	2.515				NVE1228	CTRL	KD	-2.33205	-0.411815	1.13437e-05	0.000603159	0.197	0.344	0.348	0.808	2.004	1.617
NVE21705	CTRL	KD	87.3529	180.842	134.097	-1.05533	0.251349	-4.19868	2.6848e-05	0.00137394	3.818	4.181	3.252	9.51	7.605	6.016				NVE15899	CTRL	KD	-1.30366	4.06074	1.19462e-05	0.000630286	8.524	3.533	4.829	11.807	14.539	15.346
NVE12613	CTRL	KD	34.904	90.4725	62.6883	-1.40418	0.335498	-4.18535	2.84721e-05	0.00143907	3.453	5.041	2.86	9.208	8.257	11.687				NVE17993	CTRL	KD	-1.16523	5.18108	1.31677e-05	0.000687644	16.683	26.37	14.889	54.208	30.488	44.637
NVE10304	CTRL	KD	5.81782	34.8911	20.3545	-2.58654	0.618963	-4.17883	2.93016e-05	0.00147372	0.207	0.304	0.337	2.034	2.139	0.897				NVE1825	CTRL	KD	-2.42338	5.10677	1.44077e-05	0.000746684	9.126	10.457	43.765	149.687	94.831	93.337
NVE16465	CTRL	KD	47.7146	108.641	78.1778	-1.20856	0.290695	-4.1575	3.21748e-05	0.00159303	2.092	3.067	1.947	5.986	5.179	4.921				NVE19641	CTRL	KD	-4.49997	1.74923	1.46272e-05	0.000756143	0.316	0.182	0	0.837	2.925	7.998
NVE22639	CTRL	KD	239.647	460.374	350.01	-0.939594	0.226323	-4.15156	3.30212e-05	0.00162097	6.965	5.274	5.449	13.219	7.826	12.732				NVE2761	CTRL	KD	-2.03302	0.785768	1.65174e-05	0.000841111	3.127	9.748	3.132	25.853	20.226	16.608
NVE22674	CTRL	KD	40.5626	123.562	82.0623	-1.58444	0.381892	-4.14892	3.34045e-05	0.00163586	1.075	0.587	1.49	1.995	3.194	4.389				morange2	CTRL	KD	-0.892107	8.51053	1.69227e-05	0.000858683	444.656	387.309	645.741	779.594	989.957	958.005
NVE18393	CTRL	KD	41.3236	103.009	72.1662	-1.32891	0.320732	-4.14336	3.42255e-05	0.00165878	1.47	1.711	1.24	4.448	2.589	3.886				NVE10627	CTRL	KD	-0.916452	2.05126	1.69463e-05	0.000858683	1.598	1.863	1.447	3.436	3.002	2.732
NVE11131	CTRL	KD	154.608	315.273	234.941	-1.03825	0.252135	-4.11782	3.82474e-05	0.00183355	5.367	8.695	6.156	11.447	17.867	11.588				NVE14333	CTRL	KD	-0.820152	7.31323	1.8896e-05	0.00095042	9.451	12.299	8.766	20.636	14.117	18.886
NVE18423	CTRL	KD	155.708	326.487	241.098	-1.07389	0.261241	-4.11072	3.9442e-05	0.001882	7.508	6.286	3.741	14.357	10.214	12.121				NVE19033	CTRL	KD	-2.39674	0.672745	1.91108e-05	0.000958864	1.884	0.547	1.675	13.277	4.882	4.389
NVE15317	CTRL	KD	22.6563	72.6224	47.6393	-1.731	0.422275	-4.09924	4.14515e-05	0.00196871	1.243	1.842	0.566	3.533	3.702	4.231				NVE3507	CTRL	KD	-2.08393	0.669473	1.93316e-05	0.000965212	0.868	1.863	0.642	4.147	2.963	6.401
NVE17017	CTRL	KD	38.6092	146.511	92.5601	-1.92323	0.47026	-4.08971	4.31915e-05	0.00203717	3.907	1.194	0.729	7.631	7.375	6.983				NVE23040	CTRL	KD	-0.861586	3.74672	2.04374e-05	0.00100571	9.076	9.293	5.938	16.226	13.398	14.162
NVE6518	CTRL	KD	10.805	43.2876	27.0463	-1.99184	0.487189	-4.08844	4.34281e-05	0.00204362	0.631	0.516	0.609	2.433	1.611	3.136				NVE24980	CTRL	KD	-1.74696	0.126593	2.0881e-05	0.00102507	1.549	4.009	3.872	10.133	9.073	12.052
NVE8458	CTRL	KD	11.7625	52.6483	32.2054	-2.20147	0.544497	-4.04313	5.27432e-05	0.00238861	0.858	1.933	1.055	5.957	2.666	8.255				NVE25172	CTRL	KD	-1.55118	2.12761	2.1352e-05	0.00103824	1.677	0.82	0.598	2.667	3.328	3.057
NVE16079	CTRL	KD	89.9801	168.795	129.387	-0.90118	0.223354	-4.03477	5.46562e-05	0.00246978	4.183	4.353	5.036	8.877	7.308	9.093				NVE7322	CTRL	KD	-1.29049	1.18249	2.18274e-05	0.00105633	2.072	1.296	1.512	4.984	3.529	3.521
NVE10736	CTRL	KD	0.249087	20.9049	10.577	-5.87864	1.45894	-4.02939	5.59228e-05	0.00250337	0	0	0.065	0.292	2.378	2.683				NVE9385	CTRL	KD	-0.956328	3.83575	2.22114e-05	0.00106986	5.11	4.616	3.067	7.544	7.212	9.912
NVE579	CTRL	KD	164.511	332.074	248.292	-1.01882	0.254907	-3.99683	6.41965e-05	0.00281996	3.177	3.189	2.164	6.346	3.894	6.923				NVE15317	CTRL	KD	-1.72986	0.894662	2.29685e-05	0.00110373	1.243	1.842	0.566	3.533	3.702	4.231
NVE4261	CTRL	KD	79.8912	190.647	135.269	-1.26328	0.317167	-3.983	6.80496e-05	0.00297644	2.259	1.579	1.011	2.871	4.786	3.905				NVE25412	CTRL	KD	-1.204	1.03804	2.32114e-05	0.00111279	1.914	2.106	1.468	3.67	4.517	4.152
NVE7507	CTRL	KD	116.541	252.718	184.63	-1.11218	0.279801	-3.97489	7.04117e-05	0.00307319	7.222	3.502	3.883	10.931	9.044	11.618				NVE14436	CTRL	KD	-1.31012	1.19894	3.1239e-05	0.00146003	1.065	1.265	2.088	4.195	3.846	3.107
NVE16964	CTRL	KD	70.5287	182.051	126.29	-1.38156	0.348366	-3.96583	7.31406e-05	0.0031722	0.681	1.873	1.207	4.049	2.225	3.353				NVE17923	CTRL	KD	-1.83024	0.220891	3.19227e-05	0.00148707	0.217	0.233	0.62	1.158	1.487	1.331
NVE6995	CTRL	KD	31.2316	77.6235	54.4275	-1.31238	0.331026	-3.96459	7.35217e-05	0.00318179	1.016	0.941	0.968	2.375	2.916	1.953				NVE2748	CTRL	KD	-3.55679	-0.673521	3.20439e-05	0.00148746	0	0.597	0	2.326	1.065	2.525
NVE7400	CTRL	KD	223.316	460.781	342.049	-1.0465	0.264019	-3.96374	7.37833e-05	0.00318638	7.488	9.313	7.548	22.388	17.56	9.951				NVE16647	CTRL	KD	-1.76187	4.48309	3.23419e-05	0.0014979	5.209	2.197	9.647	18.806	16.85	22.052
NVE7235	CTRL	KD	8.95398	43.1067	26.0303	-2.19245	0.55656	-3.93928	8.17254e-05	0.00348525	1.529	0.132	1.392	5.801	4.901	4.3				NVE18144	CTRL	KD	-1.60199	0.752443	3.27445e-05	0.00150972	0.523	1.033	0.424	2.287	1.755	1.785
NVE24575	CTRL	KD	72.6507	157.727	115.189	-1.11137	0.283203	-3.92429	8.69865e-05	0.00368657	1.154	1.144	1.37	3.017	3.136	1.765				NVE21850	CTRL	KD	-1.87075	0.285802	3.28363e-05	0.00151054	0.76	0.294	0.37	1.489	2.455	1.43
NVE185	CTRL	KD	140.408	245.279	192.843	-0.80009	0.20526	-3.89793	9.70182e-05	0.00404473	1.973	1.761	2.23	2.871	3.596	3.866				NVE10323	CTRL	KD	-1.05054	1.11508	3.47314e-05	0.00158702	2.013	1.61	1.849	3.874	3.539	3.994
NVE18144	CTRL	KD	21.9684	64.6041	43.2862	-1.60168	0.413255	-3.87578	0.000106286	0.00436881	0.523	1.033	0.424	2.287	1.755	1.785				NVE14787	CTRL	KD	-1.31096	0.9195	3.6222e-05	0.00164778	1.657	1.498	2.621	3.981	5.275	5.158
NVE14136	CTRL	KD	29.926	90.6055	60.2657	-1.61261	0.416256	-3.87407	0.000107032	0.00439067	0.967	1.114	0.74	3.056	1.41	4.004				NVE24575	CTRL	KD	-1.10624	2.1467	3.80783e-05	0.00171696	1.154	1.144	1.37	3.017	3.136	1.765
NVE7802	CTRL	KD	61.9272	125.195	93.5612	-1.00181	0.259568	-3.85952	0.000113611	0.00465125	3.65	3.664	4.731	9.218	7.308	7.693				NVE8458	CTRL	KD	-2.18932	0.357253	3.85707e-05	0.00173154	0.858	1.933	1.055	5.957	2.666	8.255
NVE18431	CTRL	KD	233.055	459.061	346.058	-0.982449	0.255562	-3.84428	0.000120908	0.00492064	9.55	8.453	4.775	18.251	13.033	13.393				NVE12268	CTRL	KD	-2.12012	-0.146455	3.92368e-05	0.00175375	0.434	0.051	0.315	0.915	1.055	1.696
NVE18446	CTRL	KD	8.47356	51.917	30.1953	-2.57866	0.671954	-3.83756	0.000124265	0.00504703	0	0.243	0.533	1.304	1.87	1.578				NVE11091	CTRL	KD	-2.73916	0.554352	4.03257e-05	0.00179849	0	2.247	1.718	9.335	6.32	9.655
NVE7322	CTRL	KD	33.4038	83.0271	58.2155	-1.30002	0.340177	-3.82159	0.000132593	0.00535341	2.072	1.296	1.512	4.984	3.529	3.521				NVE22674	CTRL	KD	-1.57838	1.68703	4.12664e-05	0.00183644	1.075	0.587	1.49	1.995	3.194	4.389
NVE7636	CTRL	KD	63.4619	190.69	127.076	-1.60049	0.419455	-3.81565	0.000135826	0.00547317	2.693	2.156	0.587	5.616	4.133	6.509				NVE22639	CTRL	KD	-0.935554	3.73322	4.38268e-05	0.00192115	6.965	5.274	5.449	13.219	7.826	12.732
NVE10627	CTRL	KD	75.0915	141.033	108.062	-0.918202	0.241715	-3.7987	0.000145458	0.00582685	1.598	1.863	1.447	3.436	3.002	2.732				NVE1422	CTRL	KD	-8.97053	0.291669	4.56457e-05	0.00199661	0	0.111	0	12.596	20.245	0
NVE13745	CTRL	KD	11.6902	50.7672	31.2287	-2.13961	0.565799	-3.78158	0.000155835	0.00617011	2.427	2.085	1.403	3.689	7.481	14.429				NVE10730	CTRL	KD	-1.38713	1.10685	4.74879e-05	0.00206835	4.637	1.771	3.165	7.661	8.142	9.685
NVE11013	CTRL	KD	279.317	1193.22	736.27	-2.09715	0.555883	-3.77265	0.000161523	0.00638296	19.021	22.452	6.047	81.823	56.334	64.391				NVE11131	CTRL	KD	-1.03567	3.16204	4.91748e-05	0.00211928	5.367	8.695	6.156	11.447	17.867	11.588
NVE11132	CTRL	KD	37.3654	96.9244	67.1449	-1.36803	0.363187	-3.76673	0.000165399	0.00652355	1.016	1.832	2.36	4.478	5.505	3.412				NVE22637	CTRL	KD	-0.973286	1.91464	5.10037e-05	0.00219348	2.447	1.498	2.197	3.563	4.143	4.487
NVE14436	CTRL	KD	33.105	84.0661	58.5855	-1.32138	0.351049	-3.7641	0.00016715	0.00656731	1.065	1.265	2.088	4.195	3.846	3.107				NVE25677	CTRL	KD	-1.06617	4.61971	5.19438e-05	0.00222923	4.933	5.993	5.753	8.352	9.312	17.082
NVE21850	CTRL	KD	12.7494	47.397	30.0732	-1.88437	0.500841	-3.76241	0.000168284	0.00658657	0.76	0.294	0.37	1.489	2.455	1.43				NVE9708	CTRL	KD	-0.941363	1.73106	5.26181e-05	0.00224874	5.604	6.276	5.318	9.189	12.333	10.908
NVE2933	CTRL	KD	458.707	1964.1	1211.4	-2.09932	0.560643	-3.74449	0.000180761	0.0070079	29.054	69.098	40.089	182.821	104.335	301.303				NVE16267	CTRL	KD	-0.837013	5.14466	5.40811e-05	0.00230165	14.157	19.628	12.04	27.829	30.776	22.683
NVE10730	CTRL	KD	29.7037	79.4017	54.5527	-1.3972	0.373552	-3.74031	0.000183793	0.00711199	4.637	1.771	3.165	7.661	8.142	9.685				NVE18423	CTRL	KD	-1.07002	3.19592	5.68874e-05	0.00240112	7.508	6.286	3.741	14.357	10.214	12.121
NVE24459	CTRL	KD	19.9286	84.2788	52.1037	-2.04391	0.549031	-3.72275	0.000197064	0.00752595	0.493	0.82	2.219	8.254	2.791	3.738				NVE2166	CTRL	KD	-0.951934	5.35713	6.07749e-05	0.00254943	47.661	71.923	43.863	127.708	78.306	108.505
NVE22200	CTRL	KD	32.5763	94.1118	63.3441	-1.52563	0.41019	-3.71933	0.000199748	0.00761425	0.671	1.225	1.566	2.677	2.33	4.98				NVE5049	CTRL	KD	-1.05597	4.45886	6.8713e-05	0.00285319	54.251	26.097	40.524	68.556	101.764	80.792
NVE11032	CTRL	KD	359.454	635.692	497.573	-0.825889	0.222234	-3.71631	0.000202153	0.0076773	12.52	18.17	13.236	31.343	18.289	27.565				NVE21593	CTRL	KD	-1.76978	-0.0204121	7.07993e-05	0.00293387	18.784	8.007	11.616	45.126	58.368	29.34
NVE20785	CTRL	KD	331.902	630.299	481.101	-0.928955	0.250583	-3.70718	0.000209583	0.00787185	9.333	13.666	9.647	23.03	12.909	25.721				NVE10611	CTRL	KD	-1.25781	0.675394	7.40892e-05	0.00305167	1.805	2.48	1.762	4.03	5.342	4.744
NVE1228	CTRL	KD	5.81782	29.4793	17.6485	-2.35385	0.635253	-3.70537	0.00021108	0.00789909	0.197	0.344	0.348	0.808	2.004	1.617				NVE579	CTRL	KD	-1.01496	3.23889	8.16274e-05	0.00331546	3.177	3.189	2.164	6.346	3.894	6.923
NVE12690	CTRL	KD	59.4377	170.897	115.167	-1.53252	0.414014	-3.70162	0.000214224	0.00798756	2.131	1.286	0.479	3.884	2.896	4.408				NVE16570	CTRL	KD	-0.94303	2.20146	8.51823e-05	0.00343938	3.611	2.288	3.698	6.288	5.217	7.19
NVE13757	CTRL	KD	70.6162	159.785	115.201	-1.18318	0.32045	-3.69225	0.000222279	0.00821309	1.539	1.751	1.196	5.003	2.628	2.495				NVE10141	CTRL	KD	-1.13342	0.993002	8.98372e-05	0.00359894	14.641	11.864	20.751	35.061	37.566	33.206
NVE12689	CTRL	KD	9.18635	36.8408	23.0136	-2.00632	0.545751	-3.67626	0.000236678	0.00868242	1.056	0.456	0.37	2.735	2.139	2.742				NVE7507	CTRL	KD	-1.10781	2.82011	9.08484e-05	0.00361118	7.222	3.502	3.883	10.931	9.044	11.618
NVE12070	CTRL	KD	42.0295	142.468	92.2489	-1.73852	0.473794	-3.66935	0.000243167	0.00888864	0.75	0.638	2.034	3.543	1.899	5.996				NVE11132	CTRL	KD	-1.3616	1.38875	9.63846e-05	0.00380905	1.016	1.832	2.36	4.478	5.505	3.412
NVE10056	CTRL	KD	54.5378	122.911	88.7246	-1.19213	0.324986	-3.66824	0.000244222	0.00891129	3.256	3.361	1.534	6.736	5.956	5.533				NVE7384	CTRL	KD	-0.828798	2.05134	9.72047e-05	0.00383349	7.113	6.509	5.83	13.043	11.346	10.05
NVE22637	CTRL	KD	65.0262	129.379	97.2027	-0.980182	0.268486	-3.65078	0.000261445	0.00943878	2.447	1.498	2.197	3.563	4.143	4.487				NVE4261	CTRL	KD	-1.25944	2.3778	0.000107432	0.00418902	2.259	1.579	1.011	2.871	4.786	3.905
																				NVE13745	CTRL	KD	-2.12705	0.347793	0.000129752	0.00494627	2.427	2.085	1.403	3.689	7.481	14.429
C_DeSeq2_CTRL_UP	sampleA	sampleB	baseMeanA	baseMeanB	baseMean	log2FoldChange	lfcSE	stat	pvalue	padj	CTRL2.dir	CTRL4.dir	CTRL5.dir	KD3.dir	KD4.dir	KD5.dir				NVE11138	CTRL	KD	-0.801316	2.42766	0.000132082	0.0050164	13.319	18.181	14.868	26.904	30.344	22.575
NVE7620	CTRL	KD	2403.5	11.1241	1207.31	7.74271	0.289615	26.7345	1.87126e-157	3.83046e-153	137.794	118.062	113.339	0.467	0.902	0.325				NVE18666	CTRL	KD	-0.991834	1.5668	0.00013241	0.00501957	0.967	1.64	1.327	2.677	2.714	2.308
NVE8544	CTRL	KD	3244.83	179.915	1712.37	4.17802	0.190364	21.9475	9.15803e-107	9.37324e-103	87.469	88.737	128.446	6.804	4.814	5.128				NVE25374	CTRL	KD	-1.41743	3.62954	0.000137431	0.00518113	25.592	30.024	37.435	139.184	49.611	58.937
NVE141	CTRL	KD	4043.58	572.913	2308.25	2.81952	0.154164	18.2891	1.01082e-74	6.89718e-71	100.965	127.304	91.358	16.548	14.117	14.35				NVE14136	CTRL	KD	-1.60536	1.22698	0.000141846	0.00533775	0.967	1.114	0.74	3.056	1.41	4.004
NVE6589	CTRL	KD	1637.32	150.103	893.71	3.44439	0.217417	15.8424	1.58774e-56	6.50023e-53	29.597	47.861	43.765	3.183	4.719	3.107				NVE24328	CTRL	KD	-1.48847	0.413327	0.000144212	0.00540689	0.789	1.083	0.489	2.463	1.621	2.239
NVE10817	CTRL	KD	653.759	2.24023	328	8.14429	0.604883	13.4642	2.53941e-41	6.49771e-38	18.192	38.042	26.407	0.049	0.153	0.079				NVE344	CTRL	KD	-0.962401	1.56945	0.000144694	0.00541505	5.584	9.1	7.124	12.907	14.846	13.689
NVE6515	CTRL	KD	256.903	10.0409	133.472	4.65667	0.376935	12.354	4.63324e-35	8.62204e-32	2.901	2.106	1.762	0.058	0.144	0.069				NVE13729	CTRL	KD	-1.25128	0.843427	0.000148405	0.00551361	3.068	2.268	1.697	6.424	4.92	5.464
NVE7186	CTRL	KD	9217.88	3823.24	6520.56	1.26986	0.103006	12.328	6.40194e-35	1.09206e-31	2282.24	2203.36	2495.26	956.779	913.645	1006.29				NVE10133	CTRL	KD	-1.94996	0.225183	0.000150785	0.00558178	0.927	0.688	0.62	4.974	1.841	1.913
NVE16696	CTRL	KD	649.984	1.38712	325.686	8.93964	0.738207	12.1099	9.35665e-34	1.47331e-30	58.661	56.435	54.195	0.204	0.105	0.089				NVE23239	CTRL	KD	-1.49923	-0.13561	0.000158353	0.00584081	0.681	0.688	0.402	1.752	1.841	1.42
NVE5622	CTRL	KD	281.56	28.9298	155.245	3.29171	0.273515	12.0349	2.33011e-33	3.40696e-30	1.963	2.429	1.838	0.263	0.23	0.138				NVE16964	CTRL	KD	-1.37643	2.26707	0.000165771	0.00603826	0.681	1.873	1.207	4.049	2.225	3.353
NVE16970	CTRL	KD	186.488	3.62491	95.0565	5.80298	0.521917	11.1186	1.01884e-28	1.39037e-25	7.537	7.319	8.32	0.331	0.125	0				NVE10056	CTRL	KD	-1.18948	1.76732	0.000172602	0.00622862	3.256	3.361	1.534	6.736	5.956	5.533
NVE10586	CTRL	KD	1575.13	0	787.566	13.07	1.18746	11.0067	3.54953e-28	4.54118e-25	145.39	128.914	163.836	0	0	0				NVE4900	CTRL	KD	-1.20606	5.82827	0.000172697	0.00622862	41.643	61.213	31.432	106.313	62.098	140.272
NVE9136	CTRL	KD	214.43	19.5865	117.008	3.46179	0.328214	10.5473	5.2251e-26	5.34789e-23	6.442	8.969	5.351	0.837	0.595	0.483				NVE24330	CTRL	KD	-0.937712	2.25356	0.000177202	0.0063197	4.045	5.294	3.469	7.787	6.512	9.872
NVE6194	CTRL	KD	500.515	76.493	288.504	2.71302	0.257842	10.522	6.83746e-26	6.6649e-23	33.435	46.413	26.255	6.823	5.083	4.221				NVE18379	CTRL	KD	-0.912736	1.51645	0.000189361	0.00664906	12.184	10.011	9.071	17.248	19.622	21.5
NVE22422	CTRL	KD	1896.71	257.058	1076.88	2.88619	0.274665	10.508	7.93202e-26	7.38039e-23	59.549	64.887	103.79	13.306	5.706	11.647				NVE7400	CTRL	KD	-1.04293	3.69723	0.000190975	0.00668284	7.488	9.313	7.548	22.388	17.56	9.951
NVE9104	CTRL	KD	5175.62	1014.69	3095.16	2.34965	0.227217	10.341	4.5961e-25	4.09053e-22	254.169	322.918	215.823	38.215	72.485	43.729				NVE18704	CTRL	KD	-1.13225	1.39411	0.000203118	0.00702369	0.73	0.628	0.642	1.606	0.988	1.825
NVE17989	CTRL	KD	706.923	144.323	425.623	2.29429	0.226123	10.1462	3.44555e-24	2.93877e-21	11.415	16.46	11.289	3.329	1.956	2.663				NVE11139	CTRL	KD	-0.910699	2.77434	0.000204928	0.00705483	2.338	4.545	3.654	5.84	6.33	7.397
NVE24278	CTRL	KD	1313.46	496.951	905.203	1.40092	0.139531	10.0403	1.01406e-23	8.30313e-21	47.701	52.679	50.911	17.881	21.77	17.2				NVE3381	CTRL	KD	-1.25012	1.03237	0.000218365	0.00746269	16.13	26.775	20.338	62.598	35.398	50.722
NVE21686	CTRL	KD	158.213	2.38302	80.2979	6.09661	0.612271	9.95738	2.34154e-23	1.84351e-20	3.986	3.037	4.274	0.097	0	0.079				NVE22200	CTRL	KD	-1.5188	1.31332	0.000219139	0.00747667	0.671	1.225	1.566	2.677	2.33	4.98
NVE12592	CTRL	KD	864.715	233.942	549.328	1.88497	0.194663	9.68323	3.55326e-22	2.6939e-19	46.951	47.112	52.335	11.603	17.282	10.474				NVE23746	CTRL	KD	-1.13744	1.51612	0.000237069	0.00798199	4.617	3.675	4.459	10.659	6.023	11.509
NVE19274	CTRL	KD	413.937	92.0815	253.009	2.16399	0.232711	9.29902	1.4175e-20	1.03629e-17	57.024	60.555	82.679	10.756	16.476	16.934				NVE22089	CTRL	KD	-1.33864	0.211649	0.000253758	0.00848805	1.421	1.488	1.381	3.387	2.858	4.625
NVE5735	CTRL	KD	334.539	0	167.269	10.8343	1.19372	9.07602	1.12621e-19	7.94952e-17	18.676	19.405	20.882	0	0	0				NVE13757	CTRL	KD	-1.17834	2.1344	0.000258499	0.00860507	1.539	1.751	1.196	5.003	2.628	2.495
NVE9593	CTRL	KD	219.977	1.15459	110.566	7.78595	0.865602	8.99484	2.36575e-19	1.53673e-16	12.963	15.68	17.423	0.204	0	0				NVE13335	CTRL	KD	-1.71134	2.81667	0.000265907	0.00877966	6.245	2.004	3.274	7.738	9.447	20.543
NVE23000	CTRL	KD	510.437	155.875	333.156	1.70905	0.190039	8.99316	2.40231e-19	1.53673e-16	44.78	37.404	31.845	11.038	12.583	11.026				NVE18431	CTRL	KD	-0.978593	3.714	0.000271467	0.00893441	9.55	8.453	4.775	18.251	13.033	13.393
NVE25982	CTRL	KD	290.664	0	145.332	10.6283	1.19854	8.8677	7.46718e-19	4.49568e-16	10.98	10.376	8.516	0	0	0				NVE18446	CTRL	KD	-2.56007	0.298571	0.000281306	0.00921377	0	0.243	0.533	1.304	1.87	1.578
NVE21952	CTRL	KD	6156.81	1649.06	3902.94	1.90105	0.215068	8.8393	9.63169e-19	5.63317e-16	175.204	148.664	165.652	53.254	26.738	50.396
NVE20717	CTRL	KD	3355.96	1867.54	2611.75	0.84587	0.0968638	8.73257	2.48939e-18	1.4155e-15	78.975	76.296	79.612	43.501	42.821	43.542				D_edgeR_CTRL_UP	sampleA	sampleB	logFC	logCPM	PValue	FDR	CTRL2.dir	CTRL4.dir	CTRL5.dir	KD3.dir	KD4.dir	KD5.dir
NVE12278	CTRL	KD	245.096	0	122.548	10.3848	1.20206	8.63913	5.66437e-18	3.13378e-15	13.447	10.477	10.104	0	0	0				NVE10586	CTRL	KD	13.6542	4.90217	7.24675e-237	1.48348e-232	145.39	128.914	163.836	0	0	0
NVE6036	CTRL	KD	536.786	132.11	334.448	2.01938	0.238083	8.48184	2.21669e-17	1.16348e-14	40.025	39.621	41.84	7.904	14.319	7.505				NVE7620	CTRL	KD	7.7299	5.51574	2.89473e-220	2.9629e-216	137.794	118.062	113.339	0.467	0.902	0.325
NVE23001	CTRL	KD	816.885	267.805	542.345	1.60754	0.192067	8.3697	5.77648e-17	2.95611e-14	23.214	17.492	15.063	5.704	5.735	6.756				NVE16696	CTRL	KD	8.81501	3.63012	2.23469e-179	1.52488e-175	58.661	56.435	54.195	0.204	0.105	0.089
NVE21953	CTRL	KD	196.086	0	98.0429	10.0689	1.21117	8.31338	9.30114e-17	4.64376e-14	24.151	20.023	33.281	0	0	0				NVE5735	CTRL	KD	11.4192	2.67836	3.70168e-124	1.89443e-120	18.676	19.405	20.882	0	0	0
NVE281	CTRL	KD	2275.5	1082.33	1678.91	1.07333	0.13159	8.15665	3.44455e-16	1.6025e-13	124.229	109.225	120.158	61.226	48.384	57.556				NVE25982	CTRL	KD	11.2121	2.47119	4.47861e-94	1.83363e-90	10.98	10.376	8.516	0	0	0
NVE20207	CTRL	KD	240.301	44.1867	142.244	2.44116	0.299554	8.14929	3.66058e-16	1.66516e-13	7.468	11.641	6.069	1.801	1.515	1.292				NVE12278	CTRL	KD	10.9696	2.23409	3.71263e-79	1.08573e-75	13.447	10.477	10.104	0	0	0
NVE15409	CTRL	KD	143.393	27.6197	85.5064	2.37678	0.292627	8.12221	4.57754e-16	1.99367e-13	9.708	11.672	9.973	2.18	2.283	1.548				NVE8544	CTRL	KD	4.18006	6.02052	3.04929e-78	7.80276e-75	87.469	88.737	128.446	6.804	4.814	5.128
NVE19431	CTRL	KD	662.614	268.762	465.688	1.29853	0.160391	8.09604	5.67764e-16	2.42127e-13	421.787	455.03	406.371	159.382	155.346	202.463				NVE10817	CTRL	KD	8.07282	3.63221	4.43932e-70	1.00975e-66	18.192	38.042	26.407	0.049	0.153	0.079
NVE16085	CTRL	KD	855.071	290.72	572.895	1.55627	0.194121	8.01698	1.08375e-15	4.52742e-13	26.499	42.921	37.631	13.306	12.074	10.75				NVE9593	CTRL	KD	7.62426	2.09017	6.86378e-70	1.40508e-66	12.963	15.68	17.423	0.204	0	0
NVE7039	CTRL	KD	470.732	168.564	319.648	1.47578	0.185363	7.96157	1.69875e-15	6.95469e-13	44.849	50.078	35.902	14.688	15.949	15.888				NVE24961	CTRL	KD	7.06564	3.5885	5.64536e-65	1.0506e-61	42.501	37.657	52.944	0	0	0.888
NVE24955	CTRL	KD	141.636	0	70.8178	9.58996	1.21001	7.92551	2.27209e-15	8.94418e-13	8.267	10.507	9.038	0	0	0				NVE141	CTRL	KD	2.82203	6.44849	1.17139e-61	1.84458e-58	100.965	127.304	91.358	16.548	14.117	14.35
NVE15384	CTRL	KD	3949.13	1699.27	2824.2	1.21549	0.154133	7.88597	3.12091e-15	1.20538e-12	39.177	41.139	32.117	13.413	18.155	16.539				NVE16970	CTRL	KD	5.76118	1.87793	1.97226e-57	2.88386e-54	7.537	7.319	8.32	0.331	0.125	0
NVE23460	CTRL	KD	6858	2352.3	4605.15	1.54403	0.196376	7.86261	3.76219e-15	1.42615e-12	371.413	519.007	649.145	194.804	139.791	189.317				NVE24955	CTRL	KD	10.1735	1.45007	4.21086e-57	5.7467e-54	8.267	10.507	9.038	0	0	0
NVE15343	CTRL	KD	146.181	0	73.0906	9.63069	1.22753	7.8456	4.30902e-15	1.60374e-12	11.04	20.974	11.55	0	0	0				NVE21953	CTRL	KD	10.6552	1.93731	1.03286e-56	1.32148e-53	24.151	20.023	33.281	0	0	0
NVE25627	CTRL	KD	119.714	1.00544	60.3595	6.91603	0.883075	7.83176	4.81098e-15	1.75859e-12	18.557	21.339	23.753	0.165	0.374	0				NVE21686	CTRL	KD	6.02931	1.65081	1.94781e-47	1.99368e-44	3.986	3.037	4.274	0.097	0	0.079
NVE586	CTRL	KD	593.261	269.051	431.156	1.13816	0.145412	7.82713	4.99143e-15	1.79254e-12	19.869	21.339	19.011	8.926	8.574	9.635				NVE25627	CTRL	KD	6.75325	1.24019	1.43678e-45	1.40059e-42	18.557	21.339	23.753	0.165	0.374	0
NVE11998	CTRL	KD	86.1211	3.39727	44.7592	4.58934	0.589723	7.78219	7.12801e-15	2.5157e-12	40.735	28.415	22.579	0	2.014	1.677				NVE6589	CTRL	KD	3.44581	5.08112	4.75813e-44	4.42744e-41	29.597	47.861	43.765	3.183	4.719	3.107
NVE12236	CTRL	KD	98.2321	6.38888	52.3105	3.94699	0.511195	7.7211	1.15328e-14	4.0013e-12	5.781	10.052	4.688	0.545	0.163	0.562				NVE6515	CTRL	KD	4.64209	2.35277	1.3927e-39	1.23956e-36	2.901	2.106	1.762	0.058	0.144	0.069
NVE14063	CTRL	KD	253.596	39.4885	146.542	2.67985	0.351853	7.61638	2.60889e-14	8.90067e-12	54.488	39.185	49.149	5.782	12.487	3.817				NVE5622	CTRL	KD	3.28934	2.56194	1.12405e-38	9.5877e-36	1.963	2.429	1.838	0.263	0.23	0.138
NVE17120	CTRL	KD	224.914	56.5503	140.732	1.99738	0.263636	7.5763	3.55559e-14	1.19316e-11	4.696	5.568	4.709	1.548	1.371	0.819				NVE15343	CTRL	KD	10.2145	1.46831	1.68495e-37	1.3797e-34	11.04	20.974	11.55	0	0	0
NVE22850	CTRL	KD	252.284	0	126.142	10.4246	1.399	7.45147	9.23058e-14	2.9992e-11	14.789	27.878	8.222	0	0	0				NVE14343	CTRL	KD	9.25087	0.563791	5.6939e-35	4.48307e-32	8.327	7.602	6.906	0	0	0
NVE11012	CTRL	KD	1283.97	397.875	840.921	1.68839	0.227495	7.42168	1.15646e-13	3.64195e-11	22.257	23.961	20.49	5.509	9.897	5.128				NVE3103	CTRL	KD	4.82401	2.19516	2.91676e-34	2.21144e-31	17.235	22.058	15.161	0	1.017	0.799
NVE14022	CTRL	KD	1543.82	715.07	1129.44	1.11249	0.150317	7.40093	1.35232e-13	4.19425e-11	29.617	29.366	38.175	15.973	15.46	13.235				NVE19266	CTRL	KD	9.23128	0.535382	7.72662e-33	5.64899e-30	9.185	11.003	8.146	0	0	0
NVE17864	CTRL	KD	359.791	126.028	242.909	1.50902	0.20514	7.35607	1.89405e-13	5.70165e-11	10.024	13.676	9.821	4.088	3.472	4.113				NVE10782	CTRL	KD	9.22788	0.55477	2.11405e-32	1.4923e-29	11.385	8.26	10.735	0	0	0
NVE3676	CTRL	KD	97.3307	0	48.6653	9.04708	1.24549	7.26388	3.7614e-13	1.05474e-10	4.321	3.533	1.925	0	0	0				NVE22850	CTRL	KD	11.0047	2.23259	1.7285e-31	1.17947e-28	14.789	27.878	8.222	0	0	0
NVE17252	CTRL	KD	361.732	110.646	236.189	1.69904	0.234349	7.25001	4.16733e-13	1.15277e-10	61.355	94.122	66.148	17.647	23.497	26.313				NVE26144	CTRL	KD	7.06947	2.96813	2.14529e-29	1.41665e-26	68.714	35.035	31.236	0	0	0.937
NVE24763	CTRL	KD	1039.86	494.271	767.068	1.07538	0.14997	7.17065	7.46416e-13	2.01041e-10	18.695	20.327	25.2	10.639	9.619	10.06				NVE9136	CTRL	KD	3.45617	2.14924	8.32991e-28	5.16732e-25	6.442	8.969	5.351	0.837	0.595	0.483
NVE14343	CTRL	KD	74.508	0	37.254	8.66543	1.23167	7.0355	1.98544e-12	5.08023e-10	8.327	7.602	6.906	0	0	0				NVE3676	CTRL	KD	9.63226	0.909053	1.22455e-26	7.1622e-24	4.321	3.533	1.925	0	0	0
NVE19266	CTRL	KD	73.9081	0	36.954	8.64881	1.23457	7.00553	2.46051e-12	6.21809e-10	9.185	11.003	8.146	0	0	0				NVE24577	CTRL	KD	6.57065	0.582298	2.02088e-25	1.11809e-22	14.72	8.372	10.833	0	0.355	0
NVE10784	CTRL	KD	78.0076	6.69598	42.3518	3.54691	0.507126	6.99415	2.66879e-12	6.58193e-10	1.924	3.685	2.773	0.273	0.086	0.335				NVE6194	CTRL	KD	2.7137	3.44702	1.60334e-23	8.20549e-21	33.435	46.413	26.255	6.823	5.083	4.221
NVE8124	CTRL	KD	1689.78	876.014	1282.9	0.950013	0.135877	6.99174	2.715e-12	6.6162e-10	102.465	101.086	120.278	62.637	51.098	53				NVE7186	CTRL	KD	1.27286	7.94681	3.06055e-23	1.52811e-20	2282.24	2203.36	2495.26	956.779	913.645	1006.29
NVE10782	CTRL	KD	72.7876	0	36.3938	8.6382	1.23598	6.98894	2.76973e-12	6.67015e-10	11.385	8.26	10.735	0	0	0				NVE24278	CTRL	KD	1.40339	5.1003	5.50634e-23	2.6214e-20	47.701	52.679	50.911	17.881	21.77	17.2
NVE13591	CTRL	KD	687.335	316.463	501.899	1.11782	0.1601	6.98202	2.90959e-12	6.92549e-10	36.552	42.02	32.987	18.923	15.613	16.5				NVE12297	CTRL	KD	8.42512	-0.207836	7.54729e-23	3.51138e-20	3.887	3.675	3.306	0	0	0
NVE5939	CTRL	KD	1422.3	599.262	1010.78	1.2499	0.181405	6.89012	5.57469e-12	1.29675e-09	23.589	17.057	27.582	10.561	9.207	8.777				NVE17989	CTRL	KD	2.29631	4.00974	4.80948e-22	2.18789e-19	11.415	16.46	11.289	3.329	1.956	2.663
NVE17862	CTRL	KD	1283.04	518.318	900.677	1.305	0.190128	6.86382	6.70429e-12	1.54199e-09	19.1	30.358	20.36	8.906	8.679	10.444				NVE19274	CTRL	KD	2.1651	3.27421	6.84075e-21	2.97951e-18	57.024	60.555	82.679	10.756	16.476	16.934
NVE18815	CTRL	KD	292.216	83.3543	187.785	1.81322	0.268809	6.74539	1.52619e-11	3.28853e-09	13.812	21.956	28.191	6.434	5.975	5.681				NVE12592	CTRL	KD	1.88696	4.38278	7.22227e-21	3.08015e-18	46.951	47.112	52.335	11.603	17.282	10.474
NVE1298	CTRL	KD	473.277	104.222	288.749	2.18863	0.327108	6.69085	2.21879e-11	4.7311e-09	17.521	14.759	41.1	5.908	4.795	5.296				NVE15409	CTRL	KD	2.37366	1.7173	1.06197e-20	4.43667e-18	9.708	11.672	9.973	2.18	2.283	1.548
NVE23459	CTRL	KD	28992.8	15127.4	22060.1	0.93849	0.140546	6.67746	2.43115e-11	5.07812e-09	1983.63	2269.31	2577.42	1021.88	1174.46	1342.61				NVE15934	CTRL	KD	8.4323	-0.198596	1.3977e-20	5.72246e-18	7.024	4.889	4.622	0	0	0
NVE18733	CTRL	KD	5962.79	3201.56	4582.18	0.897547	0.134623	6.66713	2.60847e-11	5.39348e-09	74.506	84.414	96.992	48.085	40.136	48.227				NVE23000	CTRL	KD	1.71087	3.66228	1.62442e-20	6.52028e-18	44.78	37.404	31.845	11.038	12.583	11.026
NVE14225	CTRL	KD	1710.97	950.788	1330.88	0.848547	0.129128	6.57134	4.98659e-11	1.00074e-08	33.484	36.402	39.404	21.356	17.829	21.135				NVE22677	CTRL	KD	8.23269	-0.375545	1.02234e-19	3.94874e-17	4.292	3.067	3.306	0	0	0
NVE273	CTRL	KD	582.313	279.492	430.903	1.06278	0.163428	6.50305	7.87082e-11	1.51996e-08	14.848	12.188	16.271	6.823	7.318	6.499				NVE15185	CTRL	KD	8.19293	-0.400149	1.94386e-19	7.23505e-17	1.253	1.225	1.697	0	0	0
NVE19197	CTRL	KD	951.411	540.12	745.766	0.818316	0.126518	6.46796	9.93328e-11	1.86545e-08	39.778	41.352	45.538	24.529	22.499	24.399				NVE11998	CTRL	KD	4.54277	0.814462	7.11045e-19	2.59925e-16	40.735	28.415	22.579	0	2.014	1.677
NVE25722	CTRL	KD	118.94	29.4631	74.2013	2.02509	0.313287	6.46403	1.01954e-10	1.89727e-08	7.192	8.463	10.484	2.511	2.215	1.686				NVE9104	CTRL	KD	2.3515	6.87169	1.91956e-18	6.54922e-16	254.169	322.918	215.823	38.215	72.485	43.729
NVE14579	CTRL	KD	413.308	186.714	300.011	1.1459	0.178216	6.42984	1.27742e-10	2.33471e-08	29.666	28.091	34.357	11.671	15.134	14.527				NVE5250	CTRL	KD	8.01944	-0.56206	4.82246e-18	1.59227e-15	291.195	203.711	252.661	0	0	0
NVE23270	CTRL	KD	144.362	12.1088	78.2356	3.59325	0.559465	6.42265	1.3392e-10	2.42597e-08	6.058	32.454	22.361	2.725	1.563	0.769				NVE22422	CTRL	KD	2.88905	5.35281	5.49158e-18	1.78441e-15	59.549	64.887	103.79	13.306	5.706	11.647
NVE19903	CTRL	KD	1154.68	618.505	886.591	0.898747	0.139993	6.41994	1.3633e-10	2.44796e-08	30.939	29.518	27.549	13.968	15.143	17.752				NVE20208	CTRL	KD	7.98416	-0.612678	6.54369e-18	2.09306e-15	2.851	3.006	2.317	0	0	0
NVE867	CTRL	KD	826.974	393.039	610.006	1.07326	0.168915	6.35388	2.09954e-10	3.70496e-08	89.926	67.165	81.668	32.472	37.46	42.871				NVE5501	CTRL	KD	6.88392	0.147006	2.80073e-17	8.82056e-15	2.496	1.012	1.392	0.039	0	0
NVE24577	CTRL	KD	73.6847	0.620577	37.1527	6.81059	1.09649	6.21129	5.25521e-10	8.96451e-08	14.72	8.372	10.833	0	0.355	0				NVE19431	CTRL	KD	1.30076	4.14339	4.42199e-17	1.37155e-14	421.787	455.03	406.371	159.382	155.346	202.463
NVE13290	CTRL	KD	49.8689	0	24.9345	8.08939	1.30543	6.19671	5.76544e-10	9.72791e-08	5.594	2.116	2.023	0	0	0				NVE9816	CTRL	KD	8.00515	-0.561452	4.80105e-17	1.4669e-14	3.019	2.925	4.492	0	0	0
NVE19518	CTRL	KD	179.196	64.5559	121.876	1.47787	0.238575	6.19455	5.8453e-10	9.72791e-08	8.711	7.622	10.387	3.017	3.481	3.057				NVE7039	CTRL	KD	1.47703	3.60022	6.62116e-17	1.96437e-14	44.849	50.078	35.902	14.688	15.949	15.888
NVE12297	CTRL	KD	42.0283	0	21.0141	7.83893	1.26702	6.18692	6.13528e-10	1.01282e-07	3.887	3.675	3.306	0	0	0				NVE8488	CTRL	KD	7.83997	-0.732935	9.24732e-17	2.70431e-14	5.673	7.734	6.852	0	0	0
NVE1687	CTRL	KD	308.55	98.4135	203.482	1.64772	0.266936	6.1727	6.71314e-10	1.08983e-07	21.458	19.669	30.453	5.616	10.348	6.766				NVE19245	CTRL	KD	8.2176	-0.392784	1.19343e-16	3.39314e-14	5.771	3.219	3.132	0	0	0
NVE6185	CTRL	KD	327.19	136.766	231.978	1.25591	0.203499	6.17157	6.76152e-10	1.08983e-07	4.736	6.792	6.634	2.424	2.417	2.692				NVE586	CTRL	KD	1.14038	4.03248	1.28987e-16	3.61712e-14	19.869	21.339	19.011	8.926	8.574	9.635
NVE15934	CTRL	KD	42.1022	0	21.0511	7.84379	1.27526	6.15076	7.71137e-10	1.23322e-07	7.024	4.889	4.622	0	0	0				NVE16773	CTRL	KD	8.34271	-0.286067	1.83273e-16	5.06998e-14	2.762	1.539	1.305	0	0	0
NVE6513	CTRL	KD	83.2209	0.310289	41.7656	7.85686	1.29819	6.05218	1.42894e-09	2.21594e-07	2.387	2.359	0.544	0	0.019	0				NVE18125	CTRL	KD	8.07099	-0.533545	2.10784e-16	5.75084e-14	2.595	1.741	1.414	0	0	0
NVE25341	CTRL	KD	4424.62	722.802	2573.71	2.61368	0.433536	6.02875	1.65234e-09	2.54312e-07	78.018	166.328	169.97	18.66	31.649	16.766				NVE23001	CTRL	KD	1.61013	4.36303	2.13504e-16	5.75084e-14	23.214	17.492	15.063	5.704	5.735	6.756
NVE11594	CTRL	KD	148.96	44.9992	96.9796	1.72984	0.288142	6.00341	1.9322e-09	2.95166e-07	7.656	11.206	9.255	3.465	2.091	2.89				NVE19610	CTRL	KD	8.00122	-0.601343	4.25552e-16	1.11686e-13	1.45	2.824	2.208	0.029	0	0
NVE16773	CTRL	KD	39.6011	0	19.8006	7.75452	1.29854	5.97172	2.34764e-09	3.55972e-07	2.762	1.539	1.305	0	0	0				NVE6036	CTRL	KD	2.02076	3.67003	4.33957e-16	1.1245e-13	40.025	39.621	41.84	7.904	14.319	7.505
NVE13898	CTRL	KD	855.933	488.197	672.065	0.808757	0.135488	5.96922	2.38389e-09	3.5881e-07	18.735	20.873	18.228	11.505	10.012	11.273				NVE20207	CTRL	KD	2.44014	2.42669	5.32264e-16	1.362e-13	7.468	11.641	6.069	1.801	1.515	1.292
NVE12768	CTRL	KD	466.315	226.289	346.302	1.04047	0.174408	5.96573	2.4354e-09	3.63888e-07	23.618	25.702	20.034	11.72	11.844	9.882				NVE17120	CTRL	KD	1.99851	2.42495	6.52885e-16	1.6299e-13	4.696	5.568	4.709	1.548	1.371	0.819
NVE22677	CTRL	KD	36.5521	0	18.2761	7.64157	1.28351	5.95365	2.62235e-09	3.88981e-07	4.292	3.067	3.306	0	0	0				NVE12236	CTRL	KD	3.92315	0.989533	1.01702e-15	2.50836e-13	5.781	10.052	4.688	0.545	0.163	0.562
NVE15185	CTRL	KD	35.3522	0	17.6761	7.59695	1.28621	5.90644	3.49574e-09	5.11128e-07	1.253	1.225	1.697	0	0	0				NVE12222	CTRL	KD	8.16003	-0.397788	1.82114e-15	4.33494e-13	1.953	1.66	3.741	0	0	0
NVE15979	CTRL	KD	122.418	34.392	78.4049	1.83414	0.31187	5.88111	4.0753e-09	5.91641e-07	3.048	1.812	2.588	0.613	0.729	0.75				NVE13290	CTRL	KD	8.67771	0.0303296	4.41436e-15	1.01535e-12	5.594	2.116	2.023	0	0	0
NVE19245	CTRL	KD	36.2224	0	18.1112	7.62771	1.30037	5.86579	4.46992e-09	6.35412e-07	5.771	3.219	3.132	0	0	0				NVE16085	CTRL	KD	1.55861	4.44013	5.29873e-15	1.19198e-12	26.499	42.921	37.631	13.306	12.074	10.75
NVE18376	CTRL	KD	802.826	419.131	610.978	0.934446	0.15958	5.85568	4.7507e-09	6.70668e-07	32.685	39.054	37.587	15.564	20.456	20.681				NVE17864	CTRL	KD	1.51013	3.20443	5.65518e-15	1.25834e-12	10.024	13.676	9.821	4.088	3.472	4.113
NVE24931	CTRL	KD	315.824	124.217	220.02	1.33864	0.23032	5.8121	6.16924e-09	8.59077e-07	12.835	14.921	10.822	4.302	4.297	6.499				NVE1316	CTRL	KD	9.68583	1.06336	7.41213e-15	1.62628e-12	2.417	0.972	6.362	0	0	0
NVE18373	CTRL	KD	362.011	140.501	251.256	1.37291	0.236267	5.81085	6.2156e-09	8.59684e-07	9.826	10.73	11.072	5.704	3.107	3.363				NVE281	CTRL	KD	1.07648	5.99044	8.50068e-15	1.83176e-12	124.229	109.225	120.158	61.226	48.384	57.556
NVE23002	CTRL	KD	186.63	57.7063	122.168	1.69945	0.293152	5.79717	6.74422e-09	9.26539e-07	12.45	9.991	7.939	4.059	2.158	3.146				NVE21952	CTRL	KD	1.90472	7.20677	1.7178e-14	3.66302e-12	175.204	148.664	165.652	53.254	26.738	50.396
NVE18415	CTRL	KD	831.673	301.468	566.571	1.46277	0.25262	5.7904	7.02169e-09	9.58227e-07	8.238	10.71	11.583	2.969	5.399	2.604				NVE10784	CTRL	KD	3.52503	0.720812	1.74866e-14	3.69039e-12	1.924	3.685	2.773	0.273	0.086	0.335
NVE2375	CTRL	KD	495.787	199.526	347.656	1.31288	0.227731	5.76508	8.16194e-09	1.09199e-06	166.355	135.615	198.857	51.346	60.497	88.376				NVE17991	CTRL	KD	7.90143	-0.661763	1.85648e-14	3.87797e-12	1.125	2.085	2.501	0	0	0
NVE17032	CTRL	KD	76.1785	18.4287	47.3036	2.0575	0.356968	5.76384	8.22204e-09	1.09289e-06	10.132	9.262	9.288	2.725	2.158	1.982				NVE25341	CTRL	KD	2.61524	6.60617	4.59809e-14	9.41274e-12	78.018	166.328	169.97	18.66	31.649	16.766
NVE12222	CTRL	KD	34.3078	0	17.1539	7.56082	1.31274	5.75959	8.43187e-09	1.11355e-06	1.953	1.66	3.741	0	0	0				NVE6513	CTRL	KD	7.52435	0.659672	5.1835e-14	1.05061e-11	2.387	2.359	0.544	0	0.019	0
NVE6217	CTRL	KD	900.713	30.311	465.512	4.89786	0.853463	5.73881	9.53425e-09	1.24662e-06	46.99	75.293	45.581	3.31	0.307	2.032				NVE6217	CTRL	KD	4.90197	4.13662	5.62541e-14	1.11804e-11	46.99	75.293	45.581	3.31	0.307	2.032
NVE16985	CTRL	KD	2835.38	1069.53	1952.46	1.40633	0.245076	5.73833	9.56126e-09	1.24662e-06	27.989	31.624	31.606	10.24	16.879	7.022				NVE6429	CTRL	KD	6.12094	-0.609078	6.79907e-14	1.3383e-11	1.973	2.328	1.12	0	0.067	0
NVE18125	CTRL	KD	32.8565	0	16.4283	7.48368	1.3049	5.73505	9.74833e-09	1.25502e-06	2.595	1.741	1.414	0	0	0				NVE17252	CTRL	KD	1.69961	3.16411	1.58631e-13	3.03489e-11	61.355	94.122	66.148	17.647	23.497	26.313
NVE5250	CTRL	KD	31.3973	0	15.6987	7.42436	1.29775	5.72094	1.05937e-08	1.34692e-06	291.195	203.711	252.661	0	0	0				NVE20717	CTRL	KD	0.848765	6.62722	1.9515e-13	3.699e-11	78.975	76.296	79.612	43.501	42.821	43.542
NVE22640	CTRL	KD	138.13	41.768	89.9492	1.71929	0.300617	5.7192	1.07028e-08	1.35238e-06	1.805	1.903	1.196	0.516	0.403	0.552				NVE15384	CTRL	KD	1.21801	6.73976	2.85235e-13	5.30823e-11	39.177	41.139	32.117	13.413	18.155	16.539
NVE11992	CTRL	KD	128.259	30.0861	79.1725	2.0901	0.366313	5.70577	1.15818e-08	1.4456e-06	4.252	9.404	9.397	1.781	2.024	1.519				NVE13591	CTRL	KD	1.12037	4.24958	5.33211e-13	9.74585e-11	36.552	42.02	32.987	18.923	15.613	16.5
NVE20208	CTRL	KD	31.1094	0	15.5547	7.4015	1.29744	5.70468	1.16562e-08	1.44607e-06	2.851	3.006	2.317	0	0	0				NVE14022	CTRL	KD	1.11541	5.41996	5.4976e-13	9.95942e-11	29.617	29.366	38.175	15.973	15.46	13.235
NVE23517	CTRL	KD	327.522	87.45	207.486	1.90028	0.333696	5.69465	1.23625e-08	1.51533e-06	19.06	15.012	20.556	2.579	8.027	3.886				NVE25722	CTRL	KD	2.02638	1.53153	7.43113e-13	1.3114e-10	7.192	8.463	10.484	2.511	2.215	1.686
NVE19525	CTRL	KD	1144.1	563.566	853.835	1.02302	0.179825	5.689	1.27783e-08	1.55698e-06	63.298	87.107	98.863	46.1	37.489	38.197				NVE24763	CTRL	KD	1.07837	4.86286	7.6168e-13	1.33268e-10	18.695	20.327	25.2	10.639	9.619	10.06
NVE19289	CTRL	KD	552.045	312.599	432.322	0.823596	0.144797	5.68793	1.28587e-08	1.5575e-06	13.102	12.856	13.856	8.147	6.828	7.436				NVE17044	CTRL	KD	7.02284	1.00508	2.1179e-12	3.61296e-10	0.592	2.976	4.046	0	0	0.039
NVE9816	CTRL	KD	30.915	0	15.4575	7.40564	1.30425	5.67807	1.36221e-08	1.63067e-06	3.019	2.925	4.492	0	0	0				NVE19518	CTRL	KD	1.4809	2.23467	2.59342e-12	4.28144e-10	8.711	7.622	10.387	3.017	3.481	3.057
NVE10044	CTRL	KD	1009.97	536.567	773.27	0.909017	0.16027	5.67178	1.41322e-08	1.6819e-06	14.552	17.948	12.605	7.641	7.941	8.245				NVE14063	CTRL	KD	2.6786	2.49557	3.06744e-12	4.94437e-10	54.488	39.185	49.149	5.782	12.487	3.817
NVE19610	CTRL	KD	31.5225	0	15.7612	7.41868	1.30922	5.66649	1.45749e-08	1.72455e-06	1.45	2.824	2.208	0.029	0	0				NVE17032	CTRL	KD	2.05612	0.895721	3.56826e-12	5.68951e-10	10.132	9.262	9.288	2.725	2.158	1.982
NVE5501	CTRL	KD	53.3127	0.384864	26.8488	7.22747	1.27909	5.65046	1.60017e-08	1.86111e-06	2.496	1.012	1.392	0.039	0	0				NVE23460	CTRL	KD	1.54727	7.44524	3.5853e-12	5.68951e-10	371.413	519.007	649.145	194.804	139.791	189.317
NVE24950	CTRL	KD	654.352	373.003	513.677	0.811717	0.143686	5.64923	1.6117e-08	1.86393e-06	8.425	8.888	9.647	5.042	5.553	4.665				NVE14579	CTRL	KD	1.14827	3.51599	6.36526e-12	1.00233e-09	29.666	28.091	34.357	11.671	15.134	14.527
NVE9155	CTRL	KD	2874.56	1289.37	2081.97	1.15732	0.205437	5.63345	1.76635e-08	2.01996e-06	152.168	134.198	183.489	72.361	88.453	48.345				NVE2422	CTRL	KD	4.28146	-0.165705	8.02286e-12	1.24421e-09	2.605	1.377	1.327	0.146	0.115	0
NVE8488	CTRL	KD	28.0417	0	14.0209	7.25379	1.30867	5.54289	2.97524e-08	3.22238e-06	5.673	7.734	6.852	0	0	0				NVE22828	CTRL	KD	3.88378	-0.511065	8.53969e-12	1.31441e-09	1.726	2.166	2.491	0.146	0.249	0
NVE2422	CTRL	KD	41.0336	2.08546	21.5595	4.35341	0.789133	5.51671	3.45408e-08	3.70183e-06	2.605	1.377	1.327	0.146	0.115	0				NVE8124	CTRL	KD	0.953106	5.60291	1.03649e-11	1.57171e-09	102.465	101.086	120.278	62.637	51.098	53
NVE1316	CTRL	KD	99.9596	0	49.9798	9.0931	1.65012	5.51057	3.57681e-08	3.81056e-06	2.417	0.972	6.362	0	0	0				NVE11012	CTRL	KD	1.69038	4.99394	1.46968e-11	2.21219e-09	22.257	23.961	20.49	5.509	9.897	5.128
NVE17991	CTRL	KD	29.0243	0	14.5121	7.30876	1.32651	5.50978	3.59276e-08	3.81056e-06	1.125	2.085	2.501	0	0	0				NVE18815	CTRL	KD	1.81482	2.84586	1.84576e-11	2.73802e-09	13.812	21.956	28.191	6.434	5.975	5.681
NVE14435	CTRL	KD	800.91	397.55	599.23	1.01284	0.183961	5.50572	3.67656e-08	3.87934e-06	353.408	294.867	415.344	172.27	144.337	207.976				NVE273	CTRL	KD	1.06586	4.03525	1.98425e-11	2.9014e-09	14.848	12.188	16.271	6.823	7.318	6.499
NVE8309	CTRL	KD	44.9408	1.69105	23.3159	4.76461	0.869994	5.4766	4.33572e-08	4.55139e-06	0.424	0.83	1.588	0.049	0	0.059				NVE6185	CTRL	KD	1.25758	3.14343	3.39072e-11	4.82418e-09	4.736	6.792	6.634	2.424	2.417	2.692
NVE14847	CTRL	KD	569.804	179.392	374.598	1.66502	0.30429	5.47181	4.45452e-08	4.61298e-06	17.018	14.951	8.831	3.806	6.263	2.702				NVE17862	CTRL	KD	1.30747	5.09081	4.405e-11	6.17635e-09	19.1	30.358	20.36	8.906	8.679	10.444
NVE1888	CTRL	KD	82.6151	19.9073	51.2612	2.03485	0.37629	5.40768	6.38481e-08	6.50234e-06	14.769	18.859	19.675	2.433	5.515	4.704				NVE5939	CTRL	KD	1.25304	5.26119	4.54074e-11	6.32336e-09	23.589	17.057	27.582	10.561	9.207	8.777
NVE23049	CTRL	KD	1125.06	511.826	818.443	1.13395	0.213496	5.31134	1.08821e-07	1.07095e-05	80.208	86.621	48.703	31.041	37.029	29.478				NVE11594	CTRL	KD	1.73031	1.89298	7.87174e-11	1.07428e-08	7.656	11.206	9.255	3.465	2.091	2.89
NVE8296	CTRL	KD	50.4638	6.86985	28.6668	2.88354	0.547367	5.26801	1.37907e-07	1.32533e-05	3.354	1.771	4.035	0.311	0.537	0.355				NVE19197	CTRL	KD	0.821273	4.82174	9.61655e-11	1.28667e-08	39.778	41.352	45.538	24.529	22.499	24.399
NVE4997	CTRL	KD	47.4302	3.38136	25.4058	3.7501	0.716723	5.23228	1.67429e-07	1.5959e-05	1.924	1.377	1.523	0	0.038	0.325				NVE23444	CTRL	KD	4.91212	0.20853	1.53663e-10	2.02944e-08	4.341	1.883	1.936	0.292	0	0
NVE3103	CTRL	KD	232.928	7.72222	120.325	4.89471	0.938858	5.21347	1.85342e-07	1.75646e-05	17.235	22.058	15.161	0	1.017	0.799				NVE14225	CTRL	KD	0.851588	5.65548	1.75639e-10	2.30383e-08	33.484	36.402	39.404	21.356	17.829	21.135
NVE21712	CTRL	KD	363.396	99.9847	231.69	1.86899	0.363369	5.14352	2.69642e-07	2.47515e-05	26.401	29.285	70.477	14.854	12.429	7.121				NVE19903	CTRL	KD	0.901526	5.0704	1.86124e-10	2.41149e-08	30.939	29.518	27.549	13.968	15.143	17.752
NVE2487	CTRL	KD	272.905	126.373	199.639	1.10147	0.214248	5.14112	2.73109e-07	2.49578e-05	3.078	3.664	2.491	1.285	1.439	1.529				NVE15979	CTRL	KD	1.83447	1.61672	2.15731e-10	2.7775e-08	3.048	1.812	2.588	0.613	0.729	0.75
NVE23092	CTRL	KD	114.781	24.6328	69.707	2.23511	0.436321	5.12264	3.01292e-07	2.71694e-05	5.564	4.839	9.245	1.762	1.889	0.523				NVE867	CTRL	KD	1.0761	4.53415	2.26048e-10	2.89214e-08	89.926	67.165	81.668	32.472	37.46	42.871
NVE397	CTRL	KD	477.319	268.852	373.086	0.827959	0.16268	5.0895	3.59003e-07	3.20908e-05	22.622	18.717	18.587	10.853	11.969	10.73				NVE12768	CTRL	KD	1.04246	3.71616	2.76064e-10	3.48846e-08	23.618	25.702	20.034	11.72	11.844	9.882
NVE7432	CTRL	KD	170.021	66.2895	118.155	1.37373	0.27309	5.0303	4.89716e-07	4.28397e-05	10.201	7.147	11.257	4.633	3.079	3.363				NVE14520	CTRL	KD	4.92727	-0.478819	5.24542e-10	6.50782e-08	1.825	2.298	0.87	0.165	0	0
NVE22104	CTRL	KD	127.363	46.0372	86.7003	1.47838	0.297121	4.97567	6.50207e-07	5.59232e-05	5.584	4.808	4.459	2.356	1.669	1.282				NVE8309	CTRL	KD	4.67169	-0.0104342	8.34822e-10	1.01578e-07	0.424	0.83	1.588	0.049	0	0.059
NVE21810	CTRL	KD	544.868	184.613	364.74	1.56061	0.314401	4.96376	6.91426e-07	5.84855e-05	14.729	20.337	11.333	6.308	2.57	6.756				NVE22640	CTRL	KD	1.71791	1.78236	9.59931e-10	1.15593e-07	1.805	1.903	1.196	0.516	0.403	0.552
NVE10229	CTRL	KD	1064.14	526.08	795.112	1.01729	0.205236	4.95669	7.17037e-07	6.04023e-05	118.299	88.18	144.412	46.314	69.368	56.57				NVE1888	CTRL	KD	2.02719	1.01247	1.00717e-09	1.20572e-07	14.769	18.859	19.675	2.433	5.515	4.704
NVE14520	CTRL	KD	34.877	1.15459	18.0158	5.07815	1.02477	4.95543	7.21718e-07	6.05474e-05	1.825	2.298	0.87	0.165	0	0				NVE1687	CTRL	KD	1.6491	2.96579	1.08689e-09	1.29359e-07	21.458	19.669	30.453	5.616	10.348	6.766
NVE21369	CTRL	KD	416.282	168.001	292.141	1.31247	0.265042	4.95191	7.34874e-07	6.11499e-05	69.957	82.086	132.948	38.001	47.348	28.906				NVE16241	CTRL	KD	2.25691	0.215693	1.10371e-09	1.30602e-07	4.558	5.871	5.394	0.983	0.949	1.262
NVE21072	CTRL	KD	276.137	104.229	190.183	1.40406	0.283959	4.94459	7.63062e-07	6.32384e-05	6.945	15.498	12.072	4.955	3.923	4.073				NVE13898	CTRL	KD	0.811547	4.67069	1.26801e-09	1.49181e-07	18.735	20.873	18.228	11.505	10.012	11.273
NVE17044	CTRL	KD	100.45	0.614215	50.532	7.2815	1.47395	4.94013	7.80714e-07	6.4247e-05	0.592	2.976	4.046	0	0	0.039				NVE24931	CTRL	KD	1.33976	3.06437	1.45086e-09	1.69717e-07	12.835	14.921	10.822	4.302	4.297	6.499
NVE9384	CTRL	KD	241.155	126.603	183.879	0.933928	0.189057	4.93993	7.8151e-07	6.4247e-05	39.778	34.661	37.152	20.811	18.778	18.541				NVE19289	CTRL	KD	0.82691	4.03763	1.61515e-09	1.87863e-07	13.102	12.856	13.856	8.147	6.828	7.436
NVE6429	CTRL	KD	31.7992	0.310289	16.0547	6.46411	1.30937	4.93681	7.94098e-07	6.50207e-05	1.973	2.328	1.12	0	0.067	0				NVE18733	CTRL	KD	0.900662	7.43776	1.95109e-09	2.25655e-07	74.506	84.414	96.992	48.085	40.136	48.227
NVE10231	CTRL	KD	84.991	18.9539	51.9725	2.19608	0.444979	4.93525	8.00474e-07	6.52817e-05	9.155	5.487	12.497	3.125	1.276	1.539				NVE4997	CTRL	KD	3.70059	0.0616654	2.26496e-09	2.60483e-07	1.924	1.377	1.523	0	0.038	0.325
NVE22828	CTRL	KD	30.8548	2.01088	16.4329	3.95604	0.802448	4.92996	8.22449e-07	6.65436e-05	1.726	2.166	2.491	0.146	0.249	0				NVE23002	CTRL	KD	1.70123	2.22411	2.47028e-09	2.82509e-07	12.45	9.991	7.939	4.059	2.158	3.146
NVE16241	CTRL	KD	47.886	9.8639	28.8749	2.27169	0.46158	4.92156	8.58584e-07	6.86532e-05	4.558	5.871	5.394	0.983	0.949	1.262				NVE8296	CTRL	KD	2.86882	0.263132	2.93205e-09	3.33456e-07	3.354	1.771	4.035	0.311	0.537	0.355
NVE12398	CTRL	KD	25.0314	0	12.5157	7.10916	1.44639	4.91511	8.87304e-07	7.0551e-05	5.85	0.81	7.004	0	0	0				NVE18376	CTRL	KD	0.936786	4.53463	3.36293e-09	3.80345e-07	32.685	39.054	37.587	15.564	20.456	20.681
NVE24356	CTRL	KD	188.918	83.7343	136.326	1.18313	0.240733	4.91469	8.89212e-07	7.0551e-05	12.352	13.99	17.467	7.602	6.023	5.592				NVE1298	CTRL	KD	2.19025	3.47229	3.68195e-09	4.11875e-07	17.521	14.759	41.1	5.908	4.795	5.296
NVE19703	CTRL	KD	141.551	61.0346	101.293	1.21712	0.248056	4.90663	9.26569e-07	7.29495e-05	47.661	48.377	46.625	23.186	16.342	21.529				NVE18373	CTRL	KD	1.37604	3.25722	4.47845e-09	4.95559e-07	9.826	10.73	11.072	5.704	3.107	3.363
NVE15548	CTRL	KD	351.587	161.534	256.56	1.12246	0.228946	4.90274	9.45103e-07	7.41236e-05	10.102	7.339	9.397	3.426	5.342	3.472				NVE24950	CTRL	KD	0.814465	4.28569	4.62874e-09	5.09435e-07	8.425	8.888	9.647	5.042	5.553	4.665
NVE20078	CTRL	KD	1092.06	547.81	819.934	0.994929	0.203259	4.89487	9.83703e-07	7.65643e-05	11.444	14.577	9.908	7.339	6.013	4.556				NVE17990	CTRL	KD	2.80276	-0.155181	4.77547e-09	5.19993e-07	3.019	3.27	3.198	0.857	0.163	0.375
NVE20276	CTRL	KD	72.5191	18.6429	45.581	1.96533	0.402411	4.88388	1.04021e-06	8.02468e-05	1.677	1.984	1.262	0.584	0.269	0.414				NVE23459	CTRL	KD	0.941327	9.70474	5.54441e-09	6.00527e-07	1983.63	2269.31	2577.42	1021.88	1174.46	1342.61
NVE199	CTRL	KD	49.1519	9.09173	29.1218	2.44268	0.504213	4.84453	1.26912e-06	9.55102e-05	1.934	3.786	3.328	0.701	0.384	0.562				NVE11992	CTRL	KD	2.08803	1.61234	9.1655e-09	9.77224e-07	4.252	9.404	9.397	1.781	2.024	1.519
NVE598	CTRL	KD	65.372	12.7849	39.0784	2.38249	0.492363	4.8389	1.30561e-06	9.7897e-05	4.923	8.098	10.387	2.482	0.748	1.262				NVE12398	CTRL	KD	7.71081	-0.746941	9.43325e-09	1.00056e-06	5.85	0.81	7.004	0	0	0
NVE23617	CTRL	KD	26.315	0	13.1575	7.15855	1.47986	4.83732	1.316e-06	9.83155e-05	0.661	11.145	8.124	0	0	0				NVE19703	CTRL	KD	1.21959	1.96214	1.00665e-08	1.06222e-06	47.661	48.377	46.625	23.186	16.342	21.529
NVE24962	CTRL	KD	144.291	59.2456	101.768	1.27399	0.26416	4.82281	1.41551e-06	0.000103855	11.464	15.083	13.867	4.293	6.493	5.631				NVE9384	CTRL	KD	0.937765	2.81339	1.09361e-08	1.14221e-06	39.778	34.661	37.152	20.811	18.778	18.541
NVE22599	CTRL	KD	1352.6	752.476	1052.54	0.844076	0.175085	4.82094	1.42881e-06	0.000104456	54.074	60.899	40.818	28.871	25.175	32.131				NVE10044	CTRL	KD	0.911478	4.87176	1.46007e-08	1.50197e-06	14.552	17.948	12.605	7.641	7.941	8.245
NVE21790	CTRL	KD	160.721	34.9614	97.8414	2.21521	0.464047	4.77367	1.809e-06	0.000131313	14.749	12.512	41.753	6.872	2.628	5.365				NVE2375	CTRL	KD	1.31551	3.72934	1.59754e-08	1.61897e-06	166.355	135.615	198.857	51.346	60.497	88.376
NVE13938	CTRL	KD	566.257	273.037	419.647	1.05447	0.222012	4.74959	2.03824e-06	0.000146912	16.032	17.28	26.407	8.799	8.161	11.608				NVE199	CTRL	KD	2.43034	0.218414	2.60515e-08	2.60147e-06	1.934	3.786	3.328	0.701	0.384	0.562
NVE21326	CTRL	KD	407.958	213.889	310.924	0.929624	0.197166	4.71493	2.4179e-06	0.000173057	44.938	42.101	30.692	22.31	19.881	19.153				NVE19525	CTRL	KD	1.02594	5.01623	2.78424e-08	2.76486e-06	63.298	87.107	98.863	46.1	37.489	38.197
NVE22816	CTRL	KD	127.961	28.3457	78.1533	2.18788	0.466405	4.69094	2.71954e-06	0.000190647	7.034	11.52	26.266	4.293	1.995	3.472				NVE2487	CTRL	KD	1.10169	2.92412	2.79579e-08	2.76486e-06	3.078	3.664	2.491	1.285	1.439	1.529
NVE17990	CTRL	KD	38.2134	5.61989	21.9166	2.81286	0.602168	4.67122	2.9941e-06	0.000208466	3.019	3.27	3.198	0.857	0.163	0.375				NVE14435	CTRL	KD	1.01602	4.50889	4.75427e-08	4.56923e-06	353.408	294.867	415.344	172.27	144.337	207.976
NVE25937	CTRL	KD	677.717	346.478	512.097	0.968967	0.208543	4.64636	3.37843e-06	0.000230522	58.109	55.179	71.162	28.812	40.875	23.896				NVE15155	CTRL	KD	3.01748	-0.575511	5.65096e-08	5.3805e-06	1.213	1.873	2.284	0.36	0.249	0.069
NVE6970	CTRL	KD	592.689	319.291	455.99	0.896253	0.193356	4.63524	3.5652e-06	0.000240857	36.394	35.956	44.624	24.101	22.825	15.612				NVE23270	CTRL	KD	3.57976	1.56851	5.71646e-08	5.41767e-06	6.058	32.454	22.361	2.725	1.563	0.769
NVE14366	CTRL	KD	36.3134	4.23521	20.2743	3.0762	0.664237	4.63118	3.63579e-06	0.000244818	1.273	3.391	2.262	0.253	0.173	0.414				NVE22104	CTRL	KD	1.48091	1.74024	6.18082e-08	5.83076e-06	5.584	4.808	4.459	2.356	1.669	1.282
NVE7357	CTRL	KD	3599.67	2062.93	2831.3	0.803367	0.173643	4.62654	3.71829e-06	0.000248737	219.679	235.072	302.799	129.207	177.232	124.324				NVE24962	CTRL	KD	1.27243	1.96931	6.62905e-08	6.22492e-06	11.464	15.083	13.867	4.293	6.493	5.631
NVE6424	CTRL	KD	208.844	99.1399	153.992	1.08205	0.234981	4.60482	4.12828e-06	0.000272599	11.089	9.617	13.388	5.568	6.234	4.3				NVE24356	CTRL	KD	1.1872	2.38899	6.67e-08	6.23478e-06	12.352	13.99	17.467	7.602	6.023	5.592
NVE17324	CTRL	KD	997.663	492.766	745.214	1.01721	0.221032	4.60209	4.18281e-06	0.000275312	6.699	12.006	13.203	4.857	5.467	5.306				NVE397	CTRL	KD	0.830593	3.82624	7.04626e-08	6.55655e-06	22.622	18.717	18.587	10.853	11.969	10.73
NVE15337	CTRL	KD	274.622	145.476	210.049	0.916708	0.199818	4.58771	4.48126e-06	0.000292138	19.317	15.771	19.033	8.05	9.418	11.056				NVE14366	CTRL	KD	3.03497	-0.288827	8.11715e-08	7.51883e-06	1.273	3.391	2.262	0.253	0.173	0.414
NVE1811	CTRL	KD	26430	14039.4	20234.7	0.91267	0.199119	4.58354	4.57179e-06	0.000296154	2979.91	3469.14	3393.29	1636.89	2331.6	1221.17				NVE20276	CTRL	KD	1.9613	0.820077	8.89927e-08	8.16937e-06	1.677	1.984	1.262	0.584	0.269	0.414
NVE21313	CTRL	KD	468.166	240.847	354.507	0.960728	0.210658	4.5606	5.10084e-06	0.000327317	5.091	7.42	7.048	4.098	2.695	3.195				NVE7432	CTRL	KD	1.37792	2.19207	1.00304e-07	9.12592e-06	10.201	7.147	11.257	4.633	3.079	3.363
NVE1688	CTRL	KD	402.226	180.368	291.297	1.15974	0.255347	4.54182	5.57714e-06	0.000353932	26.331	28.799	45.233	13.773	19.181	11.608				NVE19583	CTRL	KD	1.05737	1.92735	1.15966e-07	1.05042e-05	6.906	6.205	6.482	3.086	3.136	3.166
NVE11584	CTRL	KD	2816.34	1471.22	2143.78	0.936394	0.206185	4.54153	5.58476e-06	0.000353932	25.355	37.039	22.426	18.085	11.902	14.083				NVE18415	CTRL	KD	1.46466	4.42684	1.3567e-07	1.21812e-05	8.238	10.71	11.583	2.969	5.399	2.604
NVE2195	CTRL	KD	3992.19	2025.73	3008.96	0.979059	0.21723	4.50703	6.57422e-06	0.000414075	141.128	238.746	265.82	129.742	87.235	108.081				NVE4337	CTRL	KD	2.11308	-0.0207743	1.61921e-07	1.44746e-05	2.999	3.482	4.481	0.905	0.863	0.819
NVE21713	CTRL	KD	86.0212	18.0732	52.0472	2.2644	0.504459	4.48878	7.16326e-06	0.000442997	4.301	2.905	2.991	1.012	0.978	0.148				NVE19857	CTRL	KD	1.46534	1.18129	2.51376e-07	2.13523e-05	1.391	1.083	1.327	0.35	0.46	0.562
NVE19857	CTRL	KD	84.6427	30.5282	57.5854	1.46665	0.329184	4.45541	8.37336e-06	0.000509919	1.391	1.083	1.327	0.35	0.46	0.562				NVE23517	CTRL	KD	1.90141	2.99253	2.74386e-07	2.28331e-05	19.06	15.012	20.556	2.579	8.027	3.886
NVE8802	CTRL	KD	530.967	206.67	368.819	1.35951	0.305717	4.44696	8.70959e-06	0.000524369	60.555	58.692	50.193	17.949	35.427	12.121				NVE9155	CTRL	KD	1.16002	6.30124	3.25571e-07	2.67661e-05	152.168	134.198	183.489	72.361	88.453	48.345
NVE19583	CTRL	KD	133.041	64.0749	98.5578	1.05522	0.237606	4.44106	8.95173e-06	0.000535795	6.906	6.205	6.482	3.086	3.136	3.166				NVE23617	CTRL	KD	7.74658	-0.849761	3.93862e-07	3.17431e-05	0.661	11.145	8.124	0	0	0
NVE24089	CTRL	KD	342.301	163.592	252.947	1.07288	0.241956	4.4342	9.2416e-06	0.000549929	9.639	6.448	12.671	4.809	4.268	4.576				NVE15337	CTRL	KD	0.919285	3.00659	4.82058e-07	3.81012e-05	19.317	15.771	19.033	8.05	9.418	11.056
NVE11478	CTRL	KD	103.101	38.1209	70.6109	1.44143	0.325675	4.42597	9.60081e-06	0.000566365	6.995	8.989	9.712	3.66	3.74	2.071				NVE598	CTRL	KD	2.37756	0.640843	5.48385e-07	4.26844e-05	4.923	8.098	10.387	2.482	0.748	1.262
NVE5550	CTRL	KD	165.06	66.4731	115.767	1.31163	0.297294	4.4119	1.02468e-05	0.000595887	2.457	4.373	5.068	1.48	1.659	1.608				NVE23049	CTRL	KD	1.13637	4.95295	5.57801e-07	4.32528e-05	80.208	86.621	48.703	31.041	37.029	29.478
NVE15162	CTRL	KD	364.24	196.808	280.524	0.889151	0.201611	4.41022	1.03266e-05	0.000598824	20.412	18.241	24.83	9.413	11.058	13.571				NVE6424	CTRL	KD	1.08558	2.56564	5.92863e-07	4.57981e-05	11.089	9.617	13.388	5.568	6.234	4.3
NVE5253	CTRL	KD	85.8942	26.6889	56.2915	1.68895	0.383307	4.40626	1.05168e-05	0.000608134	33.652	21.4	16.542	8.4	7.97	5.977				NVE16985	CTRL	KD	1.40842	6.20809	6.4781e-07	4.92986e-05	27.989	31.624	31.606	10.24	16.879	7.022
NVE9073	CTRL	KD	165.937	70.5409	118.239	1.23423	0.28215	4.37436	1.2179e-05	0.000692511	4.676	4.11	3.459	1.869	2.148	1.154				NVE15548	CTRL	KD	1.12463	3.29328	6.50738e-07	4.9338e-05	10.102	7.339	9.397	3.426	5.342	3.472
NVE9888	CTRL	KD	70.6846	22.3473	46.5159	1.6703	0.382187	4.37038	1.2403e-05	0.000700189	5.209	3.128	3.535	1.402	1.007	1.341				NVE10231	CTRL	KD	2.19472	1.05887	7.87739e-07	5.77986e-05	9.155	5.487	12.497	3.125	1.276	1.539
NVE26144	CTRL	KD	407.055	2.76397	204.91	7.18304	1.64366	4.37014	1.24166e-05	0.000700189	68.714	35.035	31.236	0	0	0.937				NVE21326	CTRL	KD	0.931965	3.56108	8.96061e-07	6.52785e-05	44.938	42.101	30.692	22.31	19.881	19.153
NVE12769	CTRL	KD	547.408	269.259	408.334	1.02002	0.233892	4.36108	1.29421e-05	0.000727813	51.962	57.406	56.816	18.348	24.801	38.118				NVE11944	CTRL	KD	2.79767	-0.198779	1.1069e-06	7.97867e-05	0.335	0.456	0.609	0	0.067	0.118
NVE25160	CTRL	KD	150.537	59.3799	104.958	1.33759	0.307313	4.35252	1.34579e-05	0.000752689	2.812	2.996	3.524	0.886	1.803	0.976				NVE23092	CTRL	KD	2.23201	1.4615	1.23178e-06	8.78599e-05	5.564	4.839	9.245	1.762	1.889	0.523
NVE15722	CTRL	KD	156.78	69.2292	113.005	1.17304	0.270712	4.33316	1.46983e-05	0.000813173	9.155	6.833	6.569	2.511	3.337	4.044				NVE21072	CTRL	KD	1.4057	2.85214	1.24465e-06	8.81635e-05	6.945	15.498	12.072	4.955	3.923	4.073
NVE16986	CTRL	KD	1167.85	549.316	858.582	1.08685	0.251908	4.31447	1.59988e-05	0.000873321	10.803	13.544	10.898	4.672	8.19	3.61				NVE14847	CTRL	KD	1.66682	3.82781	1.32919e-06	9.35049e-05	17.018	14.951	8.831	3.806	6.263	2.702
NVE17821	CTRL	KD	209.599	97.2052	153.402	1.09685	0.254745	4.30569	1.66463e-05	0.000901455	5.091	6.803	4.089	2.132	2.35	2.9				NVE9888	CTRL	KD	1.67026	0.879256	1.35928e-06	9.52936e-05	5.209	3.128	3.535	1.402	1.007	1.341
NVE6196	CTRL	KD	61.6418	16.3535	38.9977	1.92199	0.44784	4.29169	1.77322e-05	0.000950204	17.817	18.96	11.202	5.918	4.306	2.387				NVE9213	CTRL	KD	1.27599	1.06709	1.39661e-06	9.73325e-05	6.748	6.975	6.678	2.336	3.27	2.702
NVE3986	CTRL	KD	74.8035	25.0105	49.907	1.58851	0.371592	4.27489	1.91233e-05	0.00101869	9.54	8.463	9.799	3.465	4.047	1.805				NVE3986	CTRL	KD	1.58886	0.976542	1.39787e-06	9.73325e-05	9.54	8.463	9.799	3.465	4.047	1.805
NVE18138	CTRL	KD	241.192	103.867	172.529	1.21	0.283076	4.27447	1.91595e-05	0.00101869	2.082	4.707	3.404	1.48	1.467	1.41				NVE11478	CTRL	KD	1.44249	1.45568	1.63377e-06	0.000112231	6.995	8.989	9.712	3.66	3.74	2.071
NVE24967	CTRL	KD	206.051	87.4725	146.762	1.23891	0.291148	4.25525	2.08814e-05	0.001096	18.676	11.955	16.619	6.074	9.216	4.606				NVE21369	CTRL	KD	1.3145	3.48073	2.37249e-06	0.000158717	69.957	82.086	132.948	38.001	47.348	28.906
NVE12657	CTRL	KD	232.593	118.532	175.563	0.970002	0.22814	4.25179	2.12068e-05	0.00111024	7.902	7.835	9.071	3.329	3.807	5.424				NVE25410	CTRL	KD	2.62098	-0.183048	2.44038e-06	0.000162727	3.226	1.549	2.871	0.798	0.288	0.197
NVE526	CTRL	KD	435.381	213.406	324.394	1.03002	0.242762	4.2429	2.20651e-05	0.00115222	24.418	26.34	19.283	15.146	7.672	11.332				NVE22599	CTRL	KD	0.84689	5.31596	2.50643e-06	0.000166588	54.074	60.899	40.818	28.871	25.175	32.131
NVE908	CTRL	KD	227.642	120.844	174.243	0.912142	0.215064	4.24126	2.22272e-05	0.00115774	6.561	8.098	9.234	3.65	4.508	4.428				NVE15722	CTRL	KD	1.17355	2.12174	2.76964e-06	0.000183487	9.155	6.833	6.569	2.511	3.337	4.044
NVE23237	CTRL	KD	668.125	342.891	505.508	0.958913	0.2264	4.23548	2.28061e-05	0.00118487	86.828	119.692	113.556	36.56	69.253	57.113				NVE10229	CTRL	KD	1.01992	4.91663	2.84372e-06	0.000187787	118.299	88.18	144.412	46.314	69.368	56.57
NVE4337	CTRL	KD	38.6764	8.94576	23.8111	2.12002	0.50068	4.23429	2.29278e-05	0.00118818	2.999	3.482	4.481	0.905	0.863	0.819				NVE20078	CTRL	KD	0.997623	4.95543	2.94678e-06	0.000192286	11.444	14.577	9.908	7.339	6.013	4.556
NVE15155	CTRL	KD	27.7576	3.47258	15.6151	3.04424	0.7257	4.1949	2.72995e-05	0.0013901	1.213	1.873	2.284	0.36	0.249	0.069				NVE908	CTRL	KD	0.914075	2.73826	2.94944e-06	0.000192286	6.561	8.098	9.234	3.65	4.508	4.428
NVE21809	CTRL	KD	266.191	100.875	183.533	1.39603	0.3329	4.19354	2.74641e-05	0.00139501	7.675	12.815	6.145	3.884	1.918	4.221				NVE6970	CTRL	KD	0.899178	4.11509	3.25636e-06	0.000207667	36.394	35.956	44.624	24.101	22.825	15.612
NVE19659	CTRL	KD	66.4497	16.2203	41.335	2.04415	0.488707	4.18277	2.87981e-05	0.00145196	3.009	4.059	4.1	1.188	1.266	0.237				NVE12384	CTRL	KD	2.09543	-0.273382	3.3706e-06	0.000213621	1.223	1.792	1.098	0.302	0.412	0.247
NVE16635	CTRL	KD	300.561	170.786	235.673	0.817811	0.196191	4.16845	3.06673e-05	0.00153603	5.554	6.084	6.08	3.728	3.635	2.604				NVE13938	CTRL	KD	1.05736	3.99839	3.59781e-06	0.000226618	16.032	17.28	26.407	8.799	8.161	11.608
NVE15632	CTRL	KD	265.852	119.286	192.569	1.15014	0.275927	4.16828	3.06905e-05	0.00153603	6.344	6.529	4.535	2.132	3.683	1.953				NVE6196	CTRL	KD	1.91728	0.60151	3.91469e-06	0.000242107	17.817	18.96	11.202	5.918	4.306	2.387
NVE20782	CTRL	KD	58.8983	14.6016	36.7499	1.99286	0.478421	4.16549	3.10686e-05	0.00155116	1.569	1.255	1.479	0.146	0.614	0.316				NVE15162	CTRL	KD	0.891935	3.42123	4.07103e-06	0.000250264	20.412	18.241	24.83	9.413	11.058	13.571
NVE11944	CTRL	KD	36.2857	4.93281	20.6092	2.83321	0.680885	4.16108	3.1675e-05	0.00157437	0.335	0.456	0.609	0	0.067	0.118				NVE9073	CTRL	KD	1.23547	2.17975	4.20474e-06	0.00025771	4.676	4.11	3.459	1.869	2.148	1.154
NVE21670	CTRL	KD	564.006	243.912	403.959	1.20559	0.290804	4.1457	3.38778e-05	0.00164722	57.961	83.25	68.845	19.799	22.375	48.049				NVE21313	CTRL	KD	0.963629	3.75022	4.26426e-06	0.000259224	5.091	7.42	7.048	4.098	2.695	3.195
NVE18777	CTRL	KD	723.108	319.844	521.476	1.17523	0.283665	4.14301	3.42777e-05	0.00165878	9.343	6.863	9.549	1.976	3.97	5.375				NVE12657	CTRL	KD	0.971923	2.75017	4.26743e-06	0.000259224	7.902	7.835	9.071	3.329	3.807	5.424
NVE24946	CTRL	KD	169.527	85.4591	127.493	0.991987	0.240157	4.13058	3.61844e-05	0.00174281	2.131	1.599	2.24	0.866	1.103	1.006				NVE5253	CTRL	KD	1.68759	1.13207	4.28794e-06	0.0002597	33.652	21.4	16.542	8.4	7.97	5.977
NVE18257	CTRL	KD	1427.8	667.363	1047.58	1.09969	0.266924	4.11986	3.79102e-05	0.00182165	97.039	45.158	96.992	48.523	30.507	32.003				NVE24946	CTRL	KD	0.995053	2.29957	4.63651e-06	0.000279159	2.131	1.599	2.24	0.866	1.103	1.006
NVE22464	CTRL	KD	248.39	138.241	193.315	0.84171	0.204494	4.11605	3.85419e-05	0.00184335	5.722	4.737	4.437	2.404	2.762	3.067				NVE22464	CTRL	KD	0.843255	2.88449	5.15754e-06	0.000306029	5.722	4.737	4.437	2.404	2.762	3.067
NVE8326	CTRL	KD	272.274	140.696	206.485	0.961509	0.234809	4.09485	4.22442e-05	0.00200171	5.288	3.685	6.602	2.823	2.494	2.673				NVE12264	CTRL	KD	1.56725	0.58042	5.17284e-06	0.00030605	5.702	4.444	4.024	1.927	1.16	1.696
NVE2190	CTRL	KD	2262.56	1203.85	1733.21	0.909335	0.222457	4.0877	4.35677e-05	0.00204548	248.27	307.49	157.376	136.449	101.688	139.581				NVE8574	CTRL	KD	1.25382	1.44287	5.27802e-06	0.000311164	5.722	4.677	6.895	2.249	2.954	2.081
NVE25410	CTRL	KD	35.665	6.01111	20.8381	2.62544	0.642717	4.08491	4.40939e-05	0.00206545	3.226	1.549	2.871	0.798	0.288	0.197				NVE16635	CTRL	KD	0.820739	3.16633	5.28969e-06	0.000311164	5.554	6.084	6.08	3.728	3.635	2.604
NVE5370	CTRL	KD	101.524	29.246	65.3849	1.79044	0.43841	4.08394	4.42776e-05	0.00206932	3.374	1.579	3.524	0.341	1.093	0.976				NVE20782	CTRL	KD	1.98335	0.563978	5.34947e-06	0.000313779	1.569	1.255	1.479	0.146	0.614	0.316
NVE1749	CTRL	KD	1343.86	715.756	1029.81	0.910378	0.223645	4.07065	4.68831e-05	0.00217126	38.121	38.365	52.585	25.96	27.429	14.813				NVE17821	CTRL	KD	1.09696	2.54427	5.3865e-06	0.000315048	5.091	6.803	4.089	2.132	2.35	2.9
NVE9811	CTRL	KD	70.83	13.5803	42.2051	2.3521	0.578734	4.06422	4.81933e-05	0.00221406	11	16.48	4.068	0.681	2.695	2.594				NVE5550	CTRL	KD	1.31279	2.15621	5.89193e-06	0.000339757	2.457	4.373	5.068	1.48	1.659	1.608
NVE8574	CTRL	KD	97.4349	41.1262	69.2805	1.25111	0.307852	4.06399	4.82399e-05	0.00221406	5.722	4.677	6.895	2.249	2.954	2.081				NVE25937	CTRL	KD	0.971337	4.28286	6.1138e-06	0.000348623	58.109	55.179	71.162	28.812	40.875	23.896
NVE14957	CTRL	KD	79.9242	25.4932	52.7087	1.63766	0.403417	4.05946	4.91855e-05	0.00225241	2.23	2.713	2.882	0.526	1.362	0.592				NVE23912	CTRL	KD	2.28617	5.06324	6.40646e-06	0.000362284	76.045	172.179	140.638	9.198	44.145	25.652
NVE8298	CTRL	KD	204.199	110.493	157.346	0.888363	0.21966	4.04426	5.24887e-05	0.00238308	7.557	7.865	10.3	4.117	4.738	5.03				NVE25160	CTRL	KD	1.3378	2.02092	6.9045e-06	0.000387238	2.812	2.996	3.524	0.886	1.803	0.976
NVE19907	CTRL	KD	93.0799	22.8625	57.9712	2.00972	0.49694	4.04419	5.25047e-05	0.00238308	1.549	2.47	0.674	0.302	0.595	0.247				NVE8298	CTRL	KD	0.891375	2.59575	7.08969e-06	0.000395458	7.557	7.865	10.3	4.117	4.738	5.03
NVE2767	CTRL	KD	1713.97	957.184	1335.58	0.841511	0.208741	4.03137	5.54522e-05	0.00249474	133.808	106.765	196.627	67.475	85.47	89.244				NVE21712	CTRL	KD	1.87001	3.15633	7.15897e-06	0.000398237	26.401	29.285	70.477	14.854	12.429	7.121
NVE5043	CTRL	KD	339.65	143.226	241.438	1.23941	0.308016	4.02384	5.72575e-05	0.00253975	25.68	23.586	15.324	5.48	13.484	8.196				NVE24089	CTRL	KD	1.07601	3.27698	9.85789e-06	0.000531055	9.639	6.448	12.671	4.809	4.268	4.576
NVE9213	CTRL	KD	75.8665	31.0877	53.4771	1.27956	0.319498	4.0049	6.20434e-05	0.00273713	6.748	6.975	6.678	2.336	3.27	2.702				NVE1688	CTRL	KD	1.16184	3.47639	1.16665e-05	0.000618719	26.331	28.799	45.233	13.773	19.181	11.608
NVE24961	CTRL	KD	625.791	4.2995	315.045	7.17474	1.82414	3.93321	8.38183e-05	0.00355967	42.501	37.657	52.944	0	0	0.888				NVE21810	CTRL	KD	1.56344	3.78589	1.21355e-05	0.000638626	14.729	20.337	11.333	6.308	2.57	6.756
NVE1644	CTRL	KD	165.302	62.4986	113.901	1.40045	0.358149	3.91024	9.22033e-05	0.00388354	8.001	4.95	6.047	1.635	3.913	1.617				NVE4650	CTRL	KD	0.931115	2.1336	1.23106e-05	0.00064618	6.876	5.75	5.482	2.823	2.935	3.669
NVE15130	CTRL	KD	296.347	145.332	220.839	1.02016	0.260959	3.90929	9.25689e-05	0.00389094	18.35	31.614	25.776	8.585	14.76	13.521				NVE12275	CTRL	KD	1.11997	1.3173	1.29998e-05	0.00068061	29.212	33.932	29.289	11.223	16.323	14.212
NVE25671	CTRL	KD	199.521	85.1961	142.359	1.23725	0.316873	3.90457	9.43921e-05	0.00394935	6.018	5.021	7.591	3.436	3.069	1.391				NVE17324	CTRL	KD	1.01972	4.82046	1.50157e-05	0.000774271	6.699	12.006	13.203	4.857	5.467	5.306
NVE20226	CTRL	KD	626.531	351.376	488.954	0.835046	0.213884	3.9042	9.45374e-05	0.00394935	34.273	32.099	45.407	16.703	27.064	18.452				NVE6273	CTRL	KD	2.39845	-0.332817	1.50659e-05	0.000774909	0.326	0.547	0.75	0.078	0.048	0.178
NVE12264	CTRL	KD	56.4101	19.108	37.759	1.56859	0.402944	3.89283	9.90798e-05	0.00412229	5.702	4.444	4.024	1.927	1.16	1.696				NVE4155	CTRL	KD	1.42967	5.32136	1.5394e-05	0.000787829	121.466	127.689	109.162	39.14	69.262	23.887
NVE14624	CTRL	KD	115.472	49.4465	82.4593	1.22779	0.316101	3.88418	0.000102676	0.00426217	3.966	2.632	2.404	1.48	1.4	0.996				NVE15141	CTRL	KD	1.15415	1.63979	1.57339e-05	0.000803216	4.982	5.608	6.014	2.794	2.935	1.686
NVE19344	CTRL	KD	206.925	84.7034	145.814	1.27737	0.329046	3.88204	0.000103583	0.00428352	4.084	5.325	3.404	0.973	2.628	1.617				NVE16166	CTRL	KD	1.7777	4.74018	1.86478e-05	0.000942568	49.95	27.807	20.828	14.718	8.747	5.276
NVE15141	CTRL	KD	110.874	50.0798	80.4771	1.15195	0.296808	3.88115	0.000103965	0.00429064	4.982	5.608	6.014	2.794	2.935	1.686				NVE7357	CTRL	KD	0.805969	6.74407	1.88219e-05	0.00094902	219.679	235.072	302.799	129.207	177.232	124.324
NVE4650	CTRL	KD	149.764	78.3931	114.079	0.930219	0.241976	3.84427	0.000120913	0.00492064	6.876	5.75	5.482	2.823	2.935	3.669				NVE7842	CTRL	KD	1.18967	1.26033	1.97519e-05	0.000981412	4.035	3.948	3.382	2.161	1.41	1.371
NVE22790	CTRL	KD	494.932	271.321	383.126	0.868968	0.226769	3.83195	0.000127131	0.0051532	22.454	17.634	15.705	12.119	11.144	7.16				NVE22816	CTRL	KD	2.1856	1.62911	1.99193e-05	0.000987333	7.034	11.52	26.266	4.293	1.995	3.472
NVE25023	CTRL	KD	80.8269	25.3159	53.0714	1.68247	0.442546	3.8018	0.000143648	0.00577695	6.294	9.03	6.515	3.339	2.628	0.828				NVE24967	CTRL	KD	1.24061	2.49884	1.99846e-05	0.000988173	18.676	11.955	16.619	6.074	9.216	4.606
NVE12384	CTRL	KD	33.3447	7.565	20.4548	2.12205	0.558395	3.80026	0.000144543	0.00580156	1.223	1.792	1.098	0.302	0.412	0.247				NVE18138	CTRL	KD	1.21136	2.71208	2.02599e-05	0.000999375	2.082	4.707	3.404	1.48	1.467	1.41
NVE16968	CTRL	KD	1059.45	528.83	794.14	1.00025	0.26392	3.78999	0.000150651	0.00599966	37.085	50.655	39.088	14.727	15.786	32.417				NVE23369	CTRL	KD	1.41477	5.04932	2.09344e-05	0.00102523	60.585	65.94	38.24	22.845	27.496	11.164
NVE11216	CTRL	KD	76.9778	29.0885	53.0332	1.41045	0.374776	3.76344	0.000167591	0.006572	5.811	8.088	7.015	3.446	2.954	1.529				NVE14957	CTRL	KD	1.634	1.05211	2.10513e-05	0.00102605	2.23	2.713	2.882	0.526	1.362	0.592
NVE12254	CTRL	KD	153.653	79.8622	116.757	0.946324	0.252286	3.751	0.000176131	0.00685436	8.05	6.863	9.071	3.494	5.121	3.718				NVE19659	CTRL	KD	2.03915	0.706704	2.19837e-05	0.00106139	3.009	4.059	4.1	1.188	1.266	0.237
NVE21185	CTRL	KD	97.819	43.8273	70.8232	1.16652	0.312505	3.73281	0.000189357	0.00729968	5.258	4.231	4.709	2.424	2.474	1.42				NVE21790	CTRL	KD	2.21369	1.95153	2.46088e-05	0.00117428	14.749	12.512	41.753	6.872	2.628	5.365
NVE12275	CTRL	KD	88.1596	40.1136	64.1366	1.12398	0.301181	3.73192	0.00019003	0.00731185	29.212	33.932	29.289	11.223	16.323	14.212				NVE8326	CTRL	KD	0.965151	2.98653	2.47198e-05	0.00117536	5.288	3.685	6.602	2.823	2.494	2.673
NVE7842	CTRL	KD	85.751	37.8509	61.801	1.1874	0.318413	3.72913	0.000192145	0.00736557	4.035	3.948	3.382	2.161	1.41	1.371				NVE12769	CTRL	KD	1.02261	3.95621	2.66748e-05	0.00126111	51.962	57.406	56.816	18.348	24.801	38.118
NVE20024	CTRL	KD	34307	18401.1	26354.1	0.898756	0.241364	3.72366	0.000196354	0.00751282	742.135	442.782	977.318	286.574	423.314	441.131				NVE11584	CTRL	KD	0.939338	6.34092	2.99589e-05	0.00140662	25.355	37.039	22.426	18.085	11.902	14.083
NVE24769	CTRL	KD	114.414	46.0005	80.207	1.32673	0.357215	3.71409	0.000203933	0.00771628	83.878	128.904	133.818	70.911	30.68	37.043				NVE21713	CTRL	KD	2.25871	1.02943	3.09115e-05	0.00144803	4.301	2.905	2.991	1.012	0.978	0.148
NVE6273	CTRL	KD	31.4124	5.8485	18.6304	2.41921	0.652293	3.70877	0.000208266	0.00784845	0.326	0.547	0.75	0.078	0.048	0.178				NVE12254	CTRL	KD	0.948792	2.17379	3.2504e-05	0.00150201	8.05	6.863	9.071	3.494	5.121	3.718
NVE14958	CTRL	KD	63.0763	22.4617	42.769	1.49387	0.403709	3.70036	0.000215296	0.00801294	2.299	1.761	3.045	0.662	1.141	0.71				NVE526	CTRL	KD	1.03302	3.62044	3.46434e-05	0.00158654	24.418	26.34	19.283	15.146	7.672	11.332
NVE16983	CTRL	KD	351.532	185.41	268.471	0.917537	0.248818	3.68758	0.000226399	0.00833522	4.568	6.033	3.97	2.317	3.395	1.923				NVE21185	CTRL	KD	1.16927	1.46215	3.65073e-05	0.00165708	5.258	4.231	4.709	2.424	2.474	1.42
NVE6423	CTRL	KD	145.756	69.8476	107.802	1.07457	0.292511	3.67362	0.000239137	0.00875696	7.024	7.288	8.984	5.276	3.136	2.702				NVE15632	CTRL	KD	1.15145	2.87397	3.74294e-05	0.00169418	6.344	6.529	4.535	2.132	3.683	1.953
NVE18677	CTRL	KD	269.483	153.342	211.413	0.809496	0.221111	3.66104	0.000251193	0.00913309	7.823	9.161	6.493	4.867	3.481	4.931				NVE14624	CTRL	KD	1.22931	1.67197	4.373e-05	0.00192115	3.966	2.632	2.404	1.48	1.4	0.996
NVE23514	CTRL	KD	144.213	58.8477	101.53	1.2828	0.350886	3.65588	0.000256305	0.0093024	4.321	7.025	2.665	2.073	2.014	1.647				NVE11216	CTRL	KD	1.41044	1.04422	4.37745e-05	0.00192115	5.811	8.088	7.015	3.446	2.954	1.529
NVE17822	CTRL	KD	40.1883	8.46723	24.3278	2.22268	0.608156	3.65479	0.000257394	0.00931137	1.223	1.65	0.555	0.204	0.134	0.385				NVE14958	CTRL	KD	1.49348	0.786106	4.76381e-05	0.00207049	2.299	1.761	3.045	0.662	1.141	0.71
																				NVE23237	CTRL	KD	0.961047	4.26232	5.22986e-05	0.00223976	86.828	119.692	113.556	36.56	69.253	57.113
																				NVE2195	CTRL	KD	0.98223	6.83098	5.34083e-05	0.00227775	141.128	238.746	265.82	129.742	87.235	108.081
																				NVE10265	CTRL	KD	0.979159	1.30741	6.02972e-05	0.00253459	2.378	2.733	2.85	1.45	1.323	1.243
																				NVE1811	CTRL	KD	0.915006	9.58016	6.27916e-05	0.00262328	2979.91	3469.14	3393.29	1636.89	2331.6	1221.17
																				NVE5370	CTRL	KD	1.78905	1.38145	7.1345e-05	0.00295051	3.374	1.579	3.524	0.341	1.093	0.976
																				NVE24572	CTRL	KD	1.81789	3.28499	7.7312e-05	0.00316866	20.6	28.627	20.762	5.548	11.595	2.535
																				NVE8802	CTRL	KD	1.36122	3.80861	8.0206e-05	0.00327724	60.555	58.692	50.193	17.949	35.427	12.121
																				NVE7719	CTRL	KD	8.13126	-0.555636	8.11602e-05	0.00330304	9.372	5.304	0	0	0	0
																				NVE17822	CTRL	KD	2.20461	-0.069057	8.62548e-05	0.00346374	1.223	1.65	0.555	0.204	0.134	0.385
																				NVE16381	CTRL	KD	8.01339	-0.683739	9.06744e-05	0.00361118	0	5.173	2.327	0	0	0
																				NVE21809	CTRL	KD	1.39828	2.79372	9.08334e-05	0.00361118	7.675	12.815	6.145	3.884	1.918	4.221
																				NVE10333	CTRL	KD	0.940686	1.32704	9.49539e-05	0.00376706	3.364	3.29	3.056	1.879	1.515	1.647
																				NVE18677	CTRL	KD	0.811436	3.00615	9.73775e-05	0.00383349	7.823	9.161	6.493	4.867	3.481	4.931
																				NVE15130	CTRL	KD	1.02164	3.0713	9.75896e-05	0.00383447	18.35	31.614	25.776	8.585	14.76	13.521
																				NVE16984	CTRL	KD	1.41227	0.227242	0.000101794	0.00398437	1.687	2.429	1.849	0.73	0.902	0.533
																				NVE16986	CTRL	KD	1.08882	5.02345	0.000111397	0.00432714	10.803	13.544	10.898	4.672	8.19	3.61
																				NVE6423	CTRL	KD	1.07834	2.0536	0.000116646	0.00451393	7.024	7.288	8.984	5.276	3.136	2.702
																				NVE25191	CTRL	KD	1.71338	-0.229614	0.000125595	0.00479673	1.046	2.207	1.762	0.594	0.432	0.473
																				NVE23382	CTRL	KD	1.84148	0.0258876	0.000133921	0.00505812	12.835	8.837	22.133	4.156	2.724	5.523
																				NVE22655	CTRL	KD	0.853024	2.03992	0.000142355	0.00534706	12.026	11.823	9.756	6.57	4.882	7.042
																				NVE25671	CTRL	KD	1.23917	2.45415	0.000146521	0.00547342	6.018	5.021	7.591	3.436	3.069	1.391
																				NVE21950	CTRL	KD	1.81091	3.61222	0.000147412	0.00548667	29.469	38.183	20.806	11.311	2.628	11.213
																				NVE20226	CTRL	KD	0.837406	4.21747	0.000149851	0.00555724	34.273	32.099	45.407	16.703	27.064	18.452
																				NVE18730	CTRL	KD	1.45474	0.0360443	0.000153632	0.00567689	0.947	0.8	1.109	0.448	0.24	0.365
																				NVE23716	CTRL	KD	1.07764	1.07205	0.000158802	0.00584682	1.628	1.356	1.142	0.73	0.633	0.592
																				NVE5709	CTRL	KD	0.859637	1.78622	0.000159641	0.00586715	2.851	3.401	2.512	1.45	1.698	1.617
																				NVE17830	CTRL	KD	1.67195	-0.142712	0.000163677	0.00597782	3.848	7.734	4.394	1.947	1.477	1.529
																				NVE25163	CTRL	KD	0.901062	1.59027	0.00016382	0.00597782	6.235	8.24	6.667	3.874	3.184	4.162
																				NVE9811	CTRL	KD	2.34543	0.678027	0.000168592	0.00611924	11	16.48	4.068	0.681	2.695	2.594
																				NVE5732	CTRL	KD	0.854773	1.53518	0.000172823	0.00622862	2.723	3.462	2.947	1.684	1.621	1.677
																				NVE19621	CTRL	KD	0.972591	2.47115	0.000174217	0.00626783	8.248	4.849	8.462	3.193	4.22	3.59
																				NVE25023	CTRL	KD	1.68054	1.03515	0.000175368	0.00628714	6.294	9.03	6.515	3.339	2.628	0.828
																				NVE22790	CTRL	KD	0.871708	3.8628	0.000176769	0.00631934	22.454	17.634	15.705	12.119	11.144	7.16
																				NVE1749	CTRL	KD	0.913067	5.28705	0.000177588	0.00632245	38.121	38.365	52.585	25.96	27.429	14.813
																				NVE1644	CTRL	KD	1.40109	2.13918	0.000180603	0.00641862	8.001	4.95	6.047	1.635	3.913	1.617
																				NVE21670	CTRL	KD	1.20844	3.93849	0.000182597	0.00647683	57.961	83.25	68.845	19.799	22.375	48.049
																				NVE19344	CTRL	KD	1.27835	2.47458	0.00018687	0.00659555	4.084	5.325	3.404	0.973	2.628	1.617
																				NVE5043	CTRL	KD	1.24123	3.19893	0.000187237	0.00659711	25.68	23.586	15.324	5.48	13.484	8.196
																				NVE24769	CTRL	KD	1.3286	1.62904	0.000188609	0.00663404	83.878	128.904	133.818	70.911	30.68	37.043
																				NVE19907	CTRL	KD	2.00668	1.12781	0.000190469	0.00667652	1.549	2.47	0.674	0.302	0.595	0.247
																				NVE2767	CTRL	KD	0.844447	5.66269	0.000192663	0.00673037	133.808	106.765	196.627	67.475	85.47	89.244
																				NVE2190	CTRL	KD	0.912225	6.03427	0.000195394	0.00681415	248.27	307.49	157.376	136.449	101.688	139.581
																				NVE11672	CTRL	KD	1.01358	1.42255	0.000199569	0.00694791	3.621	4.505	3.35	2.404	1.592	1.657
																				NVE25339	CTRL	KD	1.61087	0.410197	0.000200565	0.00696832	0.75	1.691	1.077	0.389	0.48	0.247
																				NVE25834	CTRL	KD	2.84931	-0.283746	0.000222111	0.0075529	190.782	77.986	436.596	58.656	7.998	33.157
																				NVE16770	CTRL	KD	0.862716	1.59936	0.000225552	0.00764701	280.984	366.193	369.175	186.111	193.459	176.733
																				NVE18777	CTRL	KD	1.17794	4.31072	0.000225626	0.00764701	9.343	6.863	9.549	1.976	3.97	5.375
																				NVE20047	CTRL	KD	2.16113	5.03867	0.000234876	0.00794734	101.281	80.223	131.263	7.631	48.528	13.176
																				NVE13363	CTRL	KD	1.2138	1.01137	0.0002359	0.0079557	8.07	6.276	10.822	4.497	3.27	3.126
																				NVE20279	CTRL	KD	2.30991	-0.540988	0.000259225	0.00861461	9.422	8.24	3.252	0.565	2.494	0.907
																				NVE11934	CTRL	KD	2.11683	0.000449768	0.000262103	0.00867361	4.242	3.715	6.439	2.297	0.393	0.789
																				NVE16983	CTRL	KD	0.919249	3.34885	0.000268426	0.00884854	4.568	6.033	3.97	2.317	3.395	1.923
																				NVE18257	CTRL	KD	1.10325	5.31322	0.000303876	0.00990548	97.039	45.158	96.992	48.523	30.507	32.003

## Sheet: Table S7
GSEA
A
ID	Description	p.adjust	qvalue	geneID	Count
GO:0019900	kinase binding	0.000130302	0.000119247	NVE11128/NVE11132/NVE13647/NVE14675/NVE16268/NVE1960/NVE1961/NVE579	8
GO:0007346	regulation of mitotic cell cycle	0.000130302	0.000119247	NVE11128/NVE11132/NVE13647/NVE14675/NVE16268/NVE1960/NVE1961/NVE579	8
GO:0007049	cell cycle	0.000440891	0.000403486	NVE10731/NVE11128/NVE11132/NVE1228/NVE13647/NVE14675/NVE16268/NVE1960/NVE1961/NVE21907/NVE5049/NVE579	12
GO:0006313	DNA transposition	0.00306659	0.00280642	NVE11454/NVE12227/NVE17711/NVE24971	4
GO:0030496	midbody	0.00306659	0.00280642	NVE11128/NVE11132/NVE13647/NVE14675/NVE16268/NVE1960/NVE1961/NVE579	8
GO:0005815	microtubule organizing center	0.00382115	0.00349697	NVE10731/NVE11128/NVE11132/NVE13647/NVE14675/NVE16268/NVE1960	7
GO:0051301	cell division	0.00797407	0.00729756	NVE10731/NVE11128/NVE11132/NVE13647/NVE14675/NVE16268/NVE1960/NVE1961/NVE21907/NVE579/NVE8401	11
GO:0003964	RNA-directed DNA polymerase activity	0.0320162	0.0293	NVE11454/NVE12227/NVE17711/NVE24971	4
GO:0000922	spindle pole	0.0365603	0.0334586	NVE11128/NVE11132/NVE13647/NVE14675/NVE16268/NVE1960	6
B
GO_enriched_KD_up
category	over_represented_pvalue	under_represented_pvalue	numDEInCat	numInCat	term	ontology	over_represented_FDR	go_term
GO:0007346	3.81e-06	1	8	106	regulation of mitotic cell cycle	BP	0.0324236	BP regulation of mitotic cell cycle
GO:0019900	4.25e-06	1	8	107	kinase binding	MF	0.0324236	MF kinase binding

## Sheet: Table S8
shrimp
WT	mCherry	CTRL	KD
0.1533	0.1788	0.1788	0.2644
0.1433	0.1733	0.14	0.2388
0.2067	0.16	0.1611	0.2155
0.1733	0.1422	0.21667	0.218
0.188	0.112	0.161	0.227
ANOVA
Source	DF	Sum of Square	Mean Square	F Statistic	P-value
Groups (between groups)	3	0.01796	0.005986	9.1685	0.0009163
Error (within groups)	16	0.01045	0.0006529
Total	19	0.0284	0.001495
Tukey HSD / Tukey Kramer
Pair	Difference	SE	Q	Lower CI	Upper CI	Critical Mean	p-value
WT vs mCherry	0.01966	0.01143	1.7205	-0.02657	0.06589	0.04623	0.6257
WT vs CTRL	0.001406	0.01143	0.123	-0.04483	0.04764	0.04623	0.9998
WT vs KD	0.05982	0.01143	5.2351	0.01359	0.1061	0.04623	0.009399
mCherry vs CTRL	0.01825	0.01143	1.5975	-0.02798	0.06449	0.04623	0.6773
mCherry vs KD	0.07948	0.01143	6.9556	0.03325	0.1257	0.04623	0.0008017
CTRL vs KD	0.06123	0.01143	5.3581	0.01499	0.1075	0.04623	0.007876

## Sheet: Table S9
fish
CTRL	KD
0.23375	0.137805
0.227473	0.147778
0.216667	0.176344
0.184444	0.153763
Student’s t-test (two-tail) also included.	0.0040578

## Sheet: Table S10
secreted water	Protein IDs	Fasta headers	Razor + unique peptides Nv1 X1000	Sequence coverage Nv1 X1000 [%]	Intensity Nv1 X1000	iBAQ Nv1 X1000	Peptide sequences
	NVE12877;NVE14130	NVE12877	9	67.5	3553800000	888460000	CKLPCTTDACR;CKLPCTTDACRSDCDLK;ESDACYLQCEDLK;ESDACYLQCEDLKSK;LPCTTDACR;LPCTTDACRSDCDLK;SDCDLKYSYYQCQGPCYNTGVPPPEEEPLF;SKCKLPCTTDACR;YSYYQCQGPCYNTGVPPPEEEPLF	.
	NVE2965	NVE2965	20	46.8	9986100000	416090000	AYLWGSR;DQYVEIMWENILADK;DWIIQSGPTPSGYTGPAGTR;FCINADPAACDSNYPSGVQK;IATCGLGPDDCEFDIDGCAIWQADYSSSVSPNSAYYK;IDRDQYVEIMWENILADK;INAVEGYQDLSIGLGCESK;KLYSCSVSGGWSEYSSYSPCDAACKK;LYSCSVSGGWSEYSSYSPCDAACK;LYSCSVSGGWSEYSSYSPCDAACKK;NGGSACVGDSSQAQVCK;NTIQKPNAPSEPLGQR;SSGCWSYVGK;SSGCWSYVGKINAVEGYQDLSIGLGCESK;TGAGKYVYAEASSCPEGNTIR;TGAGKYVYAEASSCPEGNTIRYQSK;TRVCDDPAPK;VGDEYYVKFIK;VRFCINADPAACDSNYPSGVQK;YVYAEASS…	.
	NVE10958	NVE10958	3	23.2	1898500000	146040000	AHDLCWGEVNHCDPFWNLYR;GGSGTPVDGVDR;QIWQFGR;YGNWCGR	.
	NVE16872	NVE16872	71	45.8	6977300000	80198000	ACADKGIVIDGWR;ACNRYGISILWR;ALIDNSNVK;AQCIADVCACNSTSR;CPFAYTGNLCQTPK;CRGDRYWEQLAGIQAQPEYECSAFGK;CVCAVGFTGNTCEER;CVDGCFCPEGK;CVDKTQCPCYYGDTMYK;CVDPGQCSCYHSGIPYAHGAIR;CVDPGQCSCYHSGIPYAHGAIRK;CVEGCYCEK;CVEGCYCEKEGELMNNEHK;CVNSFELQMCK;DCLCSVAAAYAK;DCSNMNSDPNACNSK;DGCMCKDCLCSVAAAYAK;DGDNEADAYAFAQEWQVVSSVAASNCHR;ENVEVVMMQK;EVTITLVK;EVTITLVKENVEVVMMQK;FVCPAGTVLK;GAFNPEYR;GDRYWEQLAGIQAQPEYECSAFGK;GGVFDCTN…	.
	NVE18268	NVE18268	7	41.8	635450000	57768000	AAAECFAR;AHDLCWGEVK;HCHPFSNLYR;ISGIYPSCSITCNAGK;ISGIYPSCSITCNAGKNDSCEQSICNCDKAAAECFAR;NDSCEQSICNCDKAAAECFAR;YGNWCGR	.
	NVE9104	NVE9104	5	47.1	418830000	46536000	AIICEHQTASLQCSSGTK;ISIWYANYGR;TAGAAVCPHPSIK;TSCTLHASNSVYGDPCVGTFK;TTNCVSSSAAIHAECQGK	.
	NVE14238	NVE14238	13	45.5	923630000	46181000	IVFEGYSGTGYMGDIAIDNVK;IYLHADYNLYPHQYNNDVALIR;LHSGGASPEILQQAK;LIGPDIQLSDGNCLTFTYHMK;LTELKDWVFHHMATNP;MLLWSVSGEQGDLWHAAR;QLNVYLQDVSGSR;TGIMSVEQR;TKLLSYAECTK;TRYVQPVCLADGTVSFPPGTECWITGWGR;VPLSLSNLK;WTLVGVTSWGYGCAHPDYPGIYAK;YVQPVCLADGTVSFPPGTECWITGWGR	.
	NVE21527;NVE4926	NVE21527	15	48.7	875000000	41667000	AGVISSHFSTFPLDPADNCYGPVLQK;CMDAAITNGR;FLDRFDFAQDK;INFDDTDPNYLNGLVCR;LGEYENLLASADTTLNK;LQSICETLDNVIK;LTLLGSGLASISDIR;LTLLGSGLASISDIREIVASQIR;SMTLLFDDR;SMTLLFDDRINFDDTDPNYLNGLVCR;SWFAIESLGMCFTK;SWYDDTLLNGAIAGIK;TLAVAVGDDSMLELER;TLVIITDGR;VAVVEYDVVPHTK	.
	Nv1	Nv1	4	52.9	179070000	35815000	GIPCACDSDGPDIR;SASLSGIVWMGSCPSGWK;SASLSGIVWMGSCPSGWKK;SYYSIVADCCNQ	.
	NVE2966	NVE2966	3	18.3	307040000	34116000	IGNPSYPLGQR;NGFSANDIEQLNR;SPAGTPSGYTGPAGPR	.
	NVE16867	NVE16867	4	27.1	204320000	29188000	FNVYMVCPDK;FNVYMVCPDKSK;NFETMFPVIDSCTCHSISCSK;SNSIICPACPEGYAR	.
	NVE8783;NVE8784	NVE8783	10	34.6	530830000	26542000	DAGCYVDLKDCSK;FYQCDAFHK;GLDGSCTVMPNWR;GLDGSCTVMPNWRIEK;GMCVDNNYCLLLPNGHYHDPR;NICDHAADVDCDR;TCSEQLKWSAVK;YVDCDIGGAYKPPFR;YYQCDDFHK;YYQCDDFHKTHHR	.
	NVE23805	NVE23805	9	39.4	220920000	24547000	CALAIATCK;CMLEIATCESEGAVK;IYRPVCGTDGK;IYRPVCGTDGKTYGNK;IYSPMCGTDGK;IYSPMCGTDGKTYGNK;VCEEVNGFAR;VCEEVNGIVR;YKVCEEVNGIVR	.
	NVE23344	NVE23344	12	85.1	181470000	22684000	AFDDYGCPDVTALFPPGDIGGASSLIINQTK;AGYWIAYK;DLTTLGVVFTSASVK;KAFDDYGCPDVTALFPPGDIGGASSLIINQTK;KWELFTETQYK;NIQILEPGDELDLNFNPGSIYSVPTTR;QTAVVFEHAYYGGSR;QTAVVFEHAYYGGSRK;SEVNISLFTADGLR;SEVNISLFTADGLRQDLEK;SEVNISLFTADGLRQDLEKSDR;TEEPGWYATPEEMKFPNDR	.
	NVE17707	NVE17707	2	69.8	64743000	21581000	FSPHDGPADAYTGWMSSTR;IVIEEVPGPQA	.
	NVE23807	NVE23807	4	49.4	102600000	20520000	CDDSPTLCTLQYDPVCGSDGK;CDDSPTLCTLQYDPVCGSDGKTYGNMCFLK;CNPDLYMK;TYGNMCFLK	.
	NVE1302	NVE1302	4	54.5	121320000	20220000	ETGPYGYCTYEHDEPCPPAP;IAGHNYAWPGR;QQDHICVHPEQSDCSPTAGFCAGK;YLACVGGVHPYNVIFNPTPMDCPAGLNFK	.
	NVE18374	NVE18374	1	6.2	302020000	20135000	NIVADFLGFNWAWLNTMQK	.
	NVE13799	NVE13799	13	35.8	184890000	18489000	ALKFTLEEVFK;FTLEEVFK;FTLEEVFKK;KLNLAFVVDGSGSINNAR;KMAESFPVSATNTQVATVVYSEEPELIFNFGK;LNLAFVVDGSGSINNAR;MAESFPVSATNTQVATVVYSEEPELIFNFGK;NVLIALTDGHASDLVK;NVLIALTDGHASDLVKKPAQAVR;RWPDMTYVVK;TAVDNMPYHGK;WPDMTYVVK;YNDINEIK	.
	NVE19943	NVE19943	11	30.9	189310000	11832000	DFQAEFPVQCTYER;DSTVQYDYK;EHSGLQLDTLTLK;FLSENSDNIHIHCEVEACR;GDNAESDEITEFPHVVDLNAFLNIR;GLFVTCTAQEIQIK;ISRDFQAEFPVQCTYER;KDSTVQYDYK;LDIKEHSGLQLDTLTLK;NDGQFAYFR;SAILSVVSFSPR	.
	NVE5965;NVE23237	NVE5965	10	40.4	217330000	10866000	DPNAVQLGQR;GGGYQGDAAIDDIYFTDGDCCAVSA;LASVQLPAFEGGYQVAFVGK;LASVQLPAFEGGYQVAFVGKR;LEIDSLGVSYDYLSIMHYSPTAFSSNGQPTIIPK;LGNTPSGSTGPTADHTTGR;RSPDPCTFDTPGDLCGYTNEADDDFDWTQR;SPDPCTFDTPGDLCGYTNEADDDFDWTQR;TSEKDYINIFQGSGCWSYVGR;VGFSPSDEKQADLLYK	.
	NVE17645	NVE17645	1	8.9	96861000	10762000	ADARRVGACHDSHYLLMILK	.
	NVE8802	NVE8802	5	35.8	75024000	10718000	CDKNALPGDRWYR;CVPTLSCGTHAPGWMVGTHPVR;EVSVPEECRK;NALPGDRWYR;YTVFNRFDR	.
	NVE2870;NVE6394;NVE1820;NVE4068;NVE20305;NVE20303;NVE7498	NVE2870;NVE6394;NVE1820	9	29.5	211470000	10574000	AGFAGDDAPR;AVFPSIVGRPR;DSYVGDEAQSKR;GYSFTTTAER;GYSFTTTAEREIVR;HQGVMVGMGQK;LCYVALDFEQEMQTAASSSSIEK;LDLAGRDLTDYLMK;SYELPDGQVITIGNER	.
	NVE13796	NVE13796	5	32.6	85084000	8508400	INGFKDIICER;NSVYGDPCVGTYK;NTNCVSSSATITAACQGQNSCTLQAK;TAPGSEACPNASIK;TIDLSYANYGR	.
	NVE11519	NVE11519	2	60.3	33461000	8365200	CSNADCIFCR;YIDTANGITPICPPTMPGCTIPWKK	.
	NVE10051	NVE10051	6	26.4	75450000	7545000	AGGGWCGAGR;CDGENDCRDGSDETGCGSCSSSQFR;DGSDETGCGSCSSSQFR;DNDCGDGSDEVQCNR;NWVCDRDNDCGDGSDETGCR;SWVCDKDNDCGDGSDEVQCNR	.
	NVE22591;NVE11997	NVE22591	227	34.5	3070500000	7470700	APALLEVTFESGESSK;AQKVNIPIQR;ATIELVR;ATLNLVR;ATVAIADNDAEIGFVQTTK;ATVTILDNDAVIGFVQTFK;ATVTITDNDSIIGVQLESVIVLESAGK;ATVTITDNDSIIGVQLESVIVLESAGKAEIPVKR;AVINLER;DADYNEPASLDVVFEVAETSK;DFDAPSSVLVTFEAGETKK;DFVIALIDDDVVENPEK;DGLDYTKPALVELTFAPDETSK;DGQDYSQPAVLQDTFAPGETDK;DGQDYSQPAVLQDTFAPGETDKVVK;DGSAFEPLDYMETVVHVVFAAGETDK;DGSAVGGGTDYSSPVADLIFQPGEESK;DGSAVGGGTDYSSPVADLIFQPGEESKDILIPINDDR;DILIPINDDR;DNDAVIGF…	.
	NVE20226;NVE1687;NVE1688	NVE20226;NVE1687;NVE1688	4	24.2	57622000	7202800	ASLVDFDPLSFLGHK;CTESPSSTTQYWFGK;LPLAQMTALR;YGVDYRDYLR	.
	NVE1143	NVE1143	1	21.5	21242000	7080600	CSDSQVSQGCQASCGVC	.
	NVE910-like	NVE910-like	4	43.2	40809000	6801500	DVVGECKSPLNCDSR;GFHTVDAYCDTFGDVCCTW;KGFHTVDAYCDTFGDVCCTW;SPLNCDSR	.
	NVE7852;NVE9456;NVE22679;NVE8545;NVE12481	NVE7852	7	35.4	106920000	6682300	ATTTCLQQNAEILEK;IESCANRPPGCDK;LPGEHWLGLDR;NELRVDLEDTTGAK;RQDGSVDFYK;TLGGGWTVFQR;YYHGSHASYADGVNWR	.
	NVE20094	NVE20094	3	14.4	133790000	6370900	ATGHTEIGVTNYGDCYAGGSLDHGDSSNCR;ATGHTEIGVTNYGDCYAGGSLDHGDSSNCRQGDDSTSCTSGAK;CAGKDATSVFVYTVA	.
	NVE23674	NVE23674	9	28	117620000	6190600	CIQVGVTPIISWIHHQDEAFATEQAR;ENTAAYNQWTK;EQGVPWSLNVLDR;GALIDMNK;LKEQGVPWSLNVLDR;LRCNAELYK;TSDPLSKYNAQNIDDVYAR;YNAQNIDDVYAR;YWSGDGSPLGR	.
	NVE20499;NVE12713	NVE20499	39	30.7	488520000	6106500	ACEDKVCEVSGAAR;AEREDPEWSLNIK;AILLDAFTIAGSDEVTFILKK;AVHPEEELR;AVHPEEELRGFAQYQQGIQTR;CITGVLPTLAALR;CLALLDYLTNNK;CLALLDYLTNNKAQLK;DAAEFVTIQLK;EVPVLSTLFR;FKEYSIERR;GFAQYQQGIQTR;GILNLVQISPR;GLCGDMNGEQYDEFQSPTGEFLNNADQFQK;GTKQTIETPLGDISITK;HISLDIPR;IDMDYTPDKQYTWK;IVQEVSEQLIALLR;LHLTTIDPICFGDAFTGVER;LPGYSPETFFK;LREVPVLSTLFR;MQFLGYHLNIAEVGAR;NMNANLR;QCFLSLGALVNR;QLIIEASPMR;QTIETPLGDISITK;RGILNLVQISPR;SEV…	.
	NVE13558	NVE13558	2	8.8	46420000	5802500	FGDTFSVEFSNVR;SVDGSALEFLGGK	.
	NVE4458;NVE23679	NVE4458;NVE23679	1	9.1	23127000	5781800	LQKELNAEAR	.
	NVE19700	NVE19700	14	19.2	186760000	5493000	ASFPGVSAGSLQLR;CESQVSSSVSCGER;DSGTQYNYR;EGHASTSFSIR;EGHASTSFSIRK;EVIRIPVVDPDGDKVVCR;FMQQHADQVVYLHCR;HMQIQLGK;HPIVCHPGYCK;IPVVDPDGDKVVCR;TAWSLSSTR;TNLQFTVQIKHPIVCHPGYCK;VGGGSYSVWEYR;VGGGSYSVWEYRR	.
	NVE5334;NVE16955;NVE12138;NVE22476;NVE13992;NVE13658;NVE18204	NVE5334;NVE16955;NVE12138;NVE22476;NVE13992;NVE13658;NVE18204	1	45.7	5195400	5195400	TITLEVEPSDTIENVK	.
	NVE18839;NVE25777	NVE18839;NVE25777	2	26.9	15471000	5156900	SIHNHPDYGSPK;SSNDIALLR	.
	NVE14472	NVE14472	1	3.8	90667000	4533400	DSLVYLWELATGR	.
	NVE8848;NVE8841;NVE3380;NVE11854;NVE5232;NVE5227;NVE3927;NVE3901;NVE24664;NVE24647;NVE24629;NVE24359;NVE24051;NVE24018;NVE24005;NVE23956;NVE23185;NVE22187;NVE21465;NVE21355;NVE21352;NVE18842;NVE18634;NVE18410;NVE18408;NVE15668;NVE14832;NVE14708;NVE14105;NVE5224	NVE8848;NVE8841;NVE3380;NVE11854;NVE5232;NVE5227;NVE3927;NVE3901;NVE24664;NVE24647;NVE24629;NVE24359;NVE24051;NVE24018;NVE24005;NVE23956;NVE23185;NVE22187;NVE21465;NVE21355;NVE21352;NVE18842;NVE18634;NVE18410;NVE18408;NVE15668;NVE14832;NVE14708;NVE14105;NV	1	5.1	15469000	3867400	STELLIR	.
	NVE8270;NVE8332	NVE8270	3	20.1	34514000	3834900	ADQLTEEQIAEFK;ADQLTEEQIAEFKEAFSLFDKDGDGTITTK;EAFSLFDKDGDGTITTK	.
	NVE23717;NVE24755;NVE23718	NVE23717	7	33.6	55808000	3720500	AAVDAFSHQHGGQTR;DAISEGDTEVAAVLFSTIPK;DLAEEFKDAISEGDTEVAAVLFSTIPK;NVLVVLTDGK;TGEALTFTLEEVFK;TGEALTFTLEEVFKK;TKIEFDLDDYDHINDIK	.
	NVE48	NVE48	10	23.7	90485000	3480200	GIPAEPAVEAK;GKPTGSLGPIDPTIDSNYDFLK;GNKIEDYPR;KEWPIDE;LLNIIGGLGK;QYIIWQEVVDNDVK;THVYSPADVADIIDYAR;VEPTDFEGTDQEK;VIPEFDTPGHTYSWR;VLPDTVVNVWK	.
	NVE25331;NVE18133;NVE18632	NVE25331	60	20.2	586260000	3469000	ADAHTAIDAAVR;ADAHTAIDAAVRENGIPDLVK;AIRPIVVPLGDDINEEELLGITR;ALVVLTDQK;ASEVISFDSDLSEEELLK;ASEVISFDSDLSEEELLKAVDSIPLPTGEPSIK;ATGGSGMDQAFEHAR;AVDSIPLPTGEPSIK;AVVIITDNTSGK;DGGISWDMAEK;DTSYVETGEEAMNR;EDSIPDVEWLALNR;EGLLDFTNTLK;EIVTLYGIR;FRVGVVNAGSSPTR;GKEASILTSNNKDIIK;GSGVPEASLSSDINNLR;GVAVIFDKATGK;HGGTDNMNINVIVFGDK;IHYTFIIHGDTPIFK;IIPVGIGNNVK;IIVPIMDIR;ILNTPNTR;IYDYCPYR;KFDFNTAFPYR;KYNVIIVDRPLNVAEPDIR…	.
	NVE23692;NVE23694;NVE23690;NVE23696;NVE23695;NVE15993;NVE23693;NVE23691;NVE23689	NVE23692;NVE23694;NVE23690;NVE23696	6	20.5	64488000	3394100	IHAPNPTDGYNEIFR;LQYSTYPAGDTR;TTIILTQLIGNYAK;VIHLETLLKR;YLFIDPLAER;YLFIDPLAERDTYYEPR	.
	NVE910	NVE910	2	43.4	16621000	3324200	CSDVLGECK;SPPYCDLGNGFHTVDAYCDTFGDVCCR	.
	NVE4155	NVE4155	2	22.9	19290000	3215000	CDGRDLPGNLWYR;NCGDFVVYQLPK	.
	NVE20847;NVE20844;NVE7715;NVE20848;NVE20846;NVE14877	NVE20847;NVE20844;NVE7715;NVE20848;NVE20846	3	38.4	16016000	3203200	ANKGDVSIEYIIK;ARADNTYELR;SGGCPYNDPR	.
	NVE4120	NVE4120	1	0.8	114750000	3187500	PVTVLSPR	.
	NVE14333;NVE14335;NVE20882;NVE8058;NVE19246	NVE14333	5	21.3	220960000	3026800	SDNSVTFLANEQSK;TGTSDIHLDVK;TGTSDINLDVK;TGTSDISLDVK;TGTSDIYLDVK	.
	NVE21549	NVE21549	3	19.9	33262000	3023800	FVQEAEGKPCK;SVVVHADEDDLGR;SVVVHADEDDLGRGGHEDSK	.
	NVE24835	NVE24835	6	35.8	47583000	2974000	EGTFCCPTEPAVPTYCCPVDYPNCLPNQR;GCGCTGQYSQTCTQGPGACCATAESCCK;LLDISLVTAVK;SIGADFDKFYNGPLTK;TFDETGCCPFTK;TIGVGYNMER	.
	NVE13599;NVE22323	NVE13599;NVE22323	8	29.8	49159000	2891700	ANKNFDEEHCACVE;ASDPSESCEYGHK;CNCLVQENCGIYR;CNCLVQENCGIYREWNR;DTCKCECASCLR;ILFDSDFSR;NFDEEHCACVE;SDVVIDDSSKK	.
	NVE24230;NVE24019;NVE14104;NVE8849;NVE8840;NVE6466;NVE5231;NVE5226;NVE2470;NVE24648;NVE24630;NVE24360;NVE24358;NVE24024;NVE24175;NVE24004;NVE21353;NVE19301;NVE24050;NVE14707;NVE18669;NVE19440;NVE20560;NVE21356;NVE22196;NVE23184;NVE23384;NVE22351;NVE22353;NVE2880;NVE24857;NVE2039	NVE24230;NVE24019;NVE14104;NVE8849;NVE8840;NVE6466;NVE5231;NVE5226;NVE2470;NVE24648;NVE24630;NVE24360;NVE24358;NVE24024;NVE24175;NVE24004;NVE21353;NVE19301;NVE24050;NVE14707;NVE18669;NVE19440;NVE20560;NVE21356;NVE22196;NVE23184;NVE23384;NVE22351;NVE22353;N	5	27.3	22386000	2798300	DNIQGITKPAIR;ISGLIYEETR;ISGLIYEETRGVLK;TVTAMDVVYALKR;VFLENVIR	.
	NVE13598	NVE13598	4	21.9	20458000	2557300	CLCSPAQR;CRSDAQTQCNSLQYFSSATCK;MQVFSQNECR;WRNPNTCQCECQPCLR	.
	NVE8649	NVE8649	1	5.4	29751000	2479200	MRQALSDEVLTQK	.
	NVE21713;NVE23327	NVE21713;NVE23327	2	12.7	14516000	2419300	STTEVGVGVAK;TAGNAIGQSHYDENVKPLS	.
	NVE10140;NVE12218	NVE10140	3	18	16408000	2051000	EGVGSYLDSK;FCGDQGYTCK;FFFAGDSIVMPR	.
	NVE5546	NVE5546	1	3.3	15732000	1966500	NTCESVLNAIK	.
	NVE9444	NVE9444	1	28.8	7804800	1951200	SCDTNFIDPGIDVLFLLDGSTNVGKENFGK	.
	NVE18293	NVE18293	14	26.4	85076000	1933600	ATVELEATCNLNDAKEEQVLLLGQTGK;CQFTGLPMPTVVMTK;ISEQAVITSDIKDATK;IVVQCHSYPR;KLNNIMLK;KTPSAEIGIDLANPSK;LPAGIPVYAAGK;NGSPYLGQEK;NLQTSDVASYK;NNIGEISAEVEVTR;TFTIIVGSMPK;TPLHSFVGNTIPVTIK;VVGDAFEVACEATGASPLSVEWKR;YVMNDGCLVIK	.
	NVE23661	NVE23661	5	33.2	21025000	1911300	KEDNSGYYGYWSANNLGR;SPSGGPSNNPNAVVCK;SSLSLKCEK;STMGLHPGR;STYSGILYVV	.
	NVE1939;NVE14201	NVE1939;NVE14201	4	34.9	29917000	1759800	DLYANTVLSGGSTMYPGIADR;EISALAPPTMK;GYSFTTTAER;GYSFTTTAEREIVR;LDLAGRDLTDYLMK;QEYDESGPSIVHRK;SYELPDGQVITIGNER;TTGIVMDSGDGVTHTVPIYEGYALPHAILR	.
	NVE818	NVE818	54	18.3	388740000	1751100	AADNDPIGPNKR;AATSEALTYTLLSGNEAGMFR;AIGTCSPTDIAEGEVITR;ALDADSGSLGEVTYGIDGGR;ALDNGEPPQETDVKVR;ASGPGNVWVGDIR;DKHTLYISAR;DSPSTVTSSVR;DSYMPHWDVVSK;EVVPPPTEIFNR;EYTITLTVADR;FDPQQAILEISENLK;FILNDNNQLSTASTLTPNVR;GETLGGIAITLR;GFEDVLASTLGVPTGDIK;GMPPLQGDETAYVVIEILDANDNAPEFIPK;GNVGQSVGVAK;GYSIISGNEK;IKYALLDSAGGLFR;INPSTGSLDATR;INVIDVNDNGPWFVPPFFVGQIK;ITYFISKGDPEGK;IVSGNVGDKFIAMGDGR;LDDGEWHTVQVLR;LDEDATNVVVF…	.
	NVE825	NVE825	4	23.7	29565000	1739100	FCPDSETGSRFDVAISTVAVDSK;LEVCDSADCGK;VNMPYGWNPDIGTLAK;VTAGPGPNIDWTVAVEFVPVK	.
	NVE23913	NVE23913	2	21.4	8319500	1663900	FHQYTATTCCK;TPLCSTPLDER	.
	NVE7138	NVE7138	1	23.2	4977900	1659300	VNNIPIFDNSITQ	.
	NVE23876;NVE21800	NVE23876;NVE21800	2	16.9	40589000	1623600	CSCKPGYTPK;TCTDVNECTETPYVCSGENSICENTDGSFK;YCVNNDGSYTCK	.
	NVE20813;NVE10665	NVE20813	6	25.3	48039000	1601300	AQGEPSGNVLK;CGTHAPGWLNGANPSVAEGIVSR;FSGAAGDRMPTHVVPK;FSGAAGDRMPTHVVPVHR;NCGGFYVYELDKTPACHLR;NHCGTHAPGWLNGANPSVAEGIVSR	.
	NVE8030	NVE8030	3	11.3	22045000	1574700	GVDYDFDSLMHYGPTTFAK;ILGGAIDSR;ILWDNIETGREDDFKK	.
	NVE23587;NVE23588	NVE23587;NVE23588	4	17.9	18513000	1542800	IVGGAAANPGDWPWQAQLR;LATPAQTNSK;TMYNDIALLK;VSAIITHSNYNSR	.
	NVE23806	NVE23806	2	21.4	9205100	1534200	CRLEIATCK;VCTTQDKGPMCGTNGK	.
	NVE5252	NVE5252	2	19.8	12039000	1504800	INTIPVCFGAK;NEVIFPLTGVR	.
	NVE16306;NVE16307	NVE16306	7	21.5	32768000	1365300	EGLQIWR;FLPDLPCKEEKGDYDDFEPVLLR;GDYDDFEPVLLR;HVRPEVYQPR;SLNSDDVFILDKGK;TVELDIYLNDKPVQHR;WQDTNLALFGSDIEK	.
	NVE6194	NVE6194	3	26.8	16182000	1348500	ADQTIMNWADAR;EDCGQIHTFSGSGAK;ITSEQENTFVYELSR	.
	NVE23932;NVE23929;NVE23930	NVE23932;NVE23929;NVE23930	3	6.7	34044000	1309400	DAYQAAGELDNALNSIK;SILFYEAQR;YSDAIPNAGSFYK	.
	NVE8917;NVE22217	NVE8917	3	25.6	9284400	1160500	AANTYELR;GNFICPFKER;VNNIPVFDHSVAK	.
	NVE25776	NVE25776	2	9.3	28520000	1140800	SLDSCYFPGWGR;YNEGRVEIFK	.
	NVE5882	NVE5882	10	15.2	45986000	1121600	CKADTNIKDVCIQGK;DSAGTYLINLPTWSTTVQAAGTK;GGADCVGSSKGEYR;ICNPEACPSGTDTQR;IGSWSACSNACGPGSQER;IGSWSACSNACGPGSQERDVACLR;SDCLDGQFLMSGTLGSGVK;SNVDANVLGIKDSAGTYLINLPTWSTTVQAAGTK;SSCDSLFCSSDGSTCPSTVLAPLDGTSCGDR;YDHGIAQDGSR	.
	NVE14358	NVE14358	1	1.3	97152000	1091600	SIPVCSILLRRELSHCHGNPCDR	.
	NVE14662;NVE14666;NVE18601;NVE18599;NVE14670	NVE14662;NVE14666;NVE18601;NVE18599;NVE14670	1	3	15085000	1077500	ELELIELREK	.
	NVE24125	NVE24125	3	18.5	10838000	985270	SFDAQEFAAK;VNIPSDELAQR;VSFGGSEVNCGEVK	.
	NVE25138	NVE25138	5	17.1	14778000	985230	GVAGSPNCIAPK;LAHTSSSYGYSK;TFCLFGGGATTPK;YPAIVGIWVK;YQNPTVQDYILAINK	.
	NVE2561;NVE26046;NVE4179;NVE16016	NVE2561	4	10.6	23126000	963570	EVNAEDEEAEDLYLTLK;FQYFDNYNCFR;FVHQHPDQVVYLHCR;HGDVSLSYTIRK	.
	NVE6971;NVE12592	NVE6971;NVE12592	2	11.6	11517000	959760	ELAGIVTTTGCGTPR;VFNLQDLRPQPTR	.
	NVE7446	NVE7446	1	8	2846200	948740	LWNGMTFQDGFLK	.
	NVE13518;NVE14127	NVE13518	4	10.5	27227000	938870	NLYLVEVER;QGDIDPEKEDVYVYR;QLYTEEIKDLASR;SVEAITSINNFQIADR	.
	NVE10139;NVE21669	NVE10139	4	18.7	11894000	914890	EVDQGGSDVGMSGGTK;FAFGDAFVDMPIGIMK;FCGQQVVCQK;TCFILRFPK	.
	NVE108	NVE108	13	13.9	51264000	899360	CTTPATAVSAR;DVCGVCHGTGSTCQGCDGVANSGK;EAIEGNADFTK;EGYLVAQPGSLFQSYTK;ITVSAPLSDLNAK;IVESLDPTASAGSAQK;STVMITPGPSATLSPGDTMTLNPNVIK;SVFVSQSFFIK;VGQTISPASSCDSR;VIGSLPNPTPEILQDAAK;VKDSCGVCGGDGTSCTALSGVK;VVASNGFTLEGYYK;VVSGSPPEVWVK	.
	NVE8204	NVE8204	1	2.1	25863000	891820	VLQQAEKNFADLQAR	.
	NVE6995	NVE6995	2	14.6	7125100	890640	QVHNSPPMTLNELLSDAAR;YKDAGNIQGEYDTNVEK	.
	NVE15186	NVE15186	1	2.4	17795000	889770	SCDAPFVPK	.
	NVE21409	NVE21409	2	9.9	7109900	888740	DSTGHVGFVFK;SVTLTIIPSFICEHIMK	.
	NVE8262;NVE9307;NVE16936;NVE13286;NVE7460;NVE13287;NVE9308;NVE7465;NVE7454;NVE8266;NVE7462;NVE8264;NVE19262;NVE7468;NVE7463;NVE23612	NVE8262;NVE9307;NVE16936;NVE13286;NVE7460;NVE13287;NVE9308;NVE7465;NVE7454;NVE8266;NVE7462;NVE8264	2	10.7	21937000	877480	AIGNTAQNSLK;YTVFNRFDR;YTVFNSFDR	.
	NVE16715	NVE16715	1	1.8	16190000	852120	SLLISLK	.
	NVE4451	NVE4451	3	46.8	4958900	826480	CYQTTDPCSK;DLSLMEVVDVPK;EACNGNPAIQFLCPSSCCWDDVIDPAIPK	.
	NVE1252	NVE1252	6	9	27565000	810740	LDGNGWYR;LVNGGAPYR;NCGAFYVYR;RETIFVK;TLCFSLSAFGR;TSLPSCYYR	.
	NVE13292	NVE13292	1	9.8	3172300	793080	EVAVCPYAYGCMR	.
	NVE13029	NVE13029	4	15.1	12471000	779430	AVCCSDEVHCCPNGYSCDLSSK;HVICEGSHLACPDGTTCCK;NVVCPDGASECPDGNTCCK;NVVCPDGTSQCPDGNTCCK	.
	NVE387	NVE387	1	1.8	15425000	771250	YGAILLR	.
	NVE16290;NVE13781;NVE23243	NVE16290	5	14.7	15040000	716210	AEFYDPEQWADLFAK;GILIEIPSIPINK;LFLREPITSK;LLGYDQDLLWTAAGEK;VNGEAIYNSQPWR	.
	NVE25254;NVE24326	NVE25254	5	15.4	13394000	704930	AGFIELDNLKK;EMELELIRK;LEWPGISLWGR;SVSPSLVAVLVEGGAHHLDLR;TGTFEQTVDHFNFIQSGTFK	.
	NVE11428	NVE11428	1	1.8	15879000	690400	ASLQAPVK	.
	NVE11516	NVE11516	1	8.9	3449400	689880	YFCDTVQTDEK	.
	NVE205	NVE205	10	10	41186000	675190	CRPGYISSNNGR;DKSEELGYTCGACPSGR;DQMGWLADHGFK;EACGNDKGCLLDYAATGNKELAVSGK;IDSHSFEDPQGNKR;LEPTPASICSQWVLSER;SDGEYYQFSK;SFTDDILR;TARPLASNGALAK;YSPFVEADEYWR	.
	NVE25273	NVE25273	3	15.2	10776000	673530	DYGVLLEDQGVALR;GLFIIDDKGILR;QITINDLPVGR	.
	NVE5493	NVE5493	1	1.7	16449000	657950	NLRIIQDFVR	.
	NVE6998	NVE6998	1	7.4	5907500	656390	ITNCNWDWAYK	.
	NVE13175	NVE13175	9	10.1	41343000	636040	ATNLLGTDTK;FTNQDENYVEEK;NGFSIPEDK;QVGTDNSPLKPVFVQDGEPK;SNDATVYER;TKITVRPDASVELIK;VQIPRPSQDNGNFQCFAENAEGK;VVVTYIGK;YSLGPGNSLVITPVQQNDEGKYTCK	.
	NVE5080;NVE9352;NVE5082	NVE5080	6	9.6	26461000	630020	EFGLEIDGVTK;GFTINGEVLNLDR;MITGTYTIDPDGSGPEKPYK;NLLQGIGSVSSVLK;STGGDYGDYFTIELIGGK;TIQPNGLLLHGK	.
	NVE8782	NVE8782	2	34.9	11258000	625430	DAGCYVDLKDCSK;FYQCDAFHK;GLDGSCTVMPNWR;GLDGSCTVMPNWRIEK;GMCVDNNYCLLLPNGHYHDPR;LLAPAPYPGCDLHCQEK;NICDHAADVDCDR;TCSDQLKWSAVK;YYQCDDFHK;YYQCDDFHKTHHR	.
	NVE6997	NVE6997	4	11.5	15092000	603690	ALITLSDESSVNLASMK;DVTIPNPLAGEEAK;MTISTTSGVEIVR;NFAFVPVFLK	.
	NVE5012	NVE5012	32	8.3	140600000	593270	AEIGLLTR;AGDKVVIASTSR;ASFVLYPR;AVTLHGVNEAVVEHNVVYDIK;CNVASVTDTEIK;CTGSVYGSGACASGIGNLGTK;CTTNSHVQNKPLYAGGR;FALNNVSPTSLK;FGLGDYRIPR;FSYVELENVGQLFR;GHAFVHPVTGTK;HISIEQTIGGR;IDTSVAYPQK;IFEPHESEYAR;ISSNADQAFDPNKPEITR;ISTFYGIVAAGK;LDVSKTPAPGIELPVEVTVTNR;LDYTGESGR;LEETCPEEGLLTVYR;LTVTGDGFATDAK;LVLITQGDTVK;NSLPGPVTSYHGK;SGTYLVSGLGR;SSMTSEITSVSPSR;TAQTNPDGSRIDTSVAYPQK;TPAPGIELPVEVTVTNR;TSIGLPANAEADYVKER;V…	.
	NVE6863	NVE6863	1	3.2	5223500	580390	SIDDVTECTDAR	.
	NVE4899;NVE4897;NVE4901	NVE4899;NVE4897;NVE4901	1	6.8	2889800	577960	YQCTNNPATR	.
	NVE23675	NVE23675	1	26.6	9928900	522570	CIQVGVTPIISWIHHQDEAFATEQAR;ENTAAYNQWTK;EQGVPWSLNVLDR;LKEQGVPWSLNVLDR;LRCNAELYK;SLRENTAAYNQWTK;TSDPLSKYNAQNIDDVYAR;YNAQNIDDVYAR;YWSGDGSPLGR	.
	NVE8334	NVE8334	2	5.1	11932000	518780	IQTSTSSCEVLKR;NLIQHCTQPK	.
	NVE23043	NVE23043	2	37.9	2570800	514160	QLEAEVAEKGR;VTGLEVILVNDPTFNTPLPDEHCGK	.
	NVE10944	NVE10944	1	3.6	5621100	511010	CSCYRSIYEGFK	.
	NVE4490	NVE4490	2	9	8146100	509130	CGTCTTFGK;GPIACGIMATPNLDNYTK	.
	NVE9025;NVE4993	NVE9025;NVE4993	6	12.9	24164000	493140	CDLPDPPTKLNDYDNPGTPAGGLFIK;EGNDVIVFSTCNDELIYNQPTK;LWLCAHNHGR;NAVPELLGIYDGGLCDIR;NWCQQCLPSK;TYDYFGTGDYVLYR	.
	NVE18269	NVE18269	2	62.3	2452300	490460	AAAECFAR;HPSCSITCNAGNNDSCEQSICNCDK;LVHCRPYSNK	.
	NVE20705;NVE15638	NVE20705;NVE15638	1	9.3	6350800	488520	EISPCSPDVNPCVNGICK	.
	NVE9857	NVE9857	2	4.4	13180000	488150	IGLFGGAGVGK;TVLIMELINNVAK	.
	NVE7526	NVE7526	1	4.3	13320000	475720	LGEPIESAQCHLANCPSK	.
	NVE13271	NVE13271	2	3.4	7252300	453270	ACAWEYKPR;SEFLDQLLSCK	.
	NVE18456	NVE18456	1	15.2	4012100	445790	AIVHGVIAGIPVPFPLPNADVCK	.
	NVE10025	NVE10025	2	5.2	12442000	444370	AVDSLVPIGR;GIRPAINVGLSVSR	.
	NVE15894	NVE15894	1	9.5	3049400	435640	RIEDILGTK	.
	NVE21889	NVE21889	5	6	25285000	428560	AGELPLTTALDLTK;AGLLDDAFNLAR;NLAWDFVKK;SFLGDDVFQK;VWAPEDNIDEGDYALSEAVK	.
	NVE8271	NVE8271	2	22	3398800	424850	ANCNKNEVDCSVAGESYK;CYVCTDEK	.
	NVE2876	NVE2876	1	37.8	4908200	409020	EDDVAALVVDNGSGMCK;GYSFTTTAER;GYSFTTTAEREIVR;LDLAGRDLTDYLMK;SYELPDGQVITIGNER;TTGIVMDSGDGVTHTVPIYEGYALPHAILR	.
	NVE25333	NVE25333	2	4.4	11806000	407120	SKTHQFDVSGR;VFVIAIGEDKNDPLLR	.
	NVE25792	NVE25792	2	9.7	4858800	404900	AIENYPGKNEK;GCFTIIKGEIEK	.
	NVE11518	NVE11518	1	12.1	1611000	402740	QCFNDCMTANGMAR	.
	NVE18733	NVE18733	5	14	12024000	400810	LVYACDSSWHYFDGK;NAVVVTSAQSQDSGTYTCQAVNR;SLMPSGSEVWIGLR;SSDAGLYECASVGGLYK;VEQNGNALTIK	.
	NVE855	NVE855	5	10.7	12736000	397990	DLGISILFKK;LSISIDEYNSK;LVNQDVLLTQVIR;SNDPDANLLANSVR;VSVVEFSSEPR	.
	NVE600	NVE600	1	2.5	8300200	395250	SIIDSGCSPEIER	.
	NVE11166	NVE11166	1	5.1	3068300	383540	QCAVSYQCTPQVYK	.
	NVE4964;NVE23777	NVE4964;NVE23777	3	13.9	6342300	373080	EHAYIEFQYDGR;GQDYDYGSIMHYSK;IPYTFSDDIDQAGR	.
	NVE22463	NVE22463	1	2.4	2730100	341260	TCMLCKPDIR	.
	NVE23818	NVE23818	2	5.1	6493200	324660	IEEELGADAK;VNQIGSVTESIK	.
	NVE23750;NVE1392	NVE23750;NVE1392	1	15.8	2879600	319960	IVCEPIQSNTIWKEVIDNPASYK	.
	NVE25393	NVE25393	1	2.5	6683600	318270	QLNWLEADLAK	.
	NVE20378	NVE20378	1	11.5	2845100	316120	AHFGQGYGQIWMDEVR	.
	NVE15549	NVE15549	1	8.7	1880100	313350	TCELPSQIK	.
	NVE14456	NVE14456	1	15.8	1252200	313060	EIPLAAEGEQSVEYFR	.
	NVE17604	NVE17604	1	1.5	14397000	312970	FEDLLSDVNGSITK	.
	NVE20663	NVE20663	2	14.3	4313500	308110	AFSCFLPENPTLQLPK;VENDADCNVVLLHEWGK	.
	NVE21888;NVE13380	NVE21888;NVE13380	4	7.7	12174000	304350	AIYQGTDFDGDGNADLITFVIQR;LLELNSQQK;QCDLCCDVGDGECK;YGYKECQCTAEPK	.
	NVE24782	NVE24782	1	1.8	7698900	296110	LEMMKLNIEKK	.
	NVE21887	NVE21887	2	3.7	7288800	291550	KNPFELIVAK;LGCPVLCDTPLHIR	.
	NVE16163;NVE16166	NVE16163;NVE16166	1	11.8	2277900	284730	SSGSITIPNAPGLNLGTK	.
	NVE2733;NVE8185	NVE2733	4	11.8	8812600	284280	EVLAAKGDSLEGK;NEFTGVLTGK;SIHDTCVQYGTCK;VVTISGSGNVAQYALEK	.
	NVE23609;NVE23608	NVE23609	4	6.2	19276000	283460	ETAAQHILDISLTEGGTIK;VGSTPLDRETAAQHILDISLTEGGTIK;VSLSETAAIDTPVATVIASDKDIGANGR;VTDGGSLALESR	.
	NVE23819	NVE23819	1	4.1	3336500	278040	SELEQLRQESEALK	.
	NVE4175	NVE4175	1	4.2	3208200	267350	QCNTEPCPVDGK	.
	Nep3	Nep3	1	3.7	1055000	263750	DDENSCFNNPDK	.
	NVE5423	NVE5423	1	1.8	10169000	254240	VLDIETSAILEK	.
	NVE20076	NVE20076	2	10.1	4794200	252330	GLHGELCNMIDGCNPPTTADDAYNLIK;KFGGVNAEDVK	.
	NVE1567	NVE1567	2	7.4	3950800	246930	EFHNILDEIK;VFGCPPGICPITFSPR	.
	NVE8896	NVE8896	15	6.5	38320000	245640	AGATAFQLQAR;ALDTASQSALR;APEKSPENTFVTVVK;EATPIFSFNVLAK;ILESLSVNSDVLK;IQIDIQDTNNNPPVFEK;NTQDFTIDAITGVIRPIR;QFVVDNYAPANTIIATLR;SDISGYPPVVVPSSSSDR;SGIDRYEIVSGNER;SSNLYVMVK;TGEVITTSSLDRETK;VGQQVISVK;VLNIQTPPVFGQAK;VSEMTGSGVEVLK	.
	NVE8879	NVE8879	4	8.3	9061700	244910	ALGTTPAEVALYEFNAR;LLEMFDDLDSLLQTNR;SSDPTYLGAASSAVYR;YGGTNPAIIQAWR	.
	NVE23044	NVE23044	1	3	2873300	239440	CNNYLQTK	.
	NVE1151	NVE1151	5	6	12882000	238550	ATDNVGVTEQR;ATHNPGDTFPLGSTR;AVGIEENTIPDSSMTDSSHYSR;LNNLNDDNGVGAWCAK;STAEVTWTPPKATDNVGVTEQR	.
	NVE90	NVE90	3	10.2	6653500	237630	IETTLNSEEKNIMDAIK;QVVDNTDPTPELIEAANGIENYR;SFDDLYSDANELHGSDAR	.
	NVE1644;NVE1643	NVE1644;NVE1643	1	11.6	3503000	233530	LHVTQDVAIESPSGNHNNLPYLLVGK	.
	NVE2059	NVE2059	2	5.6	5991300	221900	AEFFDPDEFADLVAK;DLIGELADSFR	.
	NVE6645;NVE21647	NVE6645;NVE21647	1	7.6	2440300	221850	LVDSPWSDLGKEPK	.
	NVE24488	NVE24488	1	10.5	882480	220620	CVTAWGTVNGVMQYYR	.
	NVE22553	NVE22553	1	4.8	2381500	216500	GPDDQQLLAGIR	.
	NVE26093	NVE26093	1	1	8248300	211490	ALSRLEK	.
	NVE15896	NVE15896	3	7.8	6553400	211400	APDFIFFSPR;HGEYTDESAALIKDEK;VKFFPEDVAEELIQEVTQK	.
	NVE4038;NVE1244	NVE4038;NVE1244	3	7.6	6121600	211090	CNDGYFMTGVYR;NNNAGGNDGIHLIEK;TLAPHTAAEYR	.
	NVE23869	NVE23869	6	8.5	8564100	208880	AVALPLGALGGGSVALAGDGGLR;ICVYPNDLPK;IQNEPELAATYHQR;LQFDGSVAPQLSPEGK;QFFDERDAGLR;SGFFEGIGMFKPK	.
	NVE3445	NVE3445	3	10.8	4559200	207240	GILAADESTGTMGKR;IAEAIVADGK;LANIGVENTEENRR	.
	NVE3180	NVE3180	3	3.3	10586000	203570	AVSSSPGSLILR;ITGGSSTPTPTYHK;VEYSNLASEPK	.
	NVE52	NVE52	2	4.8	5686500	203090	AIAGCCVEAPEACTK;TVNFLGLGNNIYR	.
	NVE18965	NVE18965	1	6.3	1569800	196220	GDVATAIALQPAVK	.
	NVE14592	NVE14592	2	9	3720200	195800	INGVLFPGGDSDLWK;VVPIRDNLTSDELK	.
	NVE13524	NVE13524	6	4.9	15713000	193990	CDGEPVENSPFLIK;CKGPTGGIPVDVR;FVQDKLENTTQALK;KGGDGVLTATLSGVK;NAVILKPAEFIIR;QSDQVAVDGPLTR	.
	NVE21801	NVE21801	1	6.8	7283700	191680	CACPTGFILNSDKK;CRPGYISSNNGR;DKSEELGYTCGACPSGR;EACGNDKGCLLDYAATGNKELAVSGK	.
	NVE8731	NVE8731	1	2.4	4299600	186940	LLIEFSYELSK	.
	NVE25071;NVE24670;NVE5599;NVE21809;NVE15384	NVE25071	4	4	8533200	181560	EHGLIHFSNR;SDGGLLTDKASLPVR;SWVGLSDVATEGR;TSDICLSWK	.
	NVE12895	NVE12895	1	4.8	1614300	179370	VDLTAADGEKR	.
	NVE9964	NVE9964	3	5.9	3729300	177590	CAGAGGGTFCEGR;CAGAGGGTFCEGRK;CSNQLTYYFDCPSNLR	.
	NVE4476;NVE7887	NVE4476;NVE7887	2	5.2	3950300	171750	SAIGNIEPNINLMK;SALQSQLCSAAK	.
	NVE11388	NVE11388	1	0.8	12498000	171210	ILQDSTAKER	.
	NVE14556	NVE14556	1	5.4	1988100	165680	VLTLCEVEVYPCVE	.
	NVE25334;NVE18153	NVE25334	2	4.1	37539000	161810	DSGVTVISVGVGCCSPK;KDALNTVIVITDGESQDSVSSTAK;NVLVVLTDGK;VFVIAIGEDRNDPLVR;VLRDSGVTVISVGVGCCSPK;YFCECSTAHVGK	.
	NVE12896	NVE12896	1	2.4	2987700	157250	ILTCDTPLTLKR	.
	NVE7479	NVE7479	3	1.9	11830000	149750	ACTLSCPSDYR;CVTDEFQIR;ILVDGIDLTTEQLR	.
	NVE11740	NVE11740	3	8.1	4771600	149110	AMASTILQVEPK;YCLDQDADLAIINDREENEFIR;YSTYNDAGLYTCR	.
	NVE23934	NVE23934	1	2.3	6495700	147630	NCNIIDDDTLEKLAACCPK	.
	NVE21846	NVE21846	1	5.9	1967800	140560	CSVLQFCDQAAINTK	.
	NVE6574	NVE6574	2	4.8	3405600	130990	QTEKEYLHR;VCSHLTDADLPDVALLK	.
	NVE20361;NVE14954	NVE20361;NVE14954	2	1.8	9967500	129450	SGGADVLGTGETLTISDVK;VGAAGVLASSGSQEFSSITR	.
	NVE19696;NVE15490;NVE15489	NVE19696;NVE15490;NVE15489	2	5.3	2700100	128570	FSGPSTTVIDLEGK;NIQVATHAHGDR	.
	NVE12624	NVE12624	1	8.1	1009400	126180	TCASEDQDVCMR	.
	NVE6529;NVE6528	NVE6529;NVE6528	2	6.8	3314100	122740	AEFFDPDVFANLIAK;NAGINDYFTIEELIAK	.
	NVE7724	NVE7724	1	4.3	1092200	121360	NTDCISAISR	.
	NVE25332;NVE12775	NVE25332	9	3.5	24236000	119390	ANIAFVVDGSSSIER;DDLISSIENISYPNLSYRNLGK;DSGVTVISVGVGCCSPK;EVPSEDIEDHLFTPR;IDTSPFLNQDAANIGSVLNTAK;KDALNTVIVITDGESQDSVSSTAK;VGPDNVHVGLVK;VLRDSGVTVISVGVGCCSPK;YGTSSSCVDGK	.
	NVE6210	NVE6210	1	3.3	6923600	117350	NGGVCTNSPGGYSCK	.
	NVE14168	NVE14168	1	1.4	5893200	115550	ISVLVGSSVWSVK	.
	NVE2420	NVE2420	1	4.2	1669200	111280	LFNVDGTEQVIPVER	.
	NVE21435	NVE21435	2	4	3711900	103110	ASYAMTDVAPK;TPDSVVLGGCHAR	.
	NVE15289;NVE1017	NVE15289;NVE1017	1	8.1	715140	102160	CSVAFCDQCK	.
	NVE5875	NVE5875	8	4.1	15321000	100790	AVTDEELLNLKR;EGLQDEIAALQAK;IADLEAALQSANNNKSELQR;ISELESAFDAADKEKR;LAITEGQLANAR;LQSDFDKSQR;NTNLEAQLAAAQK;RLESELQDALNR	.
	NVE24673	NVE24673	1	8.5	1108000	100730	ANIDVFELDVIK	.
	NVE22901	NVE22901	1	6.3	493270	98655	MVMFSDGK	.
	NVE3563	NVE3563	2	5.1	2783100	95968	ATFTVYQGPLVQEVR;GVDEPLNESGISGK	.
	NVE21991	NVE21991	1	3	2105000	95680	CGYNCNCDSVELK	.
	NVE18295;NVE10205	NVE18295;NVE10205	2	5.6	3365100	90949	AIAFSPPEIIQQPVPIKR;VDCTVSGGETFEGWFSPGGAR	.
	NVE26108	NVE26108	1	1.6	4222400	82791	FYQCDAFHK;LYQCDIFHR	.
	NVE2060	NVE2060	2	4.2	1546800	81410	GIHLCPVCQR;LFHEEGGYNK	.
	NVE5161;NVE13786	NVE5161;NVE13786	1	19.5	485490	80916	DYLTCLLSTGVCSGK	.
	NVE1001	NVE1001	1	2.5	1536300	80857	LNVLHFHLSDLCR	.
	NVE25933	NVE25933	1	2.8	1918900	79956	QVVTSCLDMAR	.
	NVE18981	NVE18981	2	4.3	3425500	79663	GYEDSSVLPLIK;ILGFDKENGIVYFESTETGPTQR	.
	NVE5222	NVE5222	1	7.8	1218000	76123	FTSDQSQPSDDICSGLR	.
	NVE14137	NVE14137	2	3.9	4434300	75157	IVPEASPEIVIK;STIGLPLKEFLEGASYVFR	.
	NVE25496	NVE25496	5	1.6	11550000	74514	CSFLEVQEK;SNGLEPGLCYK;TLSGPFVFDSVSAAQGR;TVVGNGVTSHAIR;VIVDEVIEFPGISISR	.
	NVE24607	NVE24607	1	7.9	1184200	74011	NYVCDKDNDCGDGSDEVACSR	.
	NVE14449;NVE14448	NVE14449;NVE14448	1	20.7	737190	73719	NEVIFPLTGVR;VGYVANGPDQTVR	.
	NVE25330	NVE25330	2	13.2	6256500	72750	ADVHTAIDGAVR;ASEVISFDSDLSEEELLK;DGGISWDMAEK;EIVTLYGIR;FRVGVVNAGSSPTR;HGGTDNMNINVIVFGDK;IPGSPDIPK;IYDYCPYR;KFDFNTAFPYR;KYNVIIVDRPLNVAEPDIR;NIITIAVGIQK;NTCKEIVTLYGIR;SIIHQYSFGR;TLNFIKDVIK;TLNFIKDVIKK;TVLNDASAR;VFDFSDSLPDKESFKNEIEK;VGVVNAGSSPTR;YIDALECYYISAFR	.
	NVE22761	NVE22761	1	5.3	1088700	68046	MNGSLVQIDGILK	.
	NVE206	NVE206	2	7.3	5469400	62866	CPGGFNFFGKR;DKSEELGYTCGACPSGR;DQMGWLADHGFK;EACGNDKGCLLDYAATGNKELAVSGK;IDSHSFEDPQGNKR;LEPTPASICSQWVLSER;SDGEYYQFSK;SFTDDILR;TARPLASNGALAK;YCVNNDGSYTCK	.
	NVE4731	NVE4731	1	5.3	1650100	61115	AIPVIGDGHISPVIDGNFLPDSPITLLK	.
	NVE25082	NVE25082	2	3.3	2858100	60810	ELQQILSTALK;FKEFFDNLSGR	.
	NVE22317	NVE22317	1	1.3	2354000	58849	VLEWVFNR	.
	NVE11041	NVE11041	1	5	1176100	58803	YCHNINVESDPCNIFCASK	.
	NVE22272	NVE22272	1	3.2	822020	58716	ADVNLVFSVPK	.
[truncated: 42 more rows]

[truncated: 10 more sheets: Table S11, Table S12, Table S13, Table S14, Table S15, Sheet19, Table S16, Table S17, Table S19, Table S18]
