# Supplementary material for: Venom trade-off shapes interspecific interactions, physiology, and reproduction
Source: Sci Adv. 2024 Mar 13;10(11):eadk3870. doi: 10.1126/sciadv.adk3870 (PMC10936874; doi:10.1126/sciadv.adk3870)
Supplement: Supplementary file 3 — Movies S1 to S3 [file sciadv.adk3870_movies_s1_to_s3.zip]

Archive with 3 entries (3 files):
- Movie_S1.mp4
- Movie_S2.mp4
- Movie_S3.mp4
